# Supplementary material for: Cuticle development and the underlying transcriptome–metabolome associations during early seedling establishment
Source: J Exp Bot. 2024 Jul 20;75(20):6500–22. doi: 10.1093/jxb/erae311 (PMC11522977; doi:10.1093/jxb/erae311)
Supplement: erae311_suppl_Supplementary_Table_S1 [file erae311_suppl_supplementary_table_s1.xlsx]

## Sheet: Table S1A
Supplemental Table S1. Delipidation analysis in GC-MS
GC-MS					Saturated Fatty Acids												Unsaturated Fatty Acids					Omega-hydroxy-Fatty Acids							2-hydroxy-Fatty Acids			Phenolics
					Methyl Estersa					Trimethylsilyl Estersa							Methyl Estersa			Trimethylsilyl Esters a												Methyl Esters						Trimethylsilyl Esters
Organ	Genotype	Replicate	Dry Weight (mg)	Preparation	16:0	18:0	20:0	22:0	24:0	15:0	16:0	16:0	17:0	18:0	22:0	24:0	18:1	18:2	18:2	18:2	18:2	16:0	18:1	18:2	18:2	22:0	24:0	26:0	22:0	24:0	26:0	p-coumaric Acid	Caffeic Acid	Caffeic Acid	Caffeic Acid	Caffeic Acid	Caffeic Acid	p-coumeric Acid	Caffeic Acid
First Leaf	B73	R1	20.3	Delipidized	0	0.244657	0	0	0	0	0.491194	0.782514	1.4321	0.317112	0.228338	0.304977	0	0	5.45877	0	1.74576	0	0	0	0	0.197258	0.272301	0	0	0.234527	0	2.36312	4.37121	0	6.81006	1.72488	3.22118	0.195439	1.4321
		R2	5.9	Delipidized	1.85116	0	0	0	0	0	3.00765	11.1672	43.7781	3.71104	0.776862	0.604411	0	11.8699	11.8699	4.9833	11.8396	0	0.577141	0	0	0.961545	1.14386	0	0	2.62355	0	2.78229	0.792317	0.666094	1.34324	0	0	1.09005	43.7781
		R3	4.4	Delipidized	0	1.04739	0.180634	0	0.511744	0	0.166042	0.34363	0.913736	0.345905	0.179234	0	0	8.25168	8.25168	0.282244	0.37287	0	0	0.188771	0.316168	0	0	0.195913	0.258532	1.79589	0	1.61758	4.04034	1.03822	10.7986	0	7.76181	4.04034	0.913736
Second Leaf		R1	27.4	Delipidized	0	0.296045	0	0	0.390134	0	0	0.202984	1.51245	0	1.01046	0.147378	0	0	6.23555	0	0.251034	0	0	0	0	0	0	0	0	0.637568	0	3.50138	7.30981	0.287452	7.30869	7.27809	8.84342	0.494661	1.51245
		R2	26.1	Delipidized	1.4456	0	0	0	0.780248	1.12296	0	1.89584	2.76726	0	0	1.62784	0.679509	0.535438	1.21534	0	0.42903	0	0	0	0	0	0.403984	0	0	1.35523	0	0	0	0.776973	1.81114	0	0.487443	0	2.76726
		R3	32.3	Delipidized	0	0.251898	0	0	0.351574	0	0	0.398367	0.525679	0.155526	0.416497	0.117985	0	5.10057	5.10057	0	0.854695	0	0	0	0	0	0	0.161045	0	0.684159	0	1.8651	4.71512	0.359745	7.9505	3.49466	4.42771	0.161964	0.525679
First Leaf Sheath and Encased Leaves b		R1	20.9	Non-delipidized	0	0.817398	0.149279	0	0.528584	0.100589	0	0.614916	0.11779	0.250802	0.153806	0.00873573	0	0	19.0254	0	0.44005	0.0698811	0.0250719	0.00329924	0	0.0070297	0.00125274	0.0134174	0.00516025	0.16011	0.000851452	6.16834	5.03801	0.0165529	11.0247	0	4.6372	5.03801	0.11779
		R2	20.7	Non-delipidized	0	1.57719	0.443349	0	1.39987	0.146776	0.0923795	0.466317	0.209861	0.324264	0.423663	0.0902321	32.9081	0	0	0	0.696261	0.163866	0.0930896	0.371238	0	0.0244167	0.0588717	0.795815	0.534965	0.720988	0	8.0949	4.83732	0.371626	14.9525	0	6.11167	4.83732	0.209861
		R3	23.9	Non-delipidized	0	1.32147	0.292632	0.0102436	0.970749	0.0717245	0	0.623154	0.140932	0.277185	0.20459	0.0370923	31.6942	0	0	0	0.566101	0.116574	0.0323972	0.00663568	0.000583371	0.00501923	0.00172898	0.0659019	0.0176031	0.346817	0	6.52579	3.61295	0.0359459	15.5324	0	4.65622	3.61295	0.140932
		R1	17.6	Delipidized	0	0.37305	0.0995489	0	0.335419	0.0578899	0	0.37672	0.0989207	0.227669	0.12661	0.0108297	0.986028	0	7.60289	0	0.239061	0.0422952	0.0261113	0.226763	0.40335	0.00826359	0.21767	0.353283	0.323218	0.246887	0.124664	5.65363	3.68392	0.235044	5.66421	0	4.06105	3.68392	0.0989207
		R2	25.9	Delipidized	0	0.475543	0.0960037	0	0.232534	0.0946604	0.06611	0.613711	0.163127	0.335226	0	0.136551	0.160077	0.391753	0.391753	0	0.184409	0.0931192	0.0553142	0.435612	0.240319	0.0166195	0.225319	0.319949	0.164986	0.283309	0.14858	0.163315	0.104618	0.38458	3.94588	0.038545	0	0.0800563	0.163127
		R3	31.9	Delipidized	0	0.535537	0.0978037	0	0.346313	0.0659028	0	0.402876	0.0771729	0.164318	0.100769	0.00572341	0	0	12.4649	0	0.288309	0.0457842	0.0164264	0.00216157	0	0.00460567	0.000820764	0.00879071	0.00338086	0.104899	0.000557848	4.04133	3.30077	0.010845	7.22307	0	3.03816	3.30077	0.0771729
a All samples were treated with N,O-Bis(trimethylsilyl)trifluoroacetamide prior to analysis by GC-MS to generate trimethylsilyl esters. However, the methanolic sulfuric acid used for cutin depolymerization earlier in sample treatment has the potential to create methyl esters prior to silylation. Thus, both trimethylsilyl and methyl esters are present at the stage of sample analysis.
b Sufficient amounts of tissue for lipidized cell wall monomer analysis of both non-delipidized and delipidized samples were available only for pooled samples of the first leaf sheath and encased leaves.

## Sheet: Table S1B
Table S1B. Polar and non-polar lipid profile measured by LC-MS/MS (negative mode)
LC-MS/MS Negative Mode					Saturated Fatty Acids		Unsaturated Fatty Acids				Glycerols																										Phosphatidic Acids (PA)							Phosphatidylcholines		Phosphatidylethanolamines (PE)
											Monoacylglycerols		Diacylglycerols																						Triacylglycerols		LysoPA									LysoPE
Organ	Genotype	Replicate	Dry Weight (mg)	Preparation	16:0	18:0	16:1	18:1	18:2	18:3	14:1	22:1	30:2	31:1	31:1	32:11	34:2	34:3	35:4	36:4	36:6	36:8	38:1	38:3	38:9	40:0	40:9	40:9	40:10	42:11	44:0	44:3	44:3	46:3	46:2	62:8	16:0	18:2	32:0	32:0	34:1	36:2	40:4	38:2	44:10	18:2	20:4	22:6	22:6
First and Second Leaf	B73	R1	11.8	Non-delipidized	30.7389	9.57487	8.59959	4.86075	47.2204	256.851	2.17669	0.708891	0.711489	5.79273	0.222563	0.101351	1.46018	0.160149	0.138313	0.828938	1.55383	1.23285	0.188747	0.283147	5.50764	0.537029	0.141436	8.24789	2.32e-08	0.374944	0.282108	0.233461	3.90377	0.689026	0.837325	0.198689	0.81975	9.3771	0.134328	4.68851	3.32497	4.17135	0.671729	0.136863	18.9677	1.40612	0.0916606	0.147493	6.85387
		R2	9.4	Non-delipidized	37.5449	14.273	9.77359	5.61627	48.8185	314.805	4.46473	0.724265	1.06867	7.50588	0.216937	0.124754	0.521453	0.24309	0.17762	3.3e-08	1.67746	0.976682	0.195905	0.159869	7.31997	0.403736	0.315902	10.3791	0.103217	3.3e-08	0.328837	0.278384	3.33349	0.372781	0.914411	3.3e-08	0.474235	12.9818	3.3e-08	7.0396	4.23017	4.88665	1.67247	0.130192	17.6276	0.876791	0.194715	0.297279	9.95063
		R3	12.7	Non-delipidized	37.2841	13.348	10.4115	6.59076	51.9374	291.989	3.4767	0.82532	1.50239	8.86658	0.100025	0.194709	6.77391	0.317589	0.153004	0.594403	2.24683	1.8343	2.37e-08	0.248975	5.92584	0.491431	0.234893	9.48649	0.142313	0.388897	0.202263	0.28217	2.7985	0.682485	0.988831	0.182548	2.60518	14.4467	0.239545	5.79713	4.33483	3.43161	1.93067	0.317383	17.3134	0.940849	0.142795	2.37e-08	8.73714
		R1	12.4	Delipidized	3.19983	5.32963	0.195298	0.377595	0.514208	2.77268	0.245176	6.03e-08	6.03e-08	6.03e-08	6.03e-08	6.03e-08	6.03e-08	6.03e-08	6.03e-08	6.03e-08	6.03e-08	6.03e-08	6.03e-08	6.03e-08	6.03e-08	6.03e-08	6.03e-08	6.03e-08	6.03e-08	6.03e-08	6.03e-08	6.03e-08	6.03e-08	6.03e-08	6.03e-08	6.03e-08	0.545944	5.60185	6.03e-08	0.464653	6.03e-08	6.03e-08	6.03e-08	6.03e-08	6.03e-08	6.03e-08	6.03e-08	6.03e-08	6.03e-08
		R2	5.5	Delipidized	8.99011	11.0101	0.509477	0.838963	0.389873	3.43093	0.356078	1.27e-07	1.27e-07	1.27e-07	1.27e-07	1.27e-07	1.27e-07	1.27e-07	1.27e-07	1.27e-07	1.27e-07	1.27e-07	1.27e-07	1.27e-07	1.27e-07	1.27e-07	1.27e-07	1.27e-07	1.27e-07	1.27e-07	1.27e-07	1.27e-07	1.27e-07	1.27e-07	1.27e-07	1.27e-07	1.27e-07	17.4188	1.27e-07	0.706782	1.27e-07	1.27e-07	1.27e-07	1.27e-07	1.27e-07	1.27e-07	1.27e-07	1.27e-07	1.27e-07
		R3	8.4	Delipidized	4.65736	8.29121	0.324133	0.570102	0.290368	3.01778	0.518558	7.55e-08	7.55e-08	7.55e-08	7.55e-08	7.55e-08	7.55e-08	7.55e-08	7.55e-08	7.55e-08	7.55e-08	7.55e-08	0.334096	7.55e-08	7.55e-08	7.55e-08	7.55e-08	7.55e-08	7.55e-08	7.55e-08	7.55e-08	0.423091	7.55e-08	7.55e-08	7.55e-08	7.55e-08	2.0957	3.46356	7.55e-08	0.660014	7.55e-08	7.55e-08	7.55e-08	7.55e-08	7.55e-08	7.55e-08	7.55e-08	7.55e-08	7.55e-08
None	None	Reagent Control	None a	None	4.5411	6.71067	0.43384	1.22384	0.0935963	0.285792	6.65e-08	6.65e-08	6.65e-08	6.65e-08	6.65e-08	6.65e-08	6.65e-08	6.65e-08	6.65e-08	6.65e-08	6.65e-08	6.65e-08	6.65e-08	6.65e-08	6.65e-08	6.65e-08	6.65e-08	6.65e-08	6.65e-08	6.65e-08	6.65e-08	0.343669	6.65e-08	6.65e-08	6.65e-08	6.65e-08	6.65e-08	2.8248	6.65e-08	0.482961	6.65e-08	0.266373	6.65e-08	6.65e-08	6.65e-08	6.65e-08	6.65e-08	6.65e-08	6.65e-08
a Mean of sample dry weights was used as a stand-in for quantification of the reagent control in umol/g DW
[truncated: 71 more columns]

## Sheet: Table S1C
Table S1C. Polar and non-polar lipid profile measured by LC-MS/MS (positive mode)
LC-MS/MS Positive Mode					Glycerols
					Monoacylglycerols		Diacylglycerols
Organ	Genotype	Replicate	Dry Weight (mg)	Preparation	16:0	18:0	30:1	32:1	32:1	32:1	34:0	34:1	34:1	34:2	34:2	34:3	34:3	34:3	34:4	35:1	36:0	36:4	36:4	36:4	36:5	36:5	36:5	36:6	36:6	36:6	36:6	36:6	36:7	36:7	36:7	36:7	36:8	36:8	36:8	36:8	37:1	37:2	38:1	38:7	38:9	39:0	39:0	39:1	39:1
First and Second Leaf	B73	R1	11.8	Non-delipidized	0.648813	0.208883	0.619507	17.8875	13.7598	1.33549	0.251088	1.55653	5.18105	1.34141	0.747018	15.2431	6.10901	0.826034	5.5756	3.99192	3.13e-08	2.0009	1.49319	1.09511	1.37343	0.748098	1.07044	67.5598	199.484	2.42606	8.91244	1.53718	0.422981	2.73813	39.3512	4.38254	1.31809	7.36774	2.11205	1.4466	22.6749	4.98706	3.09307	4.47695	3.86128	3.29732	5.99066	34.7888	6.31406
		R2	9.4	Non-delipidized	1.25673	7.01e-08	1.24514	20.1573	22.6296	2.31576	0.18565	2.51708	6.16665	0.848127	0.683871	19.8728	5.99181	1.27756	6.26406	4.73476	7.01e-08	2.92343	0.982853	0.293224	2.56392	1.65937	1.0674	86.4463	215.914	3.54325	19.5122	7.01e-08	0.798872	0.632679	49.1598	9.51849	4.38546	8.0492	2.3078	3.83363	31.0627	5.6553	3.59504	9.05667	8.28433	5.14837	8.31868	43.9408	7.90069
		R3	12.7	Non-delipidized	3.09749	4.35e-08	0.863443	16.0904	14.5147	1.67458	4.35e-08	1.40641	4.51869	0.85863	0.716719	12.8227	4.55106	0.71366	5.30548	3.43278	4.35e-08	1.62113	1.02151	0.566517	1.19693	1.14633	1.31045	55.4532	143.9	2.90286	11.509	2.43953	0.316805	5.5669	25.7096	5.81693	2.53008	6.22803	1.59383	2.40985	23.3336	4.58335	2.50611	3.25392	4.42084	4.37683	5.78208	31.4633	7.00674
		R1	12.4	Delipidized	0.0950559	0.149252	1.13e-08	1.13e-08	0.494788	1.13e-08	0.701988	0.0557968	0.249967	1.13e-08	1.13e-08	1.13e-08	1.13e-08	1.13e-08	0.100821	1.13e-08	0.315931	1.13e-08	1.13e-08	1.13e-08	1.36543	1.13e-08	1.13e-08	0.0503338	0.141501	1.13e-08	1.13e-08	1.13e-08	0.0880594	0.0314626	1.13e-08	1.13e-08	1.13e-08	1.13e-08	1.13e-08	1.13e-08	1.13e-08	1.13e-08	1.13e-08	0.23974	3.48513	0.0991165	1.13e-08	1.13e-08	1.13e-08
		R2	5.5	Delipidized	4.58e-08	0.34487	4.58e-08	4.58e-08	4.58e-08	4.58e-08	1.87459	4.58e-08	4.58e-08	4.58e-08	4.58e-08	4.58e-08	4.58e-08	4.58e-08	4.58e-08	4.58e-08	0.544625	4.58e-08	4.58e-08	4.58e-08	2.69554	4.58e-08	4.58e-08	4.58e-08	4.58e-08	4.58e-08	4.58e-08	4.58e-08	1.13788	4.58e-08	4.58e-08	4.58e-08	4.58e-08	4.58e-08	4.58e-08	4.58e-08	4.58e-08	4.58e-08	4.58e-08	0.397188	8.34216	4.58e-08	4.58e-08	4.58e-08	4.58e-08
		R3	8.4	Delipidized	6.17e-08	0.524902	6.17e-08	6.17e-08	0.439431	6.17e-08	2.22858	6.17e-08	6.17e-08	6.17e-08	6.17e-08	6.17e-08	6.17e-08	6.17e-08	6.17e-08	6.17e-08	0.796097	6.17e-08	6.17e-08	6.17e-08	2.90655	6.17e-08	6.17e-08	6.17e-08	6.17e-08	6.17e-08	6.17e-08	6.17e-08	0.840429	6.17e-08	6.17e-08	6.17e-08	6.17e-08	6.17e-08	6.17e-08	6.17e-08	6.17e-08	6.17e-08	6.17e-08	0.334057	10.4388	6.17e-08	6.17e-08	6.17e-08	6.17e-08
None	None	Reagent Control	None a	None	6.5e-08	6.5e-08	6.5e-08	6.5e-08	0.179484	6.5e-08	0.947878	6.5e-08	6.5e-08	6.5e-08	6.5e-08	6.5e-08	6.5e-08	6.5e-08	6.5e-08	6.5e-08	6.5e-08	6.5e-08	6.5e-08	6.5e-08	2.07701	6.5e-08	6.5e-08	6.5e-08	6.5e-08	6.5e-08	6.5e-08	6.5e-08	0.307769	6.5e-08	6.5e-08	6.5e-08	6.5e-08	6.5e-08	6.5e-08	6.5e-08	6.5e-08	6.5e-08	6.5e-08	6.5e-08	7.57958	6.5e-08	6.5e-08	6.5e-08	6.5e-08
a Mean of sample dry weights was used as a stand-in for quantification of the reagent control in umol/g DW
[truncated: 93 more columns]
