# Supplementary material for: Cuticle development and the underlying transcriptome–metabolome associations during early seedling establishment
Source: J Exp Bot. 2024 Jul 20;75(20):6500–22. doi: 10.1093/jxb/erae311 (PMC11522977; doi:10.1093/jxb/erae311)
Supplement: erae311_suppl_Supplementary_Table_S2 [file erae311_suppl_supplementary_table_s2.xlsx]

## Sheet: Table S2
Supplementary Table S2. Cuticular wax profiles (A) and lipidized cell wall profiles (B) from six maize seedling organs of B73, Mo17 and the reciprocal hybrids
Column heading	Description
Organ	Organ identifier. This study quantified lipidize cell wall monomers and cuticular wax profiles from six organs (roots, coleoptile, 1st leaf sheath, 1st leaf blade, encased leaves, and 2nd leaf blade 6-days after emergence (DAE) of seedlings from the soil.
Genotype	Genotype identifier. This study quantified the cuticle metabolomes from seedling organs harvested from 6-DAE seedlings of inbred lines B73 and Mo17, and hybrids B73xMo17 and Mo17xB73
Replicate	Identifier for seedling replicate. Organs from three biological replicates per genotype were assessed.
Metabolite Classes	All metabolites in this table are reported in μmol /g dry weight (DW). For both Cuticular Wax metabolites (Table S2A) and Lipidized Cell Wall Monomers (Table S2B), metabolites are grouped by class. Beneath each class name is the carbon chain length and unsaturation level of that metabolite. For example, 29:0 is a metabolite comprised of 29 carbon atoms and no double bonds, whereas 29:1 denotes a …

## Sheet: Table S2A
Table S2A. Cuticular wax profiles from six maize seedling organs of B73, Mo17 and the reciprocal hybrids
			Saturated Fatty Acids													Unsaturated Fatty Acids			Aldehydes				Saturated Alcohols													Unsaturated Alcohols		Esters		Saturated Hydrocarbons							Unsaturated Hydrocarbons
Organ	Genotype	Replicate	12:0	14:0	15:0	16:0	18:0	19:0	20:0	22:0	24:0	26:0	28:0	30:0	32:0	18:1	18:2	21:1	26:0	30:0	32:0	34:0	18:0	20:0	22:0	24:0	25:0 A	25:0B	26:0	27:0	28:0	30:0	31:0	32:0	34:0	30:1	32:1	19:0	20:0	225:0	27:0	29:0	30:0	32:0	32:0	33:0	25:1	27:1	29:1
Coleoptile	B73	R1	0.00462825	0.0166042	0.0137923	0.181817	0.31683	0.000797464	0.00464824	0.00341651	0.0542913	0.0927922	0.264199	0.54351	0.0259663	0.0107647	0.00733937	0.0239828	0.00279822	0.289039	0.129796	4.66922e-05	0.00295096	4.66922e-05	0.00642814	0.156191	0.00869672	0.00580278	0.190029	0.00165648	0.0611776	0.0948761	4.66922e-05	0.0478392	4.66922e-05	0.0258791	0.00917103	0.0121308	4.66922e-05	0.0121364	0.0228467	0.0466337	4.66922e-05	0.0139129	4.66922e-05	4.66922e-05	0.0184772	0.073822	0.00814312
		R2	0.00447419	0.0144461	0.0172348	0.16126	0.326194	0.000492078	0.00539168	0.0056124	0.0730438	0.106236	0.251584	0.557976	0.0205743	0.00621271	0.0083213	0.0251507	0.0171327	0.379061	0.133965	4.86588e-05	0.00621936	0.000296727	0.00782042	0.257032	0.0128281	0.00945934	0.281278	0.00280479	0.100502	0.181437	4.86588e-05	0.069843	0.000251819	0.0383261	0.0171075	0.00775168	4.86588e-05	0.0157398	0.0253026	0.0438248	4.86588e-05	0.0116829	4.86588e-05	4.86588e-05	0.0288522	0.110635	0.019394
		R3	0.0139489	0.0595694	0.0342643	0.509061	0.929323	0.00311515	0.0125383	0.0107168	0.145163	0.265416	0.409893	0.781942	0.0176218	0.0293333	0.0169154	0.0709493	0.0012046	0.206515	0.0170316	0.000152148	0.0189087	0.000152148	0.0168513	0.39662	0.0188632	0.0125174	0.510358	0.00119725	0.170706	0.246708	0.000152148	0.157125	0.000593773	0.0405194	0.00358673	0.0412117	0.000152148	0.0236697	0.0411714	0.0518459	0.000152148	0.00413935	0.000152148	0.000152148	0.0560118	0.244762	0.0303961
	B73xMo17	R1	0.00561046	0.0130844	0.00754023	0.156262	0.254169	5.06582e-05	0.00349694	0.00351097	0.0479477	0.11047	0.16847	0.208866	0.0212939	0.00724476	0.010466	0.0272293	5.06582e-05	0.119464	0.0760929	5.06582e-05	0.00758922	0.000538532	0.00864775	0.139042	0.00300942	0.00234309	0.157744	0.000751744	0.0480194	0.0514373	5.06582e-05	0.0206401	0.000367778	0.00707593	0.00552487	0.00729077	5.06582e-05	0.0116297	0.0269148	0.032871	5.06582e-05	0.00622095	5.06582e-05	5.06582e-05	0.0227215	0.0773619	0.00950816
		R2	0.00548626	0.0164721	0.0132895	0.160604	0.323392	4.92315e-05	0.00468589	0.00858364	0.074706	0.155198	0.343586	0.519957	0.0589507	0.00811433	0.0108122	0.019441	0.00402908	0.261845	0.195807	4.92315e-05	0.0045076	0.000424626	0.00931072	0.21718	0.00491818	0.0090548	0.259779	0.00257888	0.0904643	0.0985364	4.92315e-05	0.0659496	0.000389885	0.0317156	0.0130586	0.00722227	4.92315e-05	0.0121687	0.0267269	0.0369812	4.92315e-05	0.0136845	4.92315e-05	4.92315e-05	0.0272748	0.100515	0.0124761
		R3	0.00423967	0.0153202	0.0125878	0.134798	0.260158	0.000538308	0.00500027	0.00630446	0.0916306	0.16166	0.284729	0.37439	0.0152831	0.00554701	0.00891589	0.0277357	5.23452e-05	0.271523	0.081344	5.23452e-05	0.00378936	0.000217708	0.007404	0.214566	0.0066266	0.00581079	0.284665	0.00256902	0.102162	0.131854	5.23452e-05	0.0538207	5.23452e-05	0.0371123	0.00550831	0.0101418	5.23452e-05	0.0228301	0.0360652	0.0480896	0.00362554	0.0136253	0.00257225	5.23452e-05	0.0318236	0.148291	0.0255984
	Mo17xB73	R1	0.00524374	0.0157098	0.0039235	0.165778	0.348862	0.000533747	0.00369329	0.00438847	0.0700823	0.144374	0.280819	0.418436	0.115263	0.00964212	0.0119089	0.00838895	0.0027977	0.148703	0.184451	1.6249e-05	0.00581132	0.000568773	0.00834893	0.161395	0.00602665	0.00529004	0.173297	0.00192603	0.0597933	0.0811823	1.6249e-05	0.124725	0.00091687	0.0139757	0.030791	0.0102258	1.6249e-05	0.0141166	0.0251465	0.0351312	1.6249e-05	0.0200034	1.6249e-05	1.6249e-05	0.0184355	0.0623572	0.0118317
		R2	0.00547939	0.0251706	0.00631962	0.24797	0.475319	0.000557772	0.00522804	0.00617141	0.113058	0.211692	0.279737	0.319689	0.0423768	0.0108403	0.0136809	0.0243747	0.00311774	0.0966571	0.0513512	2.55461e-05	0.00638897	0.000395186	0.0110278	0.230349	0.0127163	0.00824027	0.286501	0.00304151	0.0953147	0.0996815	2.55461e-05	0.0698695	0.000113534	0.0189312	0.0185061	0.016716	2.55461e-05	0.0157125	0.0296065	0.0327207	2.55461e-05	0.0056143	2.55461e-05	2.55461e-05	0.0292084	0.120361	0.0222892
		R3	0.0050773	0.0203728	0.0164689	0.174726	0.344523	0.000829734	0.00503446	0.00602566	0.109508	0.203875	0.275294	0.315232	0.02088	0.0114734	0.0102468	0.014254	0.0100403	0.181203	0.0719797	2.23234e-05	0.00910394	0.000623443	0.0160217	0.297737	0.0122699	0.0106908	0.333809	0.00364629	0.126097	0.128567	2.23234e-05	0.0519485	0.000130233	0.0198128	0.0189393	0.0134123	2.23234e-05	0.0173633	0.0352283	0.0389869	2.23234e-05	0.00463342	2.23234e-05	2.23234e-05	0.0316676	0.118503	0.0253134
	Mo17	R1	0.00352009	0.0132192	0.00825754	0.131198	0.245054	0.000865594	0.00435514	0.00711069	0.119823	0.201687	0.207557	0.142111	0.0399843	0.00752669	0.0114477	0.0171201	0.00405416	0.0342322	0.0271679	2.16953e-05	0.00620908	0.000349436	0.00905411	0.211571	0.0121813	0.0108112	0.257855	0.00364076	0.0763284	0.057253	2.16953e-05	0.0789947	0.000456195	0.00790162	0.00580614	0.00882114	2.16953e-05	0.0148871	0.027025	0.0252291	2.16953e-05	0.005751	2.16953e-05	2.16953e-05	0.0211879	0.0864701	0.0143219
		R2	0.00231324	0.00877379	0.00632017	0.0821542	0.149999	0.000280908	0.00201473	0.00204776	0.0333076	0.0552843	0.0491669	0.0226674	0.000316454	0.00430355	0.00688138	0.0321265	0.0015161	0.010443	0.00211584	1.26024e-05	0.00227834	0.000317938	0.00562022	0.148422	0.00361654	0.00574215	0.141809	0.000832241	0.0442408	0.0279797	1.26024e-05	0.0128698	0.000554442	0.00183774	0.000612005	0.00319629	1.26024e-05	0.0126607	0.0203955	0.0179566	1.26024e-05	0.00186666	1.26024e-05	1.26024e-05	0.00143656	0.00746262	0.000703966
		R3	0.00965396	0.0112716	0.00695987	0.100485	0.204225	0.000508491	0.00304577	0.00449181	0.0665228	0.130069	0.180696	0.136036	0.0188981	0.00672473	0.00921367	0.00555197	0.00188444	0.036758	0.0237072	1.10783e-05	0.00410042	0.000322256	0.0110772	0.210377	0.00684973	0.00970811	0.222548	0.00318282	0.0758974	0.0623357	1.10783e-05	0.043822	0.00032297	0.00872042	0.0050991	0.00791634	1.10783e-05	0.0144361	0.0232207	0.0234534	1.10783e-05	0.0050641	1.10783e-05	1.10783e-05	0.0137201	0.0588249	0.0130865
First leaf blade	B73	R1	0.00148772	0.0101143	0.00178005	0.140707	0.267474	4.89607e-05	0.00362316	0.0081732	0.0453269	0.074753	0.0193037	0.0139907	0.963836	0.00591196	0.00101894	0.0188995	4.89607e-05	0.070699	5.55811	0.0308053	0.00187598	0.00029095	0.000783576	0.00356675	4.89607e-05	4.89607e-05	0.0106246	4.89607e-05	0.0108946	0.453683	0.08012	5.10652	0.0407154	0.00112455	0.565509	0.00203206	4.89607e-05	0.00415819	0.0240529	0.0925773	0.00919489	0.6328	0.00307392	0.000593669	4.89607e-05	4.89607e-05	4.89607e-05
		R2	0.00153575	0.0122178	0.000344269	0.155401	0.301129	6.19824e-05	0.00341364	0.00807674	0.0533567	0.0836932	0.0224603	0.0124959	0.821794	0.00553177	0.000909321	0.0195561	6.19824e-05	0.0521057	5.23333	0.0179897	0.00282561	0.00024402	0.00019129	0.00295678	6.19824e-05	6.19824e-05	0.00655189	6.19824e-05	0.00826642	0.406445	0.0644105	1.39538	0.0553944	0.000251839	0.536124	0.00264631	6.19824e-05	0.0026821	0.0203793	0.0831821	0.00395206	0.62096	0.0037507	6.19824e-05	6.19824e-05	6.19824e-05	6.19824e-05
		R3	0.00109183	0.00868075	0.00165746	0.119161	0.229145	4.20366e-05	0.00171039	0.00508195	0.0329057	0.0548859	0.010718	0.0114895	0.852473	0.00385609	0.00083378	0.0170536	4.20366e-05	0.0347917	3.73941	0.0210276	0.0031394	0.000564475	0.000884419	0.00654561	4.20366e-05	4.20366e-05	0.010756	4.20366e-05	0.00820424	0.396145	0.0799142	2.56038	0.0404804	0.000219403	0.398681	0.0024251	4.20366e-05	0.00152878	0.0162123	0.065949	0.00378492	0.4243	0.00382825	0.00113776	4.20366e-05	4.20366e-05	4.20366e-05
	B73xMo17	R1	0.00253688	0.00947372	0.000596413	0.135554	0.253727	0.000394647	0.00310316	0.00688067	0.0382355	0.0519514	0.0116975	0.00694606	0.253358	0.00535635	0.00104514	0.0223899	4.38702e-05	0.0294858	2.59635	0.0048208	0.00418673	0.000315269	0.00125099	0.00333312	4.38702e-05	4.38702e-05	0.00705963	4.38702e-05	0.00662339	0.209949	0.0240745	4.79271	0.00133566	0.000960902	0.301885	0.00247927	4.38702e-05	0.00143659	0.0185628	0.068052	0.00193991	0.359193	4.38702e-05	0.000482603	4.38702e-05	4.38702e-05	4.38702e-05
		R2	0.00275815	0.0100387	0.000251247	0.129935	0.243049	0.000889266	0.00336321	0.00832929	0.0389212	0.0483239	0.0159899	0.0144627	0.495955	0.00833538	0.00135307	0.0128637	4.64778e-05	0.0422276	2.95476	0.012221	0.00323547	0.000889266	0.0012121	0.00571204	4.64778e-05	4.64778e-05	0.0132439	4.64778e-05	0.0129757	0.404026	0.0531367	2.31024	0.0667163	0.000927373	0.300475	0.002339	4.64778e-05	0.00163314	0.0172676	0.0603683	0.00241837	0.298305	4.64778e-05	4.64778e-05	4.64778e-05	4.64778e-05	4.64778e-05
		R3	0.00268016	0.0102717	0.000322928	0.1487	0.274187	0.00084321	0.00307387	0.00827208	0.0425868	0.061037	0.0151752	0.00891253	0.737281	0.00700123	0.000876879	0.0296127	5.07341e-05	0.021905	2.37705	0.00610409	0.00497109	0.000154975	0.000994986	0.00332915	5.07341e-05	5.07341e-05	0.00972936	5.07341e-05	0.00727183	0.310575	0.0586713	1.14983	0.000126106	0.000180894	0.282841	0.00215927	5.07341e-05	0.00181516	0.0190003	0.0684933	0.00255558	0.373374	5.07341e-05	5.07341e-05	5.07341e-05	5.07341e-05	5.07341e-05
	Mo17xB73	R1	0.00271985	0.0290615	0.0182425	0.181772	0.216401	0.00126975	0.00469377	0.0127428	0.0647347	0.0872263	0.0265174	0.0201637	0.674441	0.0296886	0.00121517	0.00816913	1.39524e-05	0.0773555	2.23675	0.0222696	0.00264257	0.000556667	0.00198381	0.00953394	0.000234296	7.10915e-05	0.0160677	0.000261223	0.013214	0.383878	0.0572495	1.91996	0.114289	0.00692704	0.495931	0.00600567	1.39524e-05	0.00274869	0.0221851	0.0712585	0.00680676	0.336438	0.0021177	0.0019309	1.39524e-05	6.61148e-05	1.39524e-05
		R2	0.002099	0.0111718	0.000366119	0.116801	0.216356	0.000906851	0.00394081	0.00902727	0.0438247	0.0615752	0.0210662	0.0189423	0.588582	0.00839655	0.00154552	0.00869345	3.86915e-05	0.0727931	2.54767	0.00736359	0.00410523	0.000822663	0.00283511	0.00913109	3.86915e-05	0.000125348	0.0158203	3.86915e-05	0.0156253	0.479696	0.0528725	5.88832	0.0653954	0.00302499	0.443462	0.00491965	3.86915e-05	0.00195282	0.0200336	0.0723189	0.00515698	0.316303	3.86915e-05	0.000659085	3.86915e-05	3.86915e-05	3.86915e-05
		R3	0.00356421	0.016883	0.000814727	0.236283	0.457415	0.00119734	0.00597795	0.0130119	0.0862651	0.137496	0.0451987	0.0332631	2.07501	0.00730039	0.001848	0.0394834	5.93474e-05	0.0880589	6.13362	0.0432928	0.0074168	0.00173101	0.00400722	0.0183025	5.93474e-05	5.93474e-05	0.0442346	5.93474e-05	0.0311259	1.08304	0.1788	6.60627	0.191442	0.00337265	0.835306	0.00614019	5.93474e-05	0.00154357	0.033112	0.120265	0.00934765	0.703166	5.93474e-05	0.00334275	5.93474e-05	5.93474e-05	5.93474e-05
	Mo17	R1	0.000897331	0.00788057	0.00176821	0.141728	0.259722	0.000428926	0.00326736	0.0113621	0.0600651	0.0757076	0.0267393	0.0154407	0.371829	0.00303555	0.000678415	0.0163708	2.60458e-05	0.0451168	1.79386	0.00918341	0.0058034	0.00205382	0.0025737	0.0261685	2.60458e-05	0.000282251	0.0464684	9.10235e-05	0.0277827	0.618416	0.0676254	1.79041	0.0001675	0.00411077	0.3392	0.00329638	2.60458e-05	0.00289408	0.0208695	0.0607729	0.00339025	0.231587	2.60458e-05	0.00119378	2.60458e-05	2.60458e-05	2.60458e-05
		R2	0.00237934	0.0116211	0.000381404	0.153639	0.27605	0.000687835	0.0031776	0.0133969	0.0762743	0.11586	0.0369871	0.0274301	0.592534	0.00756691	0.0012497	0.0134472	2.87985e-05	0.0648589	2.31495	0.0103809	0.00384344	0.000947445	0.00193384	0.0109569	2.87985e-05	2.87985e-05	0.0296128	2.87985e-05	0.026794	0.761177	0.0712448	0.776378	0.13552	0.00633878	0.323976	0.00359307	2.87985e-05	0.00122992	0.0194594	0.0813877	0.00879334	0.404992	2.87985e-05	0.00536042	2.87985e-05	2.87985e-05	2.87985e-05
		R3	0.00246307	0.00850558	0.000682694	0.117873	0.220423	0.000863477	0.00326344	0.00778139	0.0427741	0.0595395	0.022083	0.0163885	0.661748	0.00397588	0.000261735	0.0166588	3.50799e-05	0.0192156	1.64275	0.0125592	0.00273286	0.000237889	0.00208601	0.0159895	3.50799e-05	0.000185503	0.0362843	3.50799e-05	0.0223049	0.610644	0.057739	6.13403	0.156267	0.000850448	0.321795	0.00151124	3.50799e-05	0.000881471	0.0143961	0.0509267	0.00267436	0.244056	3.50799e-05	0.00125811	3.50799e-05	3.50799e-05	3.50799e-05
First leaf sheath	B73	R1	0.0090121	0.052475	0.0141955	0.970476	1.78161	0.00174167	0.0145255	0.0239195	0.0424952	0.0713229	0.0198811	0.0229348	0.417165	0.0370021	0.0250653	0.0555981	0.000116898	0.174953	4.50303	0.00113285	0.00935682	0.000116898	0.00534469	0.00888603	0.000116898	0.000116898	0.0274901	0.000116898	0.0105995	0.11255	0.0130201	1.26016	0.000306293	0.00775932	0.418763	0.0336178	0.000116898	0.0346773	0.10616	0.164992	0.00251277	0.224342	0.000116898	0.000116898	0.000116898	0.000116898	0.000116898
		R2	0.00602386	0.0742539	0.020988	1.34045	2.46795	0.00278389	0.0208955	0.0378441	0.0687138	0.112169	0.0326807	0.0655229	0.657352	0.0490239	0.0424935	0.0678938	9.50543e-05	0.248402	6.2249	0.0135696	0.0149657	0.000359435	0.00960821	0.0230861	9.50543e-05	0.000293756	0.0358762	9.50543e-05	0.0214887	0.179037	0.0381625	2.43867	0.00504234	0.0116997	0.683942	0.0558275	9.50543e-05	0.0412482	0.119236	0.212391	0.00503155	0.254294	9.50543e-05	0.00371878	9.50543e-05	9.50543e-05	9.50543e-05
		R3	0.00232878	0.0185825	0.00578271	0.344585	0.642007	0.000560002	0.00545047	0.0104273	0.0108105	0.0162029	0.00468047	0.00512607	0.17263	0.0147266	0.0123767	0.0111817	3.70101e-05	0.036731	1.83883	0.00155409	0.00326021	3.70101e-05	0.00220603	0.00747581	3.70101e-05	0.000228259	0.0188632	3.70101e-05	0.00943963	0.0819919	0.00462712	0.979227	0.00106476	0.00050826	0.153852	0.0117825	3.70101e-05	0.0209733	0.0582728	0.0919535	0.00127167	0.0789721	3.70101e-05	3.70101e-05	3.70101e-05	3.70101e-05	3.70101e-05
	B73xMo17	R1	0.00305033	0.0178565	0.00485491	0.358706	0.660277	0.000507721	0.00559102	0.00599289	0.0244222	0.0320458	0.00589345	0.00653923	0.0432857	0.0104147	0.0101871	0.0157216	3.76119e-05	0.0613151	2.37097	0.00690683	0.00232798	3.76119e-05	0.00193062	0.00475101	3.76119e-05	3.76119e-05	0.00617394	3.76119e-05	0.000613045	0.0298538	0.00717597	0.688869	0.000288797	0.00147037	0.206947	0.0101844	3.76119e-05	0.0109137	0.0340476	0.0591708	0.00093218	0.101301	0.00346915	3.76119e-05	3.76119e-05	3.76119e-05	3.76119e-05
		R2	0.00243997	0.0161252	0.00672382	0.301652	0.539784	0.000276044	0.00581316	0.00968911	0.0313726	0.0397865	0.00833354	0.00676155	0.187329	0.0129114	0.0131946	0.0137564	2.51687e-05	0.0719641	2.28485	0.00991268	0.00573956	0.000111857	0.00288361	0.007452	2.51687e-05	0.000226465	0.01089	4.1501e-05	0.00491825	0.0588063	0.0107665	1.13135	0.00429798	0.00153894	0.175068	0.00859445	2.51687e-05	0.01883	0.0485864	0.0813862	0.0013989	0.0964153	0.000877801	2.51687e-05	2.51687e-05	2.51687e-05	2.51687e-05
		R3	0.00466886	0.0234896	0.0118327	0.509102	0.890843	0.000572573	0.00974296	0.0149236	0.0240151	0.0294403	0.00978231	0.0195315	0.271525	0.0188012	0.0258332	0.0273448	3.30727e-05	0.0387054	1.9345	0.00415513	0.0104624	0.000171297	0.00371763	0.0190349	3.30727e-05	3.30727e-05	0.0273377	3.30727e-05	0.0126175	0.105669	0.0168269	1.72196	0.00254894	0.000779144	0.221692	0.014523	3.30727e-05	0.0202914	0.0522778	0.0948359	0.00236068	0.0958178	0.000517807	0.00445422	3.30727e-05	3.30727e-05	3.30727e-05
	Mo17xB73	R1	0.00172927	0.0223864	0.00956818	0.341133	0.619973	0.00218475	0.0105689	0.0330053	0.096242	0.0985532	0.0332849	0.0174723	0.211799	0.0106118	0.0125507	0.0194786	8.25581e-05	0.0273859	1.21994	8.25581e-05	0.00287548	8.25581e-05	0.00172678	0.00407653	8.25581e-05	0.00127563	0.0125947	8.25581e-05	0.0212909	0.0676095	0.0168343	1.43465	0.00397731	0.00326721	0.30896	0.00552231	8.25581e-05	0.0110611	0.0312046	0.0531726	8.25581e-05	0.0594353	0.00118092	8.25581e-05	8.25581e-05	8.25581e-05	8.25581e-05
		R2	0.00400325	0.0210906	0.00761965	0.254458	0.473828	0.00102139	0.00538372	0.00755634	0.0346246	0.0445834	0.0104292	0.0198017	0.240183	0.0124177	0.00917814	0.0205372	1.93819e-05	0.0103417	0.433974	1.93819e-05	0.00475352	0.000141215	0.00366221	0.00352059	1.93819e-05	0.00017752	0.00819486	0.000278029	0.00556537	0.0818278	0.0134487	1.60044	0.00823361	0.00225673	0.190859	0.0158716	1.93819e-05	0.0100397	0.0299631	0.0544343	0.00228163	0.0464101	0.000346782	0.000944116	1.93819e-05	1.93819e-05	1.93819e-05
		R3	0.0047877	0.0245689	0.0120507	0.407339	0.723921	0.00103998	0.00706539	0.00749765	0.0185476	0.0304451	0.0137311	0.021962	0.306611	0.0158413	0.0112062	0.0148749	1.8735e-05	0.0286396	0.814306	0.00260878	0.00544852	0.00139896	0.00331363	0.0144207	1.8735e-05	0.000638251	0.0249357	0.000503955	0.0105317	0.0845079	0.0157045	1.27008	0.0142702	0.00281232	0.209031	0.016854	1.8735e-05	0.0116871	0.0347656	0.065785	0.00323836	0.0698935	0.00164226	0.00222995	1.8735e-05	1.8735e-05	1.8735e-05
	Mo17	R1	0.00503865	0.0195467	0.0131607	0.439125	0.767827	0.000759371	0.00749868	0.00627066	0.0233337	0.0270157	0.0090526	0.00539976	0.144209	0.0148826	0.0192783	0.0217317	1.66739e-05	0.0168783	0.767465	0.00347082	0.00792156	0.000322811	0.0034342	0.00967985	1.66739e-05	0.000173248	0.0153958	1.66739e-05	0.00963829	0.0955928	0.0155545	1.35709	0.0316062	0.00113365	0.116901	0.0130082	0.00668134	0.015757	0.0356718	0.0585137	0.00276738	0.0677847	1.66739e-05	0.00034972	1.66739e-05	1.66739e-05	1.66739e-05
		R2	0.00276191	0.0167092	0.0106111	0.381294	0.682185	0.00061735	0.00575817	0.00537754	0.0243957	0.0453803	0.017032	0.0220572	0.166751	0.0107624	0.0120761	0.0111936	1.52867e-05	0.0573861	1.16243	0.00305305	0.0029469	8.83673e-05	0.00187832	0.0112353	1.52867e-05	0.000193414	0.0191457	0.00026958	0.00695385	0.0688205	0.0108428	0.939391	0.00302754	0.00380255	0.14262	0.0110016	1.52867e-05	0.0108789	0.0231507	0.0481883	0.00260101	0.0941264	1.52867e-05	0.00120623	1.52867e-05	1.52867e-05	1.52867e-05
		R3	0.00233542	0.0122139	0.00682278	0.313265	0.582164	0.000329052	0.00580745	0.00416465	0.0107231	0.0157296	0.00795404	0.00887548	0.10695	0.0101729	0.0159539	0.0120941	8.79222e-06	0.0159636	0.620394	0.00422142	0.00320945	0.000201864	0.00191306	0.0102369	8.79222e-06	0.000316292	0.0128233	8.79222e-06	0.00671911	0.0601129	0.00627267	0.795565	0.0123135	0.00117668	0.0722661	0.00692437	0.00156698	0.0111967	0.0317944	0.0565564	8.79222e-06	0.058672	8.79222e-06	8.79222e-06	8.79222e-06	8.79222e-06	8.79222e-06
Second leaf blade	B73	R1	0.00286545	0.0112792	0.000328933	0.139674	0.254397	5.15923e-05	0.00430563	0.00832046	0.0434821	0.0673918	0.0131439	0.0124661	0.966467	0.00697805	0.00115755	0.0245972	5.15923e-05	0.0498834	4.52447	0.0140889	0.00315819	0.00039289	0.000835889	0.00302612	5.15923e-05	5.15923e-05	0.00876024	5.15923e-05	0.0101404	0.617723	0.10581	11.3463	0.0564338	0.00245025	0.537825	0.00238782	5.15923e-05	0.00397517	0.0363244	0.10274	0.00416773	0.403821	5.15923e-05	5.15923e-05	5.15923e-05	5.15923e-05	5.15923e-05
		R2	0.00297849	0.0154477	0.00640172	0.170768	0.255447	0.000364461	0.00297443	0.00750052	0.0192344	0.027989	0.00521852	0.000128338	0.70554	0.0120753	0.00180834	0.0186459	4.39077e-05	0.0503203	3.87461	0.0153145	0.00616806	0.0209342	4.39077e-05	0.000432492	4.39077e-05	4.39077e-05	0.00381101	4.39077e-05	0.00554969	0.528416	0.118225	10.0143	0.0987977	0.000495077	0.427522	0.000790646	4.39077e-05	0.001338	0.0293944	0.0846905	0.0038148	0.34388	4.39077e-05	4.39077e-05	4.39077e-05	4.39077e-05	4.39077e-05
		R3	0.000927058	0.00695942	0.000266936	0.0709698	0.131066	0.00012701	0.00226839	0.00533006	0.0259088	0.0425501	0.00383128	0.00505893	0.338643	0.00402123	0.000460778	0.0189917	3.28519e-05	0.0249504	3.67296	0.022772	0.00248698	0.000190619	0.000810408	0.00132476	3.28519e-05	3.28519e-05	0.00351126	3.28519e-05	0.00247172	0.379429	0.0626167	5.43165	0.0702554	0.000767196	0.309369	0.00189599	3.28519e-05	0.00124989	0.0184327	0.0614594	0.00174594	0.251335	3.28519e-05	3.28519e-05	3.28519e-05	3.28519e-05	3.28519e-05
	B73xMo17	R1	0.00194579	0.0112039	0.00208129	0.141236	0.257426	0.00051738	0.00511501	0.0131848	0.0602158	0.0671415	0.00651131	0.011467	0.498325	0.00801862	0.000476439	0.0190169	6.46272e-05	0.0561464	3.21938	0.00373352	0.00542465	0.000944635	0.00166527	0.00347275	6.46272e-05	6.46272e-05	0.00527543	6.46272e-05	0.00207672	0.435968	0.0581672	2.70152	0.0109165	0.00134603	0.447894	0.00170377	6.46272e-05	0.00158058	0.0253363	0.0759747	0.00281642	0.282202	6.46272e-05	6.46272e-05	6.46272e-05	6.46272e-05	6.46272e-05
		R2	0.00314063	0.0170315	0.00308836	0.17822	0.300684	3.99059e-05	0.00569298	0.0107066	0.04613	0.0517625	0.0123651	0.0253582	0.823289	0.0118541	0.0162144	0.0133407	3.99059e-05	0.0578786	3.17078	0.0193029	0.0031123	0.00048905	0.00200553	0.00476684	3.99059e-05	3.99059e-05	0.0141899	3.99059e-05	0.0116378	0.539578	0.0794628	2.86662	0.0330436	0.00363574	0.338417	0.00902405	0.000870883	0.0019402	0.0308988	0.0779617	0.00201216	0.254019	3.99059e-05	3.99059e-05	3.99059e-05	3.99059e-05	3.99059e-05
		R3	0.00102129	0.0089568	0.000277922	0.125164	0.223972	0.000848653	0.00387376	0.0079718	0.0347063	0.0478855	0.00980342	5.1068e-05	0.743053	0.00369769	0.00208878	0.017672	5.1068e-05	0.0172125	3.42171	0.0217153	0.00313505	0.00078624	0.00112003	0.00673443	5.1068e-05	5.1068e-05	0.0171229	5.1068e-05	0.0126096	0.700919	0.0814711	11.1048	0.0810954	0.000541565	0.34324	0.00227448	5.1068e-05	0.00214607	0.0310573	0.0846535	0.00278659	0.273064	5.1068e-05	5.1068e-05	5.1068e-05	5.1068e-05	5.1068e-05
	Mo17xB73	R1	0.0025745	0.00922219	0.0004442	0.109526	0.194385	0.00043032	0.00430135	0.0147438	0.0718364	0.0984889	0.0279356	0.0614506	1.27078	0.0078743	0.0013183	0.0107332	3.34004e-05	0.133153	4.3147	0.0427503	0.00347886	0.000326772	0.00175482	0.00529573	3.34004e-05	3.34004e-05	0.0109743	3.34004e-05	0.0139771	0.820424	0.128425	0.87073	0.000914521	0.00615595	0.489407	0.00301741	3.34004e-05	0.00187297	0.0321414	0.09764	0.00626367	0.399382	3.34004e-05	3.34004e-05	3.34004e-05	3.34004e-05	3.34004e-05
		R2	0.00373058	0.0120004	0.00151039	0.132647	0.243654	0.000456276	0.0039466	0.0110988	0.0492127	0.0640977	0.016832	0.0348611	0.868743	0.00704045	0.0014477	0.0157123	4.8431e-05	0.0821356	3.55583	0.00984418	0.00543364	0.000962884	0.00280876	0.0104205	4.8431e-05	4.8431e-05	0.0205548	4.8431e-05	0.0176025	0.726834	0.0960708	8.01874	0.0343775	0.00567345	0.576183	0.00411117	4.8431e-05	0.00115226	0.0316028	0.0931741	0.0034835	0.28593	4.8431e-05	4.8431e-05	4.8431e-05	4.8431e-05	4.8431e-05
		R3	0.00048624	0.0058392	0.000581388	0.0876828	0.162025	0.000192672	0.00239535	0.00446919	0.0222526	0.0302493	0.00634215	2.02985e-05	0.538991	0.00562772	0.00141673	0.0113006	2.02985e-05	0.0282551	2.32985	0.0203661	0.00239443	0.000761984	0.00176103	0.0119238	2.02985e-05	2.02985e-05	0.0251959	2.02985e-05	0.0137501	0.610851	0.0764435	0.488848	0.174024	0.000744985	0.259379	0.00165562	2.02985e-05	0.000899279	0.0246939	0.0700095	0.00388248	0.203229	0.00134329	0.000811627	2.02985e-05	2.02985e-05	2.02985e-05
	Mo17	R1	0.00242799	0.00834185	0.000684662	0.124378	0.211811	0.000585376	0.00274653	0.00669109	0.0310534	0.0295801	0.00566279	0.00681409	0.323495	0.00426167	0.000699286	0.0102227	4.07598e-05	0.00859495	0.693804	4.07598e-05	0.00418949	0.00166024	0.00262677	0.0298406	4.07598e-05	4.07598e-05	0.045718	4.07598e-05	0.0301188	0.860003	0.0726194	7.4447	0.00732945	0.000520909	0.276946	0.00151354	4.07598e-05	0.00122042	0.0317602	0.0728911	0.000387318	0.138795	4.07598e-05	4.07598e-05	4.07598e-05	4.07598e-05	4.07598e-05
		R2	0.00109914	0.0106822	0.00290367	0.146473	0.256535	0.000615286	0.00391649	0.0104947	0.0573607	0.0725397	0.0183924	0.0154946	0.543	0.00745099	0.00166026	0.0166081	3.21428e-05	0.0345779	2.31061	0.00821543	0.00388741	0.000966065	0.00217481	0.018498	3.21428e-05	3.36069e-05	0.0437672	3.21428e-05	0.0328682	1.09681	0.0778272	3.43657	0.150165	0.00209095	0.32256	0.00273469	3.21428e-05	0.00219981	0.0297546	0.0907945	0.00315196	0.235647	3.21428e-05	3.21428e-05	3.21428e-05	3.21428e-05	3.21428e-05
		R3	0.00212552	0.00639046	0.00660813	0.0899755	0.166351	0.000644006	0.00294117	0.0061105	0.0321849	0.0340311	0.00790545	0.00830028	0.237047	0.00408138	0.00191845	0.0228928	1.57966e-05	0.00779847	0.628102	0.00250801	0.00468871	0.00114145	0.00332768	0.0322916	1.57966e-05	0.000317215	0.0659551	1.57966e-05	0.0411527	0.831193	0.0675448	0.214234	0.190492	0.000574709	0.146131	0.00218505	1.57966e-05	0.00233335	0.024787	0.0691259	0.00394954	0.131897	0.000997542	1.57966e-05	1.57966e-05	1.57966e-05	1.57966e-05
Encased Leaves	B73	R1	0.005679	0.029468	0.00427849	0.28178	0.520625	0.000806475	0.00678797	0.0048428	0.00309482	0.00178437	7.04524e-05	7.04524e-05	0.00103106	0.0180577	0.0144784	0.0401506	7.04524e-05	7.04524e-05	0.0225195	7.04524e-05	0.00796798	0.000591316	0.00465721	0.0128599	7.04524e-05	7.04524e-05	0.0180142	7.04524e-05	0.00712537	0.248877	0.00468847	7.77951	0.00131549	7.04524e-05	0.00249486	0.0168916	7.04524e-05	0.0389637	0.109828	0.132411	7.04524e-05	0.0213764	7.04524e-05	7.04524e-05	7.04524e-05	7.04524e-05	7.04524e-05
		R2	0.00364354	0.0325954	0.0073125	0.32526	0.586133	0.000606207	0.00924322	0.00536654	0.0013241	0.000705409	7.30068e-05	7.30068e-05	0.000534479	0.0196263	0.0232623	0.0291742	7.30068e-05	7.30068e-05	0.000800466	7.30068e-05	0.0146598	0.000675223	0.00569571	0.0168606	7.30068e-05	0.000156399	0.0226972	7.30068e-05	0.00239526	0.107319	0.00125508	3.94639	0.00124398	7.30068e-05	0.000146014	0.0188708	7.30068e-05	0.0428271	0.103011	0.120786	7.30068e-05	0.0204653	7.30068e-05	7.30068e-05	7.30068e-05	7.30068e-05	7.30068e-05
		R3	0.00167147	0.0160762	0.00338073	0.174288	0.27942	0.00044998	0.00312979	0.00181733	0.00119741	0.000555409	3.72395e-05	3.72395e-05	0.00238696	0.0105948	0.0214788	0.0114473	3.72395e-05	3.72395e-05	0.00573982	3.72395e-05	0.0042386	0.000308955	0.00261684	0.00753489	3.72395e-05	3.72395e-05	0.0102552	3.72395e-05	0.00276311	0.0913774	0.00675841	3.54492	0.00418116	3.72395e-05	0.000183979	0.00897953	0.00246629	0.0188575	0.0557289	0.0681915	3.72395e-05	0.0132635	3.72395e-05	3.72395e-05	3.72395e-05	3.72395e-05	3.72395e-05
	B73xMo17	R1	0.0030738	0.0111889	0.00233183	0.120721	0.206512	0.000440387	0.00312966	0.00422066	0.0124197	0.0110408	0.000935594	0.000931425	0.016452	0.00546658	0.00618186	0.0122772	2.55315e-05	0.00291587	0.257071	2.55315e-05	0.00227554	0.00011134	0.000954219	0.00143205	2.55315e-05	2.55315e-05	0.00160605	2.55315e-05	0.000613418	0.10145	0.00915459	3.43549	0.00109041	0.000180706	0.0471145	0.0043289	2.55315e-05	0.00794555	0.021941	0.0342634	0.00011329	0.0189974	2.55315e-05	2.55315e-05	2.55315e-05	2.55315e-05	2.55315e-05
		R2	0.00325588	0.00868888	0.00253046	0.0921722	0.15548	0.000180881	0.00249896	0.00278432	0.00633356	0.00561072	0.00101763	2.07073e-05	0.0316481	0.00517586	0.00853547	0.00714894	2.07073e-05	0.00054672	0.15323	2.07073e-05	0.00255591	0.000131195	0.00136161	0.00224172	2.07073e-05	2.07073e-05	0.00290504	2.07073e-05	0.00105445	0.087514	0.00767478	2.81847	0.000164033	2.07073e-05	0.0217447	0.00432741	2.07073e-05	0.0177149	0.0425523	0.057707	0.000593809	0.0184089	2.07073e-05	2.07073e-05	2.07073e-05	2.07073e-05	2.07073e-05
		R3	0.00203599	0.0130672	0.00304607	0.155884	0.245791	3.23717e-05	0.00322832	0.00268599	0.000562705	0.000121048	3.23717e-05	3.23717e-05	0.000663019	0.010107	0.0249135	0.117539	3.23717e-05	3.23717e-05	0.000388347	3.23717e-05	0.00460347	0.000832681	0.00358958	0.0146017	3.23717e-05	6.06828e-05	0.018733	3.23717e-05	0.00347777	0.0547698	0.00176924	1.40828	0.000482195	3.23717e-05	6.47434e-05	0.00711494	0.0168179	0.0357449	0.0765679	0.0968642	0.000406949	0.0134412	3.23717e-05	3.23717e-05	3.23717e-05	3.23717e-05	3.23717e-05
	Mo17xB73	R1	0.00174165	0.0105945	0.00146459	0.110025	0.189689	0.000452206	0.00245837	0.00403579	0.0138704	0.0156955	0.00380316	0.00350498	0.0660673	0.00475639	0.00754439	0.00748307	1.81513e-05	0.00256597	0.162278	1.81513e-05	0.00194101	4.16959e-05	0.000983836	0.000527839	1.81513e-05	1.81513e-05	0.00141854	1.81513e-05	0.000546766	0.131187	0.0152147	1.80984	0.00306969	0.000355242	0.0773386	0.00551914	1.81513e-05	0.00917701	0.0233375	0.0408746	0.000474135	0.0223387	0.00120841	1.81513e-05	1.81513e-05	1.81513e-05	1.81513e-05
		R2	0.00163009	0.0071787	0.00161711	0.0715288	0.120147	0.000280648	0.00198699	0.00343631	0.010263	0.0109056	0.00239034	0.00253185	0.056612	0.00415503	0.00595429	0.00512075	1.38812e-05	0.00153332	0.206094	1.38812e-05	0.00200967	0.000321601	0.00128569	0.00237213	1.38812e-05	1.38812e-05	0.00338988	1.38812e-05	0.00237324	0.161453	0.0183628	1.74635	0.0149895	0.00021561	0.0575908	0.00389658	1.38812e-05	0.0180056	0.0466816	0.0666902	0.000447232	0.0241143	1.38812e-05	1.38812e-05	1.38812e-05	1.38812e-05	1.38812e-05
		R3	0.00325046	0.011109	0.00224944	0.112565	0.198509	0.000492207	0.00387253	0.00390876	0.00322137	0.00198363	0.000366285	2.06899e-05	0.00180401	0.00720627	0.00862036	0.0871763	2.06899e-05	2.06899e-05	0.00100264	2.06899e-05	0.00525202	0.000824608	0.00291449	0.0105045	2.06899e-05	2.06899e-05	0.0120291	2.06899e-05	0.00310506	0.0552762	0.0029159	1.23252	0.0010264	2.06899e-05	4.13798e-05	0.0021197	2.06899e-05	0.0274792	0.0595199	0.0731277	0.0004344	0.0114863	2.06899e-05	2.06899e-05	2.06899e-05	2.06899e-05	2.06899e-05
	Mo17	R1	7.74081e-05	0.00381205	0.000450108	0.0396643	0.067145	3.63479e-05	0.000394096	3.63479e-05	3.63479e-05	3.63479e-05	3.63479e-05	3.63479e-05	3.63479e-05	0.00138912	0.000676932	0.00719913	3.63479e-05	3.63479e-05	0.00092072	3.63479e-05	0.0035314	0.000918479	0.000827902	0.00836407	3.63479e-05	3.63479e-05	0.00911438	3.63479e-05	0.00301107	0.119627	0.00106216	2.59617	0.000138769	3.63479e-05	7.26958e-05	3.63479e-05	0.000219412	0.0288541	0.056937	0.073601	3.63479e-05	0.00766167	3.63479e-05	3.63479e-05	3.63479e-05	3.63479e-05	3.63479e-05
		R2	0.00310348	0.0142841	0.00365739	0.187164	0.322024	2.92578e-05	0.00308796	0.00254443	0.00270749	0.000788116	2.92578e-05	2.92578e-05	0.000447458	0.00646912	0.0127558	0.00795094	2.92578e-05	2.92578e-05	0.00885699	2.92578e-05	0.00306334	0.000668686	0.0020062	0.00896555	2.92578e-05	2.92578e-05	0.0117145	2.92578e-05	0.00445187	0.0863545	0.00178067	2.00038	0.000788116	2.92578e-05	0.000838205	0.00716581	0.00196944	0.0217819	0.0381125	0.0566017	2.92578e-05	0.0114762	2.92578e-05	2.92578e-05	2.92578e-05	2.92578e-05	2.92578e-05
		R3	0.000291464	0.00545071	0.00104576	0.0632546	0.125722	3.22618e-05	0.00134324	0.00177847	0.000597126	9.19699e-05	3.22618e-05	3.22618e-05	3.22618e-05	0.00342843	0.00611392	0.0134752	3.22618e-05	3.22618e-05	0.0146149	3.22618e-05	0.00462404	0.000849682	0.00233345	0.0112914	3.22618e-05	0.0001562	0.016888	3.22618e-05	0.00649233	0.11557	0.00577156	2.52402	0.00164513	3.22618e-05	0.000520575	0.00392843	0.000368128	0.0321565	0.0615618	0.0828551	3.22618e-05	0.0142839	3.22618e-05	3.22618e-05	3.22618e-05	3.22618e-05	3.22618e-05
Root	B73	R1	0.00244877	0.0105015	0.00620279	0.141796	0.20639	0.000662835	0.0226036	0.113564	0.0734272	0.0155142	0.00231037	0.00202131	1.70648e-05	0.00922284	0.0338562	0.0102607	1.70648e-05	1.70648e-05	1.70648e-05	1.70648e-05	0.00224196	0.00142699	0.0107309	0.006556	1.70648e-05	5.46383e-05	0.00333183	1.70648e-05	0.000930825	0.00130541	1.70648e-05	0.00179119	1.70648e-05	1.70648e-05	3.41295e-05	0.0047987	0.00243193	1.70648e-05	1.70648e-05	0.000253065	1.70648e-05	0.000701186	1.70648e-05	1.70648e-05	1.70648e-05	1.70648e-05	1.70648e-05
		R2	0.00169731	0.00780478	0.00587349	0.108047	0.171917	0.000363653	0.0117381	0.0559815	0.033627	0.00692725	0.00147199	0.000905578	1.64474e-05	0.00799496	0.0154699	0.00765123	1.64474e-05	1.64474e-05	1.64474e-05	1.64474e-05	0.00247056	0.00104008	0.00722687	0.00367685	1.64474e-05	1.64474e-05	0.00120466	1.64474e-05	0.000339311	0.000108689	1.64474e-05	0.00703711	1.64474e-05	1.64474e-05	3.28949e-05	0.00359227	0.000387742	1.64474e-05	1.64474e-05	1.64474e-05	1.64474e-05	0.000924964	1.64474e-05	1.64474e-05	1.64474e-05	1.64474e-05	1.64474e-05
		R3	0.00233959	0.00663045	0.00656335	0.14432	0.232676	0.00040574	0.015501	0.0673655	0.0442863	0.0133397	0.0035781	0.00220103	1.23142e-05	0.00629016	0.016969	0.00609641	1.23142e-05	1.23142e-05	1.23142e-05	1.23142e-05	0.00211917	0.00111617	0.007428	0.00382891	1.23142e-05	0.000150843	0.0022898	2.77006e-05	0.00211209	0.00102166	1.23142e-05	0.00620862	1.23142e-05	1.23142e-05	2.46285e-05	0.00286075	0.00189103	0.000358968	1.23142e-05	0.000157686	1.23142e-05	0.000637459	1.23142e-05	1.23142e-05	1.23142e-05	1.23142e-05	1.23142e-05
	B73xMo17	R1	0.00186326	0.00585657	0.00280773	0.149882	0.217585	0.000360517	0.0193023	0.0954659	0.0671472	0.0219131	0.00631332	0.00194758	7.19894e-06	0.00808565	0.0378537	0.00429367	7.19894e-06	7.19894e-06	0.00197597	7.19894e-06	0.0014101	0.00152354	0.00927733	0.00672648	7.19894e-06	0.000311991	0.0038548	7.19894e-06	0.00323152	0.00310732	7.19894e-06	0.0438799	2.00481e-05	7.19894e-06	1.43979e-05	0.00121259	0.0019685	0.000482006	7.19894e-06	0.000681271	7.19894e-06	0.00117637	7.19894e-06	7.19894e-06	7.19894e-06	7.19894e-06	7.19894e-06
		R2	0.00223491	0.00799027	0.00409037	0.214745	0.314222	1.15768e-05	0.0280924	0.136264	0.0937842	0.0332326	0.0100243	0.00663108	0.00382992	0.0115259	0.0565118	0.00721921	1.15768e-05	1.15768e-05	0.00115262	1.15768e-05	0.00271827	0.00240386	0.0133253	0.00993652	1.15768e-05	1.15768e-05	0.00634498	0.000264019	0.00542973	0.00488984	1.15768e-05	0.0567106	1.15768e-05	1.15768e-05	2.31536e-05	0.00142837	0.0023141	0.000599039	1.15768e-05	0.00117901	1.15768e-05	0.00183428	1.15768e-05	1.15768e-05	1.15768e-05	1.15768e-05	1.15768e-05
		R3	0.00376124	0.00810639	0.00525126	0.21608	0.382464	0.000726327	0.0253668	0.12193	0.0795101	0.0244797	0.0074485	0.00218882	0.00119644	0.00862814	0.0183265	0.00904674	1.35784e-05	1.35784e-05	0.00163463	1.35784e-05	0.00330948	0.00170631	0.0122582	0.00840809	1.35784e-05	1.35784e-05	0.00581889	0.000334399	0.00397012	0.00334781	1.35784e-05	0.0447155	1.35784e-05	1.35784e-05	2.71569e-05	0.00278826	0.00116058	0.00178623	0.00262737	0.00317238	1.35784e-05	0.00370797	0.000445624	1.35784e-05	1.35784e-05	1.35784e-05	1.35784e-05
	Mo17xB73	R1	0.00194986	0.00518184	0.00210416	0.083487	0.094834	0.000364057	0.0197968	0.103771	0.0756551	0.0268938	0.00849235	0.00686127	0.00310739	0.00680312	0.0317489	0.00403756	3.35577e-06	3.35577e-06	0.000745113	3.35577e-06	0.002223	0.00178371	0.00937834	0.00787928	3.35577e-06	0.000356224	0.00471126	0.000429021	0.00446802	0.00255747	3.35577e-06	0.00552506	3.35577e-06	3.35577e-06	6.71154e-06	0.00217013	0.00236232	0.000266481	3.35577e-06	0.000530381	3.35577e-06	0.00131746	3.35577e-06	3.35577e-06	3.35577e-06	3.35577e-06	3.35577e-06
		R2	0.00209783	0.00805573	0.00303309	0.150398	0.163481	0.000639711	0.0369412	0.192913	0.141578	0.0501842	0.0162607	0.0110397	0.00448817	0.0109219	0.0717038	0.0066966	4.57968e-06	4.57968e-06	0.000503701	4.57968e-06	0.00273776	0.00304996	0.0161513	0.0132246	4.57968e-06	0.000780734	0.00927411	0.000799246	0.00929652	0.00471263	4.57968e-06	0.00924641	4.57968e-06	4.57968e-06	9.15936e-06	0.0038836	0.00565492	0.000888467	0.000502529	0.00107279	4.57968e-06	0.00241958	4.57968e-06	4.57968e-06	4.57968e-06	4.57968e-06	4.57968e-06
		R3	0.00253714	0.00834743	0.0041755	0.0819346	0.134504	0.000475359	0.0130746	0.0593561	0.0389901	0.010572	0.00338593	0.00108416	0.00018309	0.00631479	0.00602178	0.00730468	6.57514e-06	6.57514e-06	0.000956967	6.57514e-06	0.00301269	0.00103536	0.00846306	0.00477017	6.57514e-06	0.000189997	0.00153534	6.57514e-06	0.00164078	0.00172271	0.000392965	0.0379956	5.5034e-05	6.57514e-06	1.31503e-05	0.00493221	0.000679507	1.62835e-05	6.57514e-06	6.60095e-05	6.57514e-06	0.000689151	6.57514e-06	6.57514e-06	6.57514e-06	6.57514e-06	6.57514e-06
	Mo17	R1	0.00289561	0.0109822	0.00454334	0.224488	0.351931	0.000449341	0.0189405	0.0771493	0.0484384	0.013732	0.00277074	0.000772807	4.33422e-05	0.00905175	0.0234196	0.00794672	8.92229e-06	8.92229e-06	8.92229e-06	8.92229e-06	0.00257979	0.00116786	0.00755098	0.00511001	8.92229e-06	0.00015221	0.00268397	8.92229e-06	0.00200308	0.000179371	8.92229e-06	0.0131547	8.92229e-06	8.92229e-06	1.78446e-05	0.00684543	0.000911787	0.000219456	8.92229e-06	8.92229e-06	8.92229e-06	8.92229e-06	8.92229e-06	8.92229e-06	8.92229e-06	8.92229e-06	8.92229e-06
		R2	0.00208033	0.0072509	0.00471485	0.0822086	0.109978	0.0004617	0.029831	0.160011	0.116914	0.0378447	0.0113727	0.00947495	0.00272027	0.007858	0.0193933	0.00861758	3.79566e-06	3.79566e-06	0.000904909	3.79566e-06	0.00184662	0.00288233	0.0158894	0.0115477	3.79566e-06	0.000589729	0.00640841	0.000469028	0.00575713	0.00376328	3.79566e-06	0.0135683	2.591e-05	3.79566e-06	7.59132e-06	0.00231121	0.00081583	0.00062332	3.79566e-06	0.00126698	3.79566e-06	0.002116	3.79566e-06	3.79566e-06	3.79566e-06	3.79566e-06	3.79566e-06
		R3	0.002716	0.0206336	0.00470319	0.199907	0.347996	0.000707693	0.0251338	0.117225	0.0777099	0.025935	0.00880087	0.00272283	9.43108e-05	0.0144587	0.024187	0.00895009	1.16009e-05	1.16009e-05	1.16009e-05	1.16009e-05	0.00324159	0.00183932	0.0127883	0.00785345	1.16009e-05	0.000333791	0.00495485	0.000118748	0.00444992	0.0029332	1.16009e-05	0.0206165	1.16009e-05	1.16009e-05	2.32017e-05	0.0160724	0.00131703	0.000538777	1.16009e-05	0.000686458	1.16009e-05	0.00116816	1.16009e-05	1.16009e-05	1.16009e-05	1.16009e-05	1.16009e-05
[truncated: 13 more columns]

## Sheet: Table S2B
Table S2B. Lipidized cell wall monomer profiles from six maize seedling organs of B73, Mo17 and the reciprocal hybrids
			Saturated Fatty Acids								Unsaturated Fatty Acid	Omega-hydroxy-Fatty Acids				2-hydroxy-Fatty Acids						Di- and Tri-hydroxy-Fatty Acids		Alcohol	Phenolics			Unknown
Organ	Genotype	Replicate	16:0	18:0	20:0	22:0	23:0	24:0	26:0	30:0	18:2	16:0	18:2	18:1	22:0	16:1	22:0	23:0	24:0	25:0	26:0	9,12-dihydroxy-18:0	9, 10, 18 w-tri-hydroxy 18:0	32:0	Caffeic acid	p-Coumaric Acid	Ferulic Acid	Unknown
Coleoptile	B73	R1	1.60062	0.149496	0.0307295	0.0640561	0.01024	0.102035	0.00129574	0.00129574	3.55524	0.0746964	0.0284766	0.480143	0.00129574	0.00129574	0.12034	0.0589149	0.774089	0.0392413	0.00129574	0.044153	1.41411	0.00129574	0.0112124	1.09376	10.1328	1.35458
		R2	2.34599	0.175897	0.0511168	0.087983	0.0114491	0.120318	0.00121041	0.00121041	5.97203	0.0432495	0.0190968	0.486577	0.00121041	0.00121041	0.0923338	0.0163364	0.685291	0.0211743	0.00121041	0.0350232	1.11498	0.00121041	0.0186328	0.965443	10.3165	1.38284
		R3	2.26278	0.00325147	0.0359051	0.0858811	0.00325147	0.116475	0.00325147	0.00325147	3.80588	0.0900848	0.00325147	0.821102	0.00325147	0.00325147	0.19572	0.0531671	1.38296	0.0483956	0.00325147	0.0420033	2.33089	0.00325147	0.00325147	1.5242	16.0015	2.31761
	B73xMo17	R1	3.12895	0.00200547	0.0399777	0.0900261	0.00222278	0.0968422	0.00200547	0.00200547	6.95906	0.0731641	0.0437316	0.345997	0.00200547	0.00200547	0.146585	0.0236831	0.926765	0.0340209	0.00200547	0.00200547	1.52811	0.00200547	0.0135912	1.96076	8.76355	1.13444
		R2	1.99932	0.192708	0.0422411	0.0934173	0.0239042	0.13897	0.00106503	0.00106503	4.41767	0.123406	0.0496508	0.685531	0.00106503	0.00106503	0.162189	0.106558	1.2232	0.0776608	0.00106503	0.0566299	1.82372	0.00106503	0.0352416	2.38582	11.4581	1.51374
		R3	3.05417	0.240197	0.0465898	0.100585	0.0140121	0.137634	0.00145332	0.00145332	6.7163	0.0702406	0.0252454	0.417819	0.00145332	0.00145332	0.137834	0.048458	1.01638	0.0646109	0.00145332	0.0372076	1.19762	0.00145332	0.0345547	1.63457	10.311	1.10466
	Mo17xB73	R1	2.08804	0.151838	0.0483343	0.0705715	0.00619792	0.0890965	0.00124824	0.00124824	4.46664	0.0997093	0.0447875	0.582331	0.00124824	0.00124824	0.177319	0.0667967	1.06689	0.0392094	0.00124824	0.0315878	1.97914	0.00124824	0.0144116	2.08536	8.20321	1.44013
		R2	2.15668	0.152665	0.0450587	0.0962785	0.0110331	0.128219	0.00116225	0.00116225	4.33602	0.102902	0.0446046	0.417989	0.00116225	0.00116225	0.155798	0.0669811	1.125	0.059973	0.00116225	0.0528908	1.61456	0.00116225	0.0216337	1.91184	8.71327	1.19619
		R3	2.55269	0.195179	0.0507776	0.087457	0.0207892	0.133966	0.00109129	0.00109129	6.43039	0.0775279	0.0103399	0.310044	0.00109129	0.00109129	0.107906	0.0229312	0.858115	0.0498654	0.00109129	0.0155895	1.29025	0.00109129	0.00896611	1.19041	8.5923	0.971487
	Mo17	R1	3.58014	0.192561	0.0588256	0.111224	0.000286734	0.186916	0.000286734	0.000286734	6.28694	0.0527493	0.0411012	0.247494	0.000286734	0.000286734	0.136593	0.0310919	0.872296	0.0683514	0.000286734	0.0316157	0.635425	0.000286734	0.155378	2.88473	12.326	0.517889
		R2	2.95132	0.223926	0.0507435	0.0922484	0.0227612	0.204601	0.0283439	2.57212e-05	9.11752	0.0593385	0.0268261	0.288773	0.00161225	0.000601558	0.177685	0.0665818	1.6975	0.121075	2.57212e-05	0.0713286	0.93587	2.57212e-05	0.0478877	2.21432	7.33803	0.889261
		R3	2.08114	0.107434	0.0278257	0.0918629	0.00656131	0.136327	0.00081757	0.00081757	4.57454	0.0310104	0.00081757	0.158289	0.00081757	0.00081757	0.0791326	0.0144211	0.638491	0.055783	0.00081757	0.00710146	0.320585	0.00081757	0.0347991	1.078	6.60436	0.371815
First leaf blade	B73	R1	3.73625	0.368342	0.0725444	0.200927	0.0292057	0.35537	0.168536	0.301576	5.86288	0.163987	0.446541	1.13753	0.19992	0.610988	0.480264	0.0690268	1.28182	0.0444263	1.08264	0.523956	1.29453	0.0007023	9.91442	4.28598	6.9658	0.416359
		R2	4.27887	0.478852	0.0665579	0.204423	0.0313661	0.404925	0.184462	0.341093	5.74704	0.100876	0.248501	0.780153	0.184371	0.550918	0.422068	0.0614843	1.11916	0.0408584	1.05268	0.313261	0.754476	0.000697111	7.95789	3.64909	6.61211	0.225615
		R3	2.1224	0.174921	0.03964	0.140938	0.013778	0.2711	0.120787	0.466206	3.22483	0.0939739	0.241883	0.593041	0.0987623	0.410733	0.344129	0.0254424	0.94166	0.0287712	1.04964	0.258947	0.655689	0.000526963	4.31352	2.06753	3.77875	0.169329
	B73xMo17	R1	4.87872	0.497141	0.0687622	0.170119	0.0305365	0.350559	0.132972	0.259644	8.03652	0.0644627	0.0716416	0.264812	0.134045	0.453601	0.250205	0.0133462	0.705187	0.0175811	0.89011	0.0882037	0.180799	0.000375624	5.22518	2.65074	7.3887	0.0679054
		R2	2.58255	0.225097	0.045441	0.137617	0.0159511	0.265388	0.10771	0.281936	3.20978	0.0783151	0.19675	0.438117	0.115871	0.458745	0.330007	0.0284825	0.845545	0.0187247	0.872692	0.163607	0.559938	0.000698281	8.62371	4.30362	9.13399	0.121711
		R3	4.31407	0.409904	0.0723371	0.204086	0.0373637	0.398391	0.158975	0.380059	6.87712	0.0984481	0.202718	0.559967	0.119978	0.460883	0.34902	0.0232258	0.968403	0.0411062	1.05861	0.241091	0.689298	0.000772996	6.53797	4.56683	11.3807	0.220746
	Mo17xB73	R1	3.07628	0.292725	0.0486436	0.142842	0.0197001	0.242231	0.100124	0.215139	4.639	0.0666776	0.139655	0.4096	0.0989246	0.378146	0.313694	0.0196704	0.792331	0.0191751	0.699464	0.156806	0.405815	0.000366456	5.83621	3.40038	7.74139	0.138717
		R2	4.49165	0.510649	0.0809851	0.224731	0.0291365	0.422572	0.095517	0.314209	6.17899	0.0774221	0.227874	0.447746	0.114028	0.453982	0.352738	0.01832	0.857243	0.016535	0.898337	0.181521	0.414143	0.000472279	6.23308	3.49366	7.62367	0.131286
		R3	2.66882	0.208004	0.0449173	0.162425	0.0276011	0.337893	0.214324	0.714214	3.38092	0.0812262	0.128988	0.386243	0.115502	0.551035	0.355995	0.0191721	1.00234	0.0231515	1.43398	0.0780888	0.395967	0.000571368	8.77548	4.18119	12.1998	0.147899
	Mo17	R1	1.12109	0.000460052	0.0174361	0.0845824	0.00341236	0.137284	0.0573721	0.158394	1.31824	0.0666198	0.102216	0.267405	0.0514387	0.277508	0.276051	0.028217	0.747163	0.0200506	0.564661	0.135548	0.462319	0.000460052	9.91442	4.28598	6.9658	0.0926249
		R2	1.84878	0.155437	0.0313459	0.100511	0.0235525	0.247328	0.101749	0.38304	2.78897	0.0710168	0.0721175	0.263882	0.0659199	0.378695	0.290197	0.0373973	0.902775	0.0531434	0.891471	0.159924	0.328373	0.000216435	7.95789	3.64909	6.61211	0.0496869
		R3	1.05968	0.0757786	0.0153043	0.0658531	0.0102505	0.130094	0.0555819	0.239771	1.52516	0.0362736	0.0252932	0.15849	0.0244533	0.136492	0.143058	0.0102562	0.452925	0.0192199	0.439653	0.0463199	0.160508	0.000174365	4.31352	2.06753	3.77875	0.0234764
First leaf sheath	B73	R1	4.63551	0.512706	0.125951	0.383041	0.0328375	0.630299	0.0757295	0.0168027	9.87644	0.208517	0.209976	2.38604	0.0293767	0.0891747	0.280015	0.0262169	1.17525	0.0136315	0.273943	0.377591	1.09793	0.00206016	14.9674	1.08455	6.57713	0.955959
		R2	5.31039	0.441686	0.126449	0.443587	0.0287165	0.641999	0.1259	0.0110066	10.9433	0.259405	0.23819	2.82478	0.0294845	0.118293	0.429957	0.0414833	1.72299	0.0449356	0.261571	0.39215	1.81531	0.00406674	20.1749	1.77263	11.1417	0.986454
		R3	1.85737	0.143395	0.0881033	0.300467	0.020173	0.516941	0.111619	0.0253795	3.73454	0.154551	0.155198	1.57055	0.0190552	0.0975853	0.238324	0.0187483	1.0452	0.031057	0.192995	0.267212	0.626917	0.00110886	8.98147	1.1799	4.6978	0.424109
	B73xMo17	R1	3.4341	0.417331	0.0806533	0.250932	0.04641	0.431441	0.0823989	0.0594111	7.90974	0.115742	0.169352	1.11644	0.0249724	0.128998	0.265645	0.0612959	0.957245	0.0376695	0.250973	0.184664	0.452599	0.000588774	9.87994	1.1187	5.68032	0.304488
		R2	2.87944	0.283602	0.0793777	0.25141	0.0299013	0.375928	0.0626892	0.0180442	7.26823	0.0482018	0.0371552	0.583852	0.00925197	0.0698326	0.169959	0.0107842	0.599677	0.0183184	0.11225	0.0474178	0.172667	0.000762344	5.78841	0.620038	3.48893	0.14105
		R3	5.05779	0.409095	0.129429	0.363854	0.0184256	0.533256	0.106084	0.00155879	12.5151	0.100246	0.123547	1.16555	0.00939327	0.0320889	0.138651	0.0110495	0.639427	0.0075401	0.0653437	0.158028	0.648959	0.00155879	8.13262	0.619197	3.82864	0.460645
	Mo17xB73	R1	2.27446	0.263406	0.0631577	0.254913	0.0289967	0.358797	0.0536915	0.0148553	4.81888	0.079181	0.074022	0.856442	0.0048831	0.0526401	0.204372	0.0553952	0.748386	0.020188	0.137198	0.105741	0.333545	0.00104619	6.92331	0.820838	4.368	0.187994
		R2	2.62623	0.282395	0.0488359	0.197243	0.0108911	0.245178	0.041952	0.00147857	6.2548	0.0292519	0.00147857	0.453976	0.00147857	0.0263296	0.118649	0.0116317	0.45646	0.00836972	0.0794025	0.00147857	0.136205	0.00147857	5.86245	0.46749	3.38164	0.106761
		R3	1.98676	0.000819396	0.0781511	0.239032	0.0201221	0.404062	0.0734503	0.0439034	3.98052	0.137304	0.109893	1.52258	0.0188486	0.11296	0.25653	0.0201754	1.05517	0.0410926	0.186778	0.220656	0.557583	0.000819396	8.50296	0.840716	4.44388	0.421939
	Mo17	R1	2.31299	0.168419	0.061621	0.209657	0.0284902	0.345028	0.0588106	0.0128743	4.98067	0.0976738	0.103591	0.770997	0.0106068	0.0669329	0.190555	0.0195148	0.648689	0.0341901	0.129017	0.139067	0.333484	0.000314582	14.9674	1.08455	6.57713	0.152532
		R2	2.42231	0.170288	0.0645127	0.204598	0.040794	0.343806	0.0626752	0.0707411	5.33167	0.15193	0.129604	1.03499	0.0234158	0.111405	0.238219	0.0301712	1.07989	0.0864637	0.241399	0.149345	0.314096	0.000168863	20.1749	1.77263	11.1417	0.240957
		R3	1.97479	0.117812	0.0663541	0.266474	0.0183246	0.383407	0.0640372	0.00571054	3.86138	0.108544	0.099809	0.84656	0.0213563	0.10952	0.23997	0.0253831	0.967517	0.0483087	0.168968	0.140542	0.283241	0.000601874	8.98147	1.1799	4.6978	0.13818
Second leaf blade	B73	R1	6.00291	0.672935	0.127605	0.310014	0.0424975	0.545412	0.231523	0.497268	10.9864	0.112543	0.0786505	0.497888	0.142918	0.472608	0.445865	0.0234337	0.901212	0.0259102	1.23099	0.102506	0.461773	0.000731723	14.6806	5.19715	6.57713	0.121937
		R2	5.54685	0.605324	0.107295	0.303139	0.0373585	0.525968	0.24037	0.594603	10.3903	0.0693913	0.121106	0.397469	0.134581	0.42763	0.450525	0.0302089	0.929384	0.0318069	1.17594	0.0724718	0.392691	0.000431342	14.4448	4.74106	11.1417	0.0996109
		R3	2.83483	0.304085	0.0800272	0.298812	0.0231458	0.487628	0.187986	0.75209	4.31469	0.11383	0.181639	0.432812	0.0778932	0.34039	0.431333	0.0357061	0.919413	0.0194277	1.12484	0.203648	0.629277	0.000272661	10.3032	4.55543	4.6978	0.075512
	B73xMo17	R1	2.41326	0.325097	0.0879191	0.231404	0.0192128	0.386911	0.178167	0.592006	4.06376	0.1207	0.279474	0.713096	0.104562	0.467145	0.458802	0.0169468	0.914679	0.0188043	1.25362	0.356161	0.909125	0.000565361	13.8148	14.0039	6.2684	0.176711
		R2	2.13069	0.215712	0.0527297	0.188719	0.0143784	0.263457	0.131107	0.411269	3.11449	0.0904736	0.100001	0.285454	0.0751897	0.308226	0.298339	0.0122742	0.613508	0.00849831	0.887626	0.0965718	0.364438	0.000443049	9.73936	8.2757	4.04266	0.0752679
		R3	2.09611	0.19432	0.0566047	0.246695	0.0120444	0.382199	0.135244	0.361433	4.08623	0.12701	0.250146	0.840827	0.073509	0.274364	0.345079	0.0146772	0.766265	0.0147569	0.85825	0.341722	1.35873	0.000967894	12.7994	10.7665	6.14433	0.209899
	Mo17xB73	R1	1.67771	0.227976	0.0401053	0.173889	0.0102137	0.238856	0.120994	0.444305	2.80617	0.0692787	0.0980996	0.444362	0.0665528	0.359108	0.307506	0.0135919	0.69215	0.010978	0.93889	0.180684	0.551268	0.000574645	8.37725	6.99086	3.52376	0.0872938
		R2	2.01041	0.226094	0.0463684	0.207442	0.0117643	0.276663	0.1339	0.410343	3.08193	0.0961367	0.195262	0.449309	0.0682035	0.340381	0.347876	0.0101533	0.696643	0.00676108	0.952436	0.28897	0.751133	0.0454345	8.7666	7.02809	3.93867	0.132268
		R3	0.824898	0.0796154	0.0498211	0.203433	0.0147844	0.283859	0.123791	0.453127	1.3302	0.0923739	0.172189	0.495581	0.0413353	0.215265	0.302316	0.0109158	0.66238	0.017462	0.738823	0.241185	0.616297	0.000226653	8.35558	8.85222	4.51839	0.10859
	Mo17	R1	1.34566	0.103042	0.0390704	0.21292	0.00038787	0.294649	0.108765	0.284201	1.7863	0.0695713	0.0844345	0.325422	0.0254889	0.213749	0.24786	0.00732509	0.560546	0.0100231	0.637877	0.150482	0.409907	0.00038787	5.95412	9.24771	3.98706	0.0587448
		R2	1.31899	0.115295	0.0424716	0.202731	0.015992	0.31852	0.122147	0.506921	1.94777	0.105616	0.171703	0.417874	0.0346442	0.205064	0.248037	0.0111877	0.630697	0.0159721	0.724924	0.213403	0.483593	0.000167302	6.46255	8.7822	3.48778	0.054742
		R3	0.107867	0.00961266	0.00322865	0.0168782	2.3829e-05	0.0247678	0.0081536	0.0330119	0.156001	0.00525091	0.006227	0.0186679	0.00231921	0.0150729	0.0171451	0.000661178	0.0462539	0.000655999	0.0513153	0.0118444	0.031908	2.3829e-05	0.626267	0.937427	0.410977	0.002283
Encased Leaves	B73	R1	3.7621	0.257768	0.207765	1.21399	0.055748	1.01097	0.23066	0.0362781	7.21465	0.206966	0.292912	1.39302	0.00686624	0.0581942	0.493783	0.00617835	0.708647	0.00564314	0.143409	0.429857	1.62925	0.0014503	12.2312	2.62372	8.99289	0.311491
		R2	4.75461	0.28587	0.193816	1.27799	0.0245183	0.919111	0.278534	0.00215776	8.72057	0.152819	0.23011	1.12306	0.00215776	0.00482456	0.446824	0.00475107	0.546309	0.00215776	0.0210578	0.326695	1.29787	0.00215776	9.32158	1.57184	7.5721	0.327061
		R3	3.65694	0.24796	0.124084	0.76902	0.0178049	0.591893	0.146202	0.00736171	9.12653	0.115625	0.279875	0.957174	0.00449701	0.0205067	0.394741	0.0072228	0.434039	0.000821755	0.056031	0.406131	1.12315	0.000821755	6.81956	1.59572	5.08481	0.260711
	B73xMo17	R1	4.07452	0.314314	0.186824	0.698306	0.035551	0.662128	0.169012	0.193918	8.90542	0.102925	0.274072	0.807168	0.0145129	0.0943247	0.44066	0.00934684	0.626622	0.00596111	0.361497	0.278288	0.765712	0.000434205	9.79953	3.76207	10.7486	0.197323
		R2	4.17526	0.292468	0.162517	0.752037	0.0381161	0.637469	0.150916	0.128285	9.35957	0.102718	0.221325	0.569854	0.0121827	0.0974671	0.374732	0.0073072	0.47769	0.001269	0.306644	0.150685	0.518645	0.000371677	8.7105	2.74205	8.03103	0.148452
		R3	4.84962	0.333816	0.157124	0.881791	0.0152626	0.600721	0.116943	0.000658048	13.6345	0.0349808	0.0558371	0.316203	0.000658048	0.000658048	0.400506	0.00334932	0.32682	0.000658048	0.00629933	0.0710867	0.275177	0.000658048	3.42768	0.662765	2.99921	0.0752835
	Mo17xB73	R1	4.06132	0.325535	0.143162	0.673203	0.0344586	0.573984	0.161255	0.230078	9.28644	0.102596	0.191716	0.689357	0.0111797	0.0996031	0.413389	0.0168992	0.588985	0.00616588	0.381531	0.235535	0.718317	0.000403415	8.35392	2.32049	8.96027	0.163503
		R2	3.60687	0.259015	0.128548	0.694625	0.0352634	0.610265	0.173665	0.204127	7.19282	0.122065	0.288952	0.752055	0.0115341	0.100351	0.389339	0.0085795	0.484419	0.00650794	0.353512	0.274309	0.710926	0.00030795	8.2863	2.66791	7.90935	0.130381
		R3	3.91745	0.281134	0.121862	0.745378	0.0129521	0.441916	0.161672	0.00455011	10.4197	0.0443256	0.0552331	0.391281	0.000491533	0.0035923	0.293316	0.00253649	0.274388	0.000491533	0.0293136	0.0955285	0.326343	0.000491533	3.89537	0.520399	3.44853	0.11125
	Mo17	R1	2.48194	0.16505	0.105195	0.766482	0.0173108	0.571782	0.114511	0.00183541	5.58166	0.0614496	0.0647644	0.302006	0.000469834	0.00318382	0.248282	0.00339211	0.266225	0.000469834	0.019287	0.0737546	0.253396	0.000469834	4.25643	1.4582	4.33923	0.0365132
		R2	4.00929	0.2528	0.13984	0.878893	0.0248268	0.737304	0.14012	0.00620489	8.8304	0.0960481	0.198624	0.674365	0.000554061	0.0184966	0.41355	0.00586865	0.49114	0.00260071	0.0528697	0.270646	0.402496	0.000529786	3.6747	0.895975	4.0178	0.0886967
		R3	3.45634	0.229678	0.117815	0.797614	0.0168803	0.641267	0.126814	0.013233	8.07898	0.0931765	0.15224	0.483481	0.00244562	0.0216564	0.393991	0.0056364	0.394227	0.00114218	0.0532603	0.261076	0.496785	0.000440664	4.31111	1.33008	5.68191	0.0702426
Root	B73	R1	2.0818	0.244012	0.15776	0.22319	0.0373363	0.473172	0.176981	0.0867016	4.09078	0.617484	0.0710819	0.977147	0.694516	0.671084	0.0644185	0.0382769	1.05977	0.111391	0.336656	0.000342348	0.517656	0.000342348	22.4025	0.00787804	8.76768	0.0383186
		R2	2.49259	0.260814	0.192105	0.275954	0.0561972	0.606975	0.286937	0.165078	5.62644	0.80678	0.088437	1.11555	0.839276	1.06601	0.08219	0.0509384	1.30852	0.158772	0.666928	0.0425445	0.981189	0.000218091	24.4739	0.00916078	11.1997	0.0440036
		R3	1.60998	0.149139	0.146426	0.185947	0.0406832	0.446347	0.194818	0.137806	3.77707	0.333334	0.0554311	0.725331	0.515375	0.500479	0.0764614	0.0324332	1.16145	0.109441	0.391788	0.000243021	0.382769	0.000243021	17.9034	0.00510209	5.97628	0.0133075
	B73xMo17	R1	1.96888	0.166017	0.112179	0.158898	0.038597	0.40466	0.194256	0.0835489	4.97427	0.30879	0.0441528	0.560557	0.452287	0.595409	0.0726668	0.0452579	1.06033	0.112159	0.511666	0.00015599	0.306128	0.00015599	17.6828	0.00477176	6.50976	0.0236125
		R2	1.76742	0.151545	0.10358	0.20175	0.0417561	0.408159	0.138098	0.0760161	4.09106	0.312538	0.000310225	0.660983	0.417616	0.444545	0.0957171	0.0467802	1.28787	0.122195	0.292644	0.000310225	0.259579	0.000310225	22.7801	0.00403101	7.98942	0.0202046
		R3	1.83588	0.127484	0.10559	0.111777	0.0169783	0.345867	0.0866274	0.0233356	3.76555	0.298756	0.000453111	0.367963	0.216804	0.24091	0.0441313	0.0224555	0.898575	0.0814536	0.125722	0.000453111	0.159734	0.000453111	22.1679	0.003385	7.43845	0.00123055
	Mo17xB73	R1	1.02364	0.0890073	0.0704358	0.106947	0.0257775	0.314101	0.146404	0.095052	2.25504	0.331248	0.000124836	0.507854	0.346338	0.425598	0.0672669	0.0334188	1.0851	0.089507	0.41064	0.0166887	0.054527	0.000124836	16.7971	0.00219704	8.9776	0.0168815
		R2	1.36387	0.11383	0.104171	0.183492	0.0314576	0.413177	0.135578	0.0739405	3.26157	0.314057	0.0571108	0.73185	0.572189	0.486137	0.0787232	0.0396959	1.20885	0.0958691	0.255108	0.0355427	0.575722	0.000138111	17.6999	0.00519383	7.49857	0.0427905
		R3	1.41705	0.146605	0.107548	0.176807	0.0278563	0.327137	0.156561	0.0931214	3.23468	0.386595	0.0572019	0.770763	0.542342	0.494925	0.0470854	0.0259059	0.751708	0.0766804	0.280843	0.0296351	0.0952257	0.000246908	15.7839	0.00374979	6.28045	0.017634
	Mo17	R1	1.51381	0.000500049	0.098023	0.131758	0.000500049	0.237531	0.0825032	0.0171119	2.90541	0.219237	0.000500049	0.460286	0.363209	0.242983	0.0503471	0.013771	0.621778	0.0558792	0.119968	0.000500049	0.285771	0.000500049	13.512	0.00783235	4.4603	0.00472059
		R2	1.67062	0.158969	0.0770111	0.114281	0.0264678	0.295611	0.207052	0.100124	3.58684	0.214489	0.000141269	0.419512	0.322869	0.374434	0.0463182	0.0307666	0.81415	0.103316	0.370618	0.000141269	0.2975	0.000141269	19.7154	0.00658052	9.64478	0.00813675
		R3	2.25876	0.000300646	0.113085	0.146358	0.0161094	0.345203	0.137846	0.0663097	4.95239	0.260844	0.000300646	0.513257	0.415976	0.30254	0.0598867	0.0279314	1.04496	0.121294	0.21063	0.000300646	0.326944	0.000300646	18.5542	0.00757145	7.79595	0.0027626
