# Supplementary material for: Cuticle development and the underlying transcriptome–metabolome associations during early seedling establishment
Source: J Exp Bot. 2024 Jul 20;75(20):6500–22. doi: 10.1093/jxb/erae311 (PMC11522977; doi:10.1093/jxb/erae311)
Supplement: erae311_suppl_Supplementary_Table_S3 [file erae311_suppl_supplementary_table_s3.xlsx]

## Sheet: Table S3
Supplementary Table S3. Co-expressed gene clusters and hub genes of each cluster as determined by WGCNA (weighted gene co-expression network analysis) (A and B); the impact of each co-expressed cluster on the compositions of cuticular waxes and lipidized cell wall monomers as determined by RF (random forest) apporach.
Table S3A includes the genes showing the strongest connection with cuticle deposition as defined by multiple steps in WGCNA-RF apporach:
Step 1.	WGCNA determined the co-expressed gene clusters from the entire transcriptomes, as presented in Supplemental Table S3B.
Step 2.	Random forest regression analysis identified the co-expressed clusters most associated with the cuticular wax and/or lipidized cell wall monomer compositions, as presented in Supplemental Table S3C and S3D.
Step 3	Hub gene were selected from the co-expressed clusters identified in Step 2, as described in "Methods". And these hub genes were considered as genes potentially involved in cuticle deposition, as presented in Table S3A.
Abbreviation of organ names in Table S3A Columns H - AE
Coleo	Coleoptile
LfSheath1	First leaf sheath
Encased	Encased leaves
LfBlade1	First leaf blade
LfBlade2	Second leaf blade
Explanation of columns in Table S3C and S3D
Predictor evaluated	Identifier for the evaluated predictor that is a co-expressed gene cluster or a non-clustered gene
difference in predictive R2	Difference in the predictive R2 between two models that include or do not include the corresponding predictor. The greater (i.e., more positive) the difference, the higher the impact of the predictor on cuticle composition.
difference in RMSE	Difference in the root mean square error between two models that include or do not include the corresponding predictor. The greater (i.e., more positive) the difference, the higher the impact the predictor on cuticle composition.
difference in prediction accuracy	Difference in the prediction accuracy between two models that include or do not include the corresponding predictor. The greater (i.e., more positive) the difference, the higher the impact the predictor has on cuticle composition. Prediction accuracy is the absolute difference between the predicted value and the real value, divided by the real value
p-value	The associated p-value for each metric is calculated by a bootstrapping strategy and corrected among all predictors to control the false discovery rate < 5%

## Sheet: Table S3A
Table S3A. Hub genes of the co-expressed gene clusters that are significantly associated with cuticle compositions as determined by Table S2A and S2B. The hub genes that are identified as putative cuticle-related genes by multi-omics integration pipeline are highlighted in blue. Functional annotation of the hub genes and their Arabidopsis orthologs are acquired from Maize Genetics and Genomics Da…
Hub	Putative cuticle-related genes	Functional description	Arabidopsis ortholog	Functional description of Arabidopsis ortholog	Cluster	MapMan bin	Average gene expression per genotype per organ (fpkm)
							B73						B73xMo17						Mo17xB73						Mo17
							Root	Coleo	LfSheath1	Encased	LfBlade1	LfBlade2	Root	Coleo	LfSheath1	Encased	LfBlade1	LfBlade2	Root	Coleo	LfSheath1	Encased	LfBlade1	LfBlade2	Root	Coleo	LfSheath1	Encased	LfBlade1	LfBlade2
Zm00001d032197	TRUE	Chlorophyll a-b binding protein 4 chloroplastic	AT3G47470	Encodes a chlorophyll a/b-binding protein that is more similar to the PSI Cab proteins than the PSII cab proteins. The predicted protein is about 20 amino acids shorter than most known Cab proteins.	Cluster1	Photosynthesis	29.8565	434.976	1306.46	1462.33	5806.85	5634.33	37.8239	428.329	1448.42	1634.31	6030.73	5774.29	27.973	581.86	1533.57	3078.32	6685.21	4578.44	52.0681	812.195	2055.74	1786.32	5123.61	5249.07
Zm00001d031850	TRUE	Protein PROTON GRADIENT REGULATION 5 chloroplastic	AT2G05620	Involved in electron flow in Photosystem I. Essential for photoprotection.	Cluster1	Photosynthesis	11.0322	42.1523	142.406	103.041	585.756	524.874	7.05486	43.8661	117.855	92.7893	447.184	484.97	9.94079	57.5838	151.439	237.389	554.721	377.1	9.58	77.246	160.389	101.988	483.059	416.289
Zm00001d032272	TRUE		AT5G19540	DY1 is a novel nuclear encoded protein that is imported into the chloroplast stroma. Mutants have reduced pigmentation and somewhat abnormal thylakoid membranes.	Cluster1	not assigned	11.1741	17.2972	24.3969	32.5398	61.4737	58.7914	10.8174	18.4104	24.1251	35.4789	69.8263	64.1091	9.612	18.8564	24.5653	42.842	64.1719	55.4219	7.43048	23.825	37.4783	39.2721	73.2644	82.8602
Zm00001d032385	TRUE	ADP glucose pyrophosphorylase small subunit leaf1	AT5G48300	Encodes the small subunit of ADP-glucose pyrophosphorylase. The small subunit is the catalytic isoform responsible for ADP-glucose pyrophosphorylase activity. The presence of the small subunit is required for large subunit stability. Two isoforms of the small subunit (ApS1 and ApS2) have been described. ApS1 is the major small subunit isoform present in all plant tissues tested. The mRNA is cell-…	Cluster1	Carbohydrate metabolism	3.23165	35.392	99.5231	79.7259	250.948	252.269	3.69989	43.9295	88.9194	79.5393	255.571	265.069	3.67557	48.0891	100.102	130.797	254.773	222.586	4.7866	53.5416	117.553	89.1811	211.046	266.591
Zm00001d032353	TRUE	blue-light receptor phototropin 2	AT5G58140	Membrane-bound protein serine/threonine kinase that functions as blue light photoreceptor in redundancy with PHO1. Involved in stomatal opening, chloroplast movement and phototropism. Mediates blue light-induced growth enhancements. PHOT1 and PHOT2 mediate blue light-dependent activation of the plasma membrane H+-ATPase in guard cell protoplasts. PHOT2 possesses two LOV (LOV1 and LOV2, for light-…	Cluster1	Cytoskeleton organisation	3.64583	22.6515	50.6081	40.9672	117.214	98.574	5.51062	22.9805	38.9557	40.4772	66.0683	89.4797	7.00274	28.2726	40.3603	51.2011	91.8694	82.513	9.10718	27.577	74.8901	50.8943	107.852	102.613
Zm00001d033132	TRUE	photosystem II light harvesting complex gene 2.1	AT2G05070	Encodes Lhcb2.2. Belongs to the Lhc super-gene family encodes the light-harvesting chlorophyll a/b-binding (LHC) proteins that constitute the antenna system of the photosynthetic apparatus.	Cluster1	Photosynthesis	10.7767	564.787	1749.2	2363.14	7042.54	7641.67	12.4889	550.832	1353.85	2101.59	4525.22	6305.27	11.0983	873.542	1568.24	3669.04	5915.33	5022.6	27.5463	675.016	1165.05	1294.61	3404.06	4366.66
Zm00001d030048	TRUE	pfkB-like carbohydrate kinase family protein	AT4G27600	Encodes a phosphofructokinase B-type carbohydrate kinase family protein, NARA5. Regulates photosynthetic gene expression.	Cluster1	Photosynthesis	6.12697	16.7835	25.6005	52.6861	127.909	103.847	6.05394	19.4161	22.5035	56.4235	104.226	97.7161	6.30755	21.8935	26.4325	65.8792	132.037	101.835	6.94433	21.2594	30.2063	55.7867	120.516	106.096
Zm00001d029965	TRUE	Peptide methionine sulfoxide reductase	AT4G25130	Encodes a chloroplast-localized methionine sulfoxide reductase that is a member of the MSRA family. Involved in protection of chloroplasts from oxidative stress.	Cluster1	Enzyme classifcation	28.6448	44.9465	61.4266	58.9222	93.3721	105.173	25.2221	41.0379	49.8127	56.0795	103.067	106.769	23.3271	48.922	63.3973	80.589	92.7661	87.7264	20.5747	41.9437	60.1588	48.4493	79.3281	91.1619
Zm00001d029519	TRUE	Cytochrome P450 99A2	Not available	not available	Cluster1	Enzyme classifcation	5.36271	6.82532	26.0616	16.3097	90.5435	73.3526	3.71307	9.09509	24.9431	17.184	80.9345	72.5705	4.20255	13.6625	31.2417	39.8097	87.9244	58.3983	3.64727	10.9609	37.3028	17.2942	92.8194	70.7066
Zm00001d031496	TRUE	DUF1997 family protein	AT4G31115	DUF1997 family protein, putative (DUF1997);(source:Araport11)	Cluster1	not assigned	1.18101	12.8353	25.0117	31.6998	77.8236	70.4336	1.09501	17.7725	22.703	28.2019	67.1375	61.6651	1.21001	24.969	25.4748	45.572	65.573	49.8682	2.20347	23.2439	28.1248	28.2696	62.188	60.27
Zm00001d031071	TRUE	albino or pale green mutant1	AT3G63410	Encodes a MPBQ/MSBQ methyltransferase located in the chloroplast inner envelope membrane. Mutant plants lack plastoquinone (PQ), suggesting that the APG1 protein is involved in the methylation step of PQ biosynthesis. The gene product is also involved in tocopherol (vitamin E) biosynthesis.	Cluster1	Coenzyme metabolism	24.9045	69.7204	133.408	237.917	302.439	402.628	24.4253	71.5358	126.483	260.949	310.774	460.04	26.0562	81.7709	151.777	348.796	390.736	416.335	34.4054	86.4771	194.454	275.475	432.017	550.901
Zm00001d033136	TRUE	light harvesting chlorophyll binding protein9	AT2G05070	Encodes Lhcb2.2. Belongs to the Lhc super-gene family encodes the light-harvesting chlorophyll a/b-binding (LHC) proteins that constitute the antenna system of the photosynthetic apparatus.	Cluster1	Photosynthesis	10.2956	506.413	1544.95	2112.41	6316.03	6814.16	11.5935	483.54	1181.11	1851.15	3997.73	5607.53	9.65722	760.092	1359.4	3280.09	5142.73	4313.98	22.9938	594.281	997.824	1146.5	3021.03	3756.47
Zm00001d035212	TRUE	Chloroplast stem-loop binding protein of 41 kDa b chloroplastic	AT1G09340	Encodes CHLOROPLAST RNA BINDING (CRB), a putative RNA-binding protein. CRB is important for the proper functioning of the chloroplast. Mutations in CRB also affects the circadian system, altering the expression of both oscillator and output genes.The mRNA is cell-to-cell mobile.	Cluster1	RNA processing	1.79184	14.6961	44.384	51.7118	135.286	152.503	2.53824	24.9945	47.2343	55.1678	125.079	158.42	2.31243	35.4815	58.9093	75.5564	129.652	128.731	4.63854	45.5782	95.8797	63.4551	73.0381	152.628
Zm00001d035002	TRUE	ferredoxin5	AT1G10960	Phosphatidylinositol 4-phosphate 5-kinase (PIP5K) enzyme family member.	Cluster1	Photosynthesis	5.06092	134.367	247.193	352.405	757.518	840.975	5.42951	181.605	267.028	385.453	703.896	874.665	3.98399	227.178	326.224	649.865	746.589	714.96	5.56321	211.654	342.606	349.17	668.284	857.695
Zm00001d034857	TRUE	Monothiol glutaredoxin-S14 chloroplastic	AT3G54900	A.thaliana PICOT protein.It activates CAX1 gene Calcium transport activity.In other organisms, PICOT proteins appear to play a negative regulatory role in cellular stress responses.	Cluster1	External stimuli response	29.8737	33.0835	44.4291	46.4496	105.405	93.0583	23.213	27.0635	42.2767	44.1102	111.288	83.4037	20.4313	31.153	42.1528	60.7486	94.9513	68.7315	23.6682	29.1553	39.9959	36.5982	78.2835	68.5632
Zm00001d036877	TRUE	Phosphatidylcholine:diacylglycerol cholinephosphotransferase 1	AT3G15820	Functions as phosphatidylcholine:diacylglycerol cholinephosphotransferase, a major reaction for the transfer of 18:1 into phosphatidylcholine for desaturation and also for the reverse transfer of 18:2 and 18:3 into the triacylglycerols synthesis pathway	Cluster1	Lipid metabolism	4.74356	12.5491	33.0083	37.4268	85.785	76.4464	2.54309	9.45919	28.9823	38.4481	50.5552	55.7293	3.49733	11.7835	32.3639	42.2535	66.1257	56.7515	4.89693	17.2105	30.5034	35.4049	55.471	58.0236
Zm00001d036535	TRUE	oxygen evolving complex 33kDa subunit	AT3G50820	Encodes a protein which is an extrinsic subunit of photosystem II and which has been proposed to play a central role in stabilization of the catalytic manganese cluster. In <i>Arabidopsis thaliana</i> the PsbO proteins are encoded by two genes: <i>psbO1</i> and <i>psbO2</i>. PsbO2 is the minor isoform in the wild-type. Mutants defective in this gene have been shown to be affected in the dephospho…	Cluster1	Photosynthesis	123.92	834.499	1556.97	1416.1	5416.06	5615.55	212.544	847.58	1693.43	1472.93	5719.34	5648.61	209.342	1085.51	1896.8	3432.53	6425.17	4157.5	178.312	1246.92	2495.8	1649.02	5820.27	5613.74
Zm00001d036230	TRUE	P-loop containing nucleoside triphosphate hydrolases superfamily protein	AT1G73170	P-loop containing nucleoside triphosphate hydrolases superfamily protein;(source:Araport11)	Cluster1	Cell cycle organisation	2.5319	4.15059	6.26987	10.1918	17.4576	17.5405	3.76418	4.17107	6.09527	11.5475	17.9152	19.9473	4.33705	4.60707	6.74157	14.3829	22.5654	18.3113	3.36062	4.64864	8.03127	13.2219	20.9629	24.3621
Zm00001d035859	FALSE	plastocyanin homolog1	AT1G20340	recombination and DNA-damage resistance protein (DRT112) One of two Arabidopsis plastocyanin genes. Predominant form, expressed 10x higher than PETE1. PETE2 is thought to be post-transcriptionally regulated via copper accumulation and is involved in copper homeostasis. Mutation of this gene does not have obvious effect on photosynthesis. In plsp1-1 mutant plastids, the nonmature form of the prote…	Cluster1	Photosynthesis	9.61391	992.699	1293.43	2314.13	3925.35	5174.96	10.6444	858.316	1343.36	2448.28	3816.54	4533.56	9.33523	1162.1	1634.87	3509.62	3496.54	3765.37	20.5238	937.556	1481.71	1953.16	3007.48	3469.12
Zm00001d033896	TRUE	lemon white1	AT4G34350	Arabidopsis ISPH is involved in the plastid nonmevalonate pathway of isoprenoid biosynthesis. It was shown to complement the lethal phenotype of E. coli ispH mutant and is therefore most likely encodes a protein with 4-hydroxy-3-methylbut-2-en-1-yl diphosphate reductase activity involved in the last step of mevalonate-independent isopentenyl biosynthesis. Mutant has Albino seedling.	Cluster1	Secondary metabolism	17.8684	33.1432	58.1812	69.7082	105.115	109.22	28.6526	41.2426	48.7413	85.1692	114.946	115.82	22.2263	45.0582	50.5707	94.9446	110.391	104.88	20.24	45.8204	57.6961	91.9266	117.939	133.499
Zm00001d034543	TRUE	Photosystem I reaction center subunit II-1 chloroplastic	AT1G03130	Encodes a protein predicted by sequence similarity with spinach PsaD to be photosystem I reaction center subunit II (PsaD2)	Cluster1	Photosynthesis	29.3624	558.979	1273.26	1652.45	5092.15	5421.86	35.6854	709.788	1540.99	1896.5	5878.5	6127.92	31.286	1009.62	1781.35	3681.66	6002.97	4684.16	44.2983	968.29	2190.42	2189.33	5231.47	6108.58
Zm00001d034523	TRUE	Pheophorbide a oxygenase	AT4G25650	Similar to ACD1. Leaves of antisense ACD1-like plants turn yellow in darkness like wild-type whereas antisense ACD1 plants remain dark after five days of dark treatment.	Cluster1	Coenzyme metabolism	0.342307	13.46	29.8027	22.4697	92.4086	67.0467	0.510116	12.4188	26.9684	24.7538	80.3859	65.5196	0.380626	16.5628	34.6301	37.7133	91.6933	54.614	0.677423	22.3144	48.3533	30.6698	95.0716	72.08
Zm00001d034283	TRUE	Photosystem I reaction center subunit III	AT1G31330	Encodes subunit F of photosystem I.	Cluster1	Photosynthesis	24.8697	284.081	664.167	757.7	2859.31	3399.78	31.2056	262.153	697.471	718.618	2485.2	3307.87	36.8053	392.177	819.335	1758.88	3087.85	2390.3	24.5598	394.342	1154.79	837.25	2723.55	3108.7
Zm00001d034007	TRUE	Protein NDH-DEPENDENT CYCLIC ELECTRON FLOW 5	AT1G55370	NDH-dependent cyclic electron flow 5;(source:Araport11)	Cluster1	Photosynthesis	0.240295	16.8273	26.0215	67.3092	108.28	145.286	0.360539	15.7827	29.717	66.3849	133.14	137.507	0.222288	21.1178	33.3209	100.729	128.234	116.939	0.438931	17.7667	40.0103	69.136	161.882	148.448
Zm00001d023699	TRUE	glycine cleavage system protein H1	AT1G32470	Single hybrid motif superfamily protein;(source:Araport11)	Cluster1	Photosynthesis	1.25917	35.0515	81.6157	110.89	176.425	202.37	0.809697	39.6094	69.6107	104.177	154.694	184.265	0.747785	53.1601	82.1617	115.047	167.405	143.686	0.87455	48.7856	75.1728	73.5971	82.1469	125.227
Zm00001d023655	TRUE	pale yellow9	AT1G10830	Encodes a functional 15-cis-zeta-carotene isomerase (Z-ISO).	Cluster1	Secondary metabolism	9.75786	11.5774	18.8937	23.4592	31.2597	34.1366	9.1332	13.4941	15.3799	24.7352	38.6905	32.8779	10.8643	15.5292	17.9121	29.4357	28.7244	28.3365	9.77336	15.3387	16.9095	23.2085	31.3795	31.0608
Zm00001d024568	TRUE	Putative MAP kinase family protein	AT1G01560	Member of MAP Kinase family. Flg22-induced activation is blocked by AvrRpt2.	Cluster1	Cell cycle organisation	0.114491	0.715822	2.06915	2.38184	6.07326	4.49224	0.191234	0.781498	1.77286	2.58043	5.73422	4.79092	0.134903	0.837779	2.43913	2.64183	6.79941	4.87081	0.0892103	0.78884	2.30681	3.76582	5.77304	6.00142
Zm00001d024507	TRUE	sigma factor 1A	AT1G64860	Subunit of chloroplast RNA polymerase, confers the ability to recognize promoter sequences on the core enzyme	Cluster1	RNA biosynthesis	0.156218	4.4743	10.8981	12.2427	42.5374	41.6147	0.218945	5.66862	9.15386	13.2477	44.1076	40.005	0.0950017	6.01614	11.533	21.5269	45.7989	34.0346	0.20911	7.5327	15.5151	17.7922	32.1804	37.5426
Zm00001d024148	TRUE	Photosynthetic NDH subunit of subcomplex B 1 chloroplastic	AT1G15980	encodes a novel subunit of the chloroplast NAD(P)H dehydrogenase complex, involved in cyclic electron flow around photosystem I to produce ATP.	Cluster1	Photosynthesis	2.16868	34.1798	142.827	174.389	964.396	994.932	2.5254	50.6219	162.562	170.066	936.028	1019.67	2.11214	60.989	175.238	458.978	952.074	700.873	4.63371	89.7832	249.058	240.732	819.239	980.677
Zm00001d021435	TRUE	Chlorophyll a-b binding protein 1, chloroplastic	Not available	not available	Cluster1	Photosynthesis	26.2788	2016.84	3926.6	6456.65	8553.84	10973.9	32.3487	2187.44	4934.4	7431.97	12967.4	12947.8	26.3761	3025.6	6164.73	10206	11207.8	9530.5	55.0711	3442.95	5591.58	6357.41	8849.55	10581.5
Zm00001d021370	TRUE	Protein CURVATURE THYLAKOID 1B chloroplastic	AT2G46820	Encodes the P subunit of Photosystem I. About 25% of the TMP14 pool appeared to be phosphorylated, and this ratio is not affected by light. Contains seven phosphorylation sites on threonine residue and chloroplast targeting signal. Located in the proximity of PSI-L, -H and -O subunits. Forms oligomers with other members of CURT1 family to modulate grana structure.	Cluster1	Photosynthesis	3.84163	74.7477	241.756	247.969	781.456	811.679	4.05752	122.581	241.216	236.073	806.035	875.358	3.82714	158.913	280.395	538.603	805.672	675.634	6.15687	140.62	247.382	224.437	496.057	732.605
Zm00001d021340	TRUE		AT3G23760	transferring glycosyl group transferase;(source:Araport11)	Cluster1	not assigned	0.613557	11.4489	28.6027	38.0821	67.9835	94.7914	0.376822	14.3624	28.3702	33.2881	58.8693	67.6642	0.40424	23.1177	32.4724	50.3731	59.6522	53.3118	0.508839	23.1736	49.2869	36.7979	100.322	83.3315
Zm00001d021703	TRUE	oxygen evolving complex2	AT4G05180	Encodes the PsbQ subunit of the oxygen evolving complex of photosystem II.	Cluster1	Photosynthesis	7.33713	411.894	939.859	1048.9	2544.17	2811.81	8.47882	573.68	999.82	1146.74	2401.05	3080.18	7.06277	871.587	1219.24	2087.36	2974.27	2406.73	15.6514	913.106	1580.37	1280.21	2829.23	3395.5
Zm00001d021906	TRUE	Chlorophyll a-b binding protein	AT3G61470	Encodes a component of the light harvesting antenna complex of photosystem I. The mRNA is cell-to-cell mobile.	Cluster1	Photosynthesis	6.63683	210.69	829.843	564.048	3761.43	3654.96	7.84421	210.283	699.482	629.895	3150.27	3597.01	7.09127	281.45	810.555	1620.42	3759.56	2586.64	16.886	264.621	1040.01	786.377	3198.62	3480.46
Zm00001d021784	TRUE	Chlorophyll a-b binding protein of LHCII type III	AT5G54270	Lhcb3 protein is a component of the main light harvesting chlorophyll a/b-protein complex of Photosystem II (LHC II).	Cluster1	Photosynthesis	9.3879	375.539	863.439	1289.71	2350.69	3261.58	9.5363	403.187	930.373	1530.45	2818.27	4237.76	9.0739	625.227	1216.95	3039.13	3418.36	3024.94	17.0375	706.628	1619.81	1804.17	3237.44	4461.9
Zm00001d021763	TRUE	photosystem II subunit29	AT2G40100	Lhcb4:3 protein (Lhcb4.3, light harvesting complex of photosystem II The mRNA is cell-to-cell mobile.	Cluster1	Photosynthesis	9.85531	418.72	1071.33	1320.24	4096.72	4825.15	10.0968	510.958	1171.96	1380.87	4298.7	5215.18	8.87102	728.764	1439.55	3082.59	4791.65	3777.28	22.7014	727.302	1837.27	1565.94	4459.82	4844.55
Zm00001d027884	TRUE	Copper-transporting ATPase PAA2 chloroplastic	AT5G21930	P-Type ATPase, mediates copper transport to chloroplast thylakoid lumen. Required for accumulation of copper-containing plastocyanin in the thylakoid lumen and for effective photosynthetic electron transport	Cluster1	Solute transport	15.5427	21.6521	44.682	30.6616	62.5829	65.7939	20.1341	20.5656	34.6187	33.2169	59.2283	87.3358	19.4226	20.0946	38.959	53.8794	74.8366	69.7984	15.8915	23.5819	48.5545	45.8754	73.5183	98.365
Zm00001d054038	TRUE	Transcription factor bHLH104	Not available	not available	Cluster1	RNA biosynthesis	18.3661	43.9448	61.5019	60.995	99.3967	88.1219	18.0785	42.9748	50.7224	55.6079	80.9992	88.3105	16.5854	45.4763	51.68	68.4136	82.6814	73.8985	15.7042	40.6672	53.7299	53.3339	65.9712	75.3427
Zm00001d028298	TRUE	short hypocotyl in white light1	AT1G69935	Encodes a nuclear localized serine-arginine-aspartate-rich protein that acts as a negative regulator of photomorphogenesis.	Cluster1	not assigned	7.62367	16.6083	21.8944	36.0173	46.4023	53.517	5.63627	13.3539	16.9164	34.7971	50.0265	48.2831	5.94695	14.7098	21.0735	39.3012	44.4657	44.9596	5.37093	11.2797	16.887	23.57	35.9029	37.3805
Zm00001d028915	TRUE	Chloroplast protein HCF243	AT3G15095	Encodes HCF243 (high chlorophyll fluorescence), a chloroplast-localized protein involved in the D1 protein stability of the photosystem II complex1.	Cluster1	Photosynthesis	13.6404	25.1622	40.8398	62.0386	127.886	133.257	16.8183	17.3824	28.9068	50.5058	114.15	128.721	14.6052	18.4214	29.3348	75.9958	114.875	99.0609	9.05568	13.7244	26.9294	31.1503	90.5299	101.424
Zm00001d028585	TRUE	sigma-like factor2B	AT1G08540	Enodes a subunit of chloroplast RNA polymerase, confers the ability to recognize promoter sequences on the core enzyme. SIG1 is induced by red and blue light.	Cluster1	RNA biosynthesis	0.147307	11.1325	24.2244	29.5623	114.383	107.294	0.290078	12.1358	24.7885	28.5513	84.137	93.1876	0.223427	15.1888	27.3376	48.0002	108.949	85.8243	0.417969	14.1377	37.0072	39.0744	118.82	117.827
Zm00001d025827	TRUE	triglyceride lipases;triglyceride lipases	AT4G13550	Heat stress inducible plastid monogalactosyldiacylglycerol lipase.	Cluster1	Lipid metabolism	2.58925	13.2435	21.6361	17.7848	59.5695	47.3236	2.92437	11.4155	13.797	17.8041	56.6438	50.7436	2.95219	12.4312	14.2275	27.8217	58.5106	42.2456	3.47589	14.1094	23.5803	21.8571	42.8595	44.753
Zm00001d025747	TRUE	Phosphoglycolate phosphatase 1A chloroplastic	Not available	not available	Cluster1	Photosynthesis	0.547345	27.7289	99.4857	74.0275	237.206	246.94	0.867222	22.501	63.3632	67.3913	132.742	216.667	0.537491	33.7716	71.4863	116.982	161.756	175.763	0.906017	25.0669	88.2297	70.8325	124.665	207.72
Zm00001d027367	TRUE	pyrimidine deaminase1	AT4G20960	encodes diaminohydroxyphosphoribosylaminopyrimidine deaminase catalyzing the second step in the riboflavin biosynthesis	Cluster1	Coenzyme metabolism	4.63361	8.12393	12.8511	23.3455	44.7155	48.8752	3.57793	7.13921	9.70935	23.2026	28.6298	32.9307	3.92907	7.23583	9.99748	25.5736	32.1874	32.4727	2.25318	4.42598	6.81745	18.6728	22.0343	26.4259
Zm00001d026599	TRUE	light harvesting chlorophyll a/b binding protein6	AT1G15820	Lhcb6 protein (Lhcb6), light harvesting complex of photosystem II.	Cluster1	Photosynthesis	8.18953	211.753	805.575	981.23	1977.09	2965.67	8.12381	345.897	970.857	1256.56	2124.5	3556.54	7.54481	517.282	1250.77	2509.55	3147.39	2846.94	17.5733	617.693	1591.33	1490.39	3447.78	3870.34
Zm00001d037323	TRUE	Threonine endopeptidase	AT4G01150	Integral thylakoid membrane protein required for proper grana stack curvature.	Cluster1	Protein homeostasis	2.1151	171.772	468.91	574.827	895.529	1232.01	2.72388	242.052	369.865	559.851	690.642	1197.28	2.14962	349.185	440.402	953.736	813.002	1033.87	4.80468	319.055	457.952	491.438	710.27	1102.51
Zm00001d048201	TRUE	Inositol-3-phosphate synthase isozyme 1	AT2G22240	** Referred to as MIPS1 in Mitsuhashi et al 2008. Myo-inositol-1-phosphate synthase isoform 2. Expressed in leaf, root and silique. Immunolocalization experiments with an antibody recognizing MIPS1, MIPS2, and MIPS3 showed endosperm localization.	Cluster1	Amino acid metabolism	14.2207	27.9624	163.629	180.213	536.301	470.773	15.2671	16.7057	84.256	101.113	255.921	341.019	17.1396	12.1206	88.5608	167.875	315.589	304.402	28.4109	16.3769	134.546	144.12	315.917	336.999
Zm00001d048717	TRUE	Peptide chain release factor APG3 chloroplastic	AT3G62910	Encodes a plastid-localized ribosome release factor 1 that is essential in chloroplast development. Pale green, albino mutant seedlings arrest early in seedling development.	Cluster1	Protein biosynthesis	2.16665	10.9282	16.6189	35.2325	48.8099	57.5896	3.71127	10.6335	13.8414	43.7862	47.1188	66.5832	3.36362	12.753	14.3276	51.0158	50.911	58.9102	1.9399	9.37802	20.2536	44.0864	46.9332	67.4561
Zm00001d049490	TRUE	Protein CHLORORESPIRATORY REDUCTION 6 chloroplastic	AT2G47910	Encodes a chloroplast thylakoid membrane protein. Required for the assembly/accumulation of the NAD(P)H dehydrogenase complex of the photosynthetic electron transport chain.	Cluster1	Photosynthesis	0.185818	3.7166	6.31139	18.808	35.1415	39.0653	0.106708	4.40131	6.5965	22.3455	33.1617	44.3555	0.131355	5.23519	8.33254	33.2799	36.0623	38.1636	0.209942	6.06065	8.67749	26.9059	33.8239	49.8651
Zm00001d049387	TRUE	photosystem II3	AT1G79040	Encodes for the 10 kDa PsbR subunit of photosystem II (PSII). This subunit appears to be involved in the stable assembly of PSII, particularly that of the oxygen-evolving complex subunit PsbP. Mutants defective in this gene have reduced amounts of subunits PsbP and PsbQ in PSII. In turn, assembly of PsbR is dependent on the presence of PsbJ.	Cluster1	Photosynthesis	24.8156	924.951	2194.08	1625.6	9008.67	7737.96	32.9089	1277.65	2200.2	1481.22	9326.55	6832.66	32.0555	1555.17	2411.97	3661.92	8297.27	4779.34	49.4308	1487.09	2740.69	1507.32	7194.49	5936.71
Zm00001d049138	TRUE	ATP-dependent protease La (LON) domain protein	AT1G35340	ATP-dependent protease La (LON) domain protein;(source:Araport11)	Cluster1	Protein homeostasis	0.592537	6.54277	9.99846	20.9521	43.2468	48.3067	0.809236	8.16968	10.6447	23.6968	45.1593	51.2542	0.75311	8.8663	11.7997	36.9259	45.4315	43.4398	0.509369	7.24969	11.7138	18.4412	39.9446	48.0412
Zm00001d045897	FALSE	UPF0061 protein azo1574	AT5G13030	Chloroplast localized homolog of SELO. Loss of function mutants have reduced production of reactive oxygen species (ROS) and higher ROS scavenging.	Cluster1	not assigned	24.1502	26.4264	33.364	36.5994	46.8139	49.7655	30.2469	26.6916	28.6183	38.3242	52.3614	51.9758	30.346	26.4646	31.3042	42.6065	54.8507	47.8979	25.4742	25.3092	36.3965	41.8205	57.8989	60.6356
Zm00001d045550	TRUE	Pentatricopeptide repeat-containing protein	AT5G27270	P-type PPR chloroplast localized protein required for group II intron splicing in chloroplasts.	Cluster1	RNA biosynthesis	0.972562	2.90046	4.41715	6.30172	9.68847	8.18915	1.60811	2.87455	5.28012	7.50151	10.5724	6.95161	1.43559	3.13064	4.41995	6.16469	9.96276	7.19361	2.03473	3.16251	5.55823	6.96631	13.1051	7.57886
Zm00001d047532	TRUE	Photosystem II repair protein PSB27-H1 chloroplastic	AT1G03600	PSB27 is a chloroplast lumen localized protein that is involved in adaptation to changes in light intensity.	Cluster1	Photosynthesis	3.08554	72.7414	148.336	248.468	577.7	816.882	3.01497	77.7809	158.575	201.891	354.05	640.137	2.01211	128.443	189.882	403.772	565.137	587.493	4.12411	141.21	238.534	194.743	518.096	608.68
Zm00001d046786	TRUE	Photosystem I chlorophyll a/b-binding protein 3-1 chloroplastic	AT1G61520	PSI type III chlorophyll a/b-binding protein (Lhca3*1) The mRNA is cell-to-cell mobile.	Cluster1	Photosynthesis	9.99695	416.797	1000.27	1062.48	5152.22	4675.6	11.4089	550.98	1142.48	1281.74	6339.76	5566.67	9.31436	751.664	1423.72	2857.63	6138.43	3835.17	24.0234	966.484	1895.06	1464.7	5768.05	5317.77
Zm00001d052263	TRUE	Starch synthase 2 chloroplastic/amyloplastic	Not available	not available	Cluster1	Carbohydrate metabolism	1.83252	5.96912	15.0371	15.6523	38.461	39.1604	1.88405	4.22718	12.104	15.3937	32.2045	37.023	1.78017	4.56248	14.2969	19.8823	38.4869	32.3567	0.801312	2.70283	14.0264	14.2281	29.9908	31.8076
Zm00001d053149	TRUE	Digalactosyldiacylglycerol synthase 1 chloroplastic	AT3G11670	Responsible for the final assembly of galactolipids in photosynthetic membranes. Provides stability to the PS I core complex (e.g. subunits PsaD, PsaE).	Cluster1	Lipid metabolism	11.1765	15.5319	27.7807	55.3524	117.521	108.245	14.2323	13.9822	25.4999	60.0683	83.0918	97.3499	14.6091	15.1458	26.0321	64.3443	99.7359	87.9972	11.5491	17.0847	32.8328	57.8623	65.6213	83.5115
Zm00001d053545	TRUE	NAD(P)-binding Rossmann-fold superfamily protein	AT4G18810	CIA30-type domain protein, located in chloroplast, expressed during early development.	Cluster1	not assigned	3.06089	39.8293	76.994	69.5029	221.066	201.868	3.79769	38.5569	59.9303	68.6559	234.542	245.685	3.27849	41.0504	65.8253	125.276	229.772	178.183	3.23731	48.428	88.0233	78.1582	217.044	254.899
Zm00001d051785	TRUE	Protein CURVATURE THYLAKOID 1A chloroplastic	AT4G01150	Integral thylakoid membrane protein required for proper grana stack curvature.	Cluster1	Photosynthesis	1.86168	56.5645	143.856	249.449	517.747	563.458	2.28538	58.8116	133.869	263.516	379.424	557.367	1.86977	85.9449	171.499	389.702	503.406	509.144	3.5866	103.011	240.002	264.135	519.383	603.877
Zm00001d050150	TRUE	Adenylate kinase 5 chloroplastic	AT5G35170	adenylate kinase family protein;(source:Araport11)	Cluster1	Nucleotide metabolism	0.459048	7.25281	15.3382	22.3708	54.265	68.7962	0.524614	6.70124	12.2314	19.23	41.9885	63.943	0.50785	8.98407	11.2587	31.5753	49.8949	50.1173	0.329638	5.84972	17.3877	21.8069	59.7877	61.6292
Zm00001d049960	TRUE	Manganese-dependent ADP-ribose/CDP-alcohol diphosphatase	AT4G24730	manganese-dependent ADP-ribose/CDP-alcohol diphosphatase-like protein;(source:Araport11)	Cluster1	Enzyme classifcation	0.0123283	0.719124	1.96098	5.70121	10.6969	15.2166	0.00604667	0.50364	2.29587	4.87651	11.4008	13.671	0.0159307	0.807332	2.97204	7.79269	7.79847	9.70887	0.0535743	0.433434	2.25148	5.4555	3.92192	8.96913
Zm00001d050403	TRUE	Chlorophyll a-b binding protein 4	AT3G47470	Encodes a chlorophyll a/b-binding protein that is more similar to the PSI Cab proteins than the PSII cab proteins. The predicted protein is about 20 amino acids shorter than most known Cab proteins.	Cluster1	Photosynthesis	5.98851	285.523	785.362	695.107	2837.99	3058.27	6.86738	387.828	936.813	784.451	2608.7	3143.17	5.94545	536.214	1072.58	1672.14	3280.41	2605.9	13.6334	622.115	1219.57	878.436	2627.31	3055.81
Zm00001d051561	FALSE	Lipid phosphate phosphatase epsilon 2 chloroplastic	AT3G50920	Encodes a phosphatidic acid phosphatase that can be detected in chloroplast membrane fractions. This gene (LPPepsilon1) and LPPepsilon2, appear to be less important for diacylglycerol formation in the plastids than LPPgamma.	Cluster1	Lipid metabolism	5.09681	5.16776	9.81713	10.5296	17.1296	16.0685	7.34238	7.15106	9.90916	13.0997	19.0104	19.1423	7.1961	7.08518	10.2259	16.2905	17.3821	18.2239	8.53574	7.23368	12.1201	16.3899	15.4513	19.8511
Zm00001d039687	TRUE	Photosystem I reaction center subunit XI chloroplastic	AT4G12800	Encodes subunit L of photosystem I reaction center.	Cluster1	Photosynthesis	3.58935	160.396	315.785	311.064	1421.5	1466.78	4.27682	187.932	325.77	308.706	1380.95	1269.89	3.9393	238.344	355.451	664.7	1219.4	941.721	6.62024	281.271	396.013	307.492	992.865	1051.73
Zm00001d040804	TRUE	Protein LOW PSII ACCUMULATION 1 chloroplastic	AT1G02910	Mutants defective in this gene were shown to have a reduced PSII content (overall reduction in the levels of several PSII subunits) and a disrupted grana stack structure. The N-terminal half of the protein contains two tetratricopeptide repeat (TPR) motifs that are arranged tandemly, each consisting of a 34-residue degenerate consensus sequence. The N-terminal sequence is rich in positive and hyd…	Cluster1	Photosynthesis	9.99969	21.6667	29.3436	42.4571	62.028	65.331	12.7245	26.0364	30.4261	46.4817	82.1163	77.1501	10.629	26.8061	31.3435	59.1572	78.6917	65.7893	8.27051	27.1016	29.5681	48.8447	68.9652	80.1121
Zm00001d040696	TRUE	crs2 associated factor2	AT1G23400	Promotes the splicing of chloroplast group II introns.	Cluster1	RNA processing	0.695565	5.74664	7.52737	12.1781	18.9098	18.7897	0.606005	5.49535	7.78962	12.1546	20.4222	19.338	0.58574	5.63619	8.08524	13.9753	19.2803	17.2595	0.654144	5.09861	7.12965	12.1947	18.4462	20.8605
Zm00001d040242	TRUE	Nuclear transport factor 2 (NTF2) family protein	AT1G71480	Chloroplast protein involved in nuclear transport (ECM1).	Cluster1	Protein translocation	0.15135	8.88012	17.5232	20.5795	75.9739	56.9164	0.224636	11.5921	16.1607	18.2283	57.8487	44.7811	0.125129	16.7546	15.9684	26.9753	51.5294	32.8635	0.296153	12.6932	16.0036	15.2736	40.835	28.4494
Zm00001d040220	TRUE	Enolase-phosphatase E1	AT5G53850	Encodes a trifunctional dehydratase / enolase / phosphatase involved in the methionine salvage.	Cluster1	Amino acid metabolism	2.71129	4.85711	8.31069	8.60044	20.6826	17.7623	2.88541	6.20563	9.29566	8.93241	19.5694	22.3472	3.1972	6.59444	10.4692	13.6678	23.581	18.1952	4.66134	6.87026	7.6469	11.6947	17.9292	21.7217
Zm00001d039059	TRUE	Protease Do-like 1 chloroplastic	AT3G27925	Encodes a DegP protease; nuclear gene encoding chloroplast-targeted protease that can degrade two lumenal proteins, plastocyanin and OE33, suggesting a role as a general-purpose protease in the thylakoid lumen. Involved in the degradation of D1 protein of PS II, hence participating in the repair of PS II damages caused by photoinhibition. The mRNA is cell-to-cell mobile.	Cluster1	Protein homeostasis	3.07841	10.256	18.945	26.2825	37.1051	36.4604	4.68027	9.40753	17.3266	27.9835	39.3102	39.5621	4.88494	11.539	20.446	30.8146	43.5204	34.4943	4.46361	12.2488	23.0983	25.6245	43.9881	46.2865
Zm00001d039040	TRUE	Light harvesting complex mesophyll7	Not available	not available	Cluster1	Photosynthesis	14.1824	1066.71	2224.23	3493.56	5448.49	6485.72	16.7583	1016.33	2298.62	3581	6048.83	6992.79	15.0829	1512.83	2591.99	4955.57	6061.26	4905.87	31.3774	1568.67	3499.69	3262.88	6049.02	6749.77
Zm00001d038984	TRUE	photosystem I H subunit1	AT1G52230	Phosphorylation of this protein is dependent on calcium. The mRNA is cell-to-cell mobile.	Cluster1	Photosynthesis	43.2444	579.41	1218.84	1392.31	4098.16	4719.63	71.4307	692.783	1202.22	1437.17	4089.5	4881.85	55.1792	939.879	1383.8	2778.84	4227.38	3482.46	49.6438	828.921	1681.69	1410.25	3475.42	4312.56
Zm00001d038882	TRUE	Putative regulator of chromosome condensation (RCC1) family protein	AT3G23270	Regulator of chromosome condensation (RCC1) family with FYVE zinc finger domain. PRAF/RLD family member.	Cluster1	not assigned	0.485705	0.928985	1.2814	1.48452	2.75901	2.64408	0.380678	0.732607	1.28285	1.20901	2.56006	2.49137	0.395361	0.78748	1.62649	1.50326	3.15562	2.37323	0.219082	1.13779	1.0421	1.53386	2.51398	2.80309
Zm00001d041179	FALSE	Outer envelope pore protein 37 chloroplastic	AT2G43950	Constitutes a peptide sensitive ion channel in chloroplast outer membranes. Accumulates in germinating seeds and developing embryos.	Cluster1	Solute transport	3.21606	8.81774	12.1199	21.1698	26.4599	27.7483	4.78463	9.79362	11.6553	19.175	34.7396	25.4037	4.03832	11.2684	11.491	25.7152	22.8414	21.0632	4.4161	10.7724	13.2025	21.378	23.1965	24.7478
Zm00001d045373	TRUE	DUF1995 domain protein	AT5G27560	DUF1995 domain protein, putative (DUF1995);(source:Araport11)	Cluster1	not assigned	1.09988	18.0357	36.1025	51.6093	93.4898	98.6559	2.05847	26.2428	35.417	65.8458	99.5106	106.725	1.99865	33.8182	39.7307	86.463	104.75	95.0977	3.12318	32.6182	47.9119	67.9324	109.282	119.187
Zm00001d045261	TRUE	Starch synthase I	AT5G24300	SSI is a plastidial enzyme and crucial for the synthesis of normal amylopectin in the leaves of Arabidopsis. The absence of SSI results in a deficiency in the number of shorter glucans which in turn affect the formation and connection of the amylopectin clusters in starch.	Cluster1	Carbohydrate metabolism	5.04689	16.2184	25.8696	49.7736	76.5898	81.1974	3.70014	9.38274	21.4024	38.0926	75.6055	81.2682	3.84793	7.74154	22.6284	51.1018	70.9173	66.4764	2.74031	7.74356	12.3213	15.9928	38.0979	53.0084
Zm00001d044903	TRUE	Kinesin-like protein KCA2	AT5G10470	Kinesin that binds cyclin-dependent kinase CDKA;1 as homodimer or as heterodimer with KCA2. Demarcates the division site in plant cells.	Cluster1	Cytoskeleton organisation	3.51493	12.1192	17.9937	24.0863	54.0949	47.5477	5.65986	15.4805	17.0626	26.6359	52.7353	54.322	5.95102	13.2546	17.3597	34.826	50.8329	40.6273	5.39763	15.6282	22.6788	34.85	55.5336	58.8287
Zm00001d044606	TRUE	Bifunctional monothiol glutaredoxin-S16 chloroplastic	AT2G38270	Encodes protein homologous to CXIP1. CXIP1 is a PICOT domain containing protein interacts with CAX1, a high capacity calcium transporter. However, CXP2 does not interact with CAX1 and only moderately activates another calcium transporter CAX4.	Cluster1	Solute transport	4.02907	20.8107	22.8841	52.2725	70.7586	78.5617	3.33974	19.5753	24.0624	53.6097	89.1998	84.3196	3.87182	22.7045	31.061	65.4391	79.2881	75.2435	3.84892	22.6185	36.7719	50.8208	82.645	90.7711
Zm00001d044468	FALSE	maternal effect embryo arrest 18	AT2G34090	maternal effect embryo arrest 18;(source:Araport11)	Cluster1	not assigned	2.60959	5.04507	6.09074	8.52481	14.7036	11.2528	4.1501	4.74296	6.11049	8.70904	18.8832	13.6798	4.37391	4.1919	6.47268	11.0836	17.8133	11.846	3.99152	5.28603	7.08908	10.6514	18.5763	14.2972
Zm00001d042257	TRUE	Photosynthetic NDH subunit of subcomplex B 5 chloroplastic	AT5G43750	NAD(P)H dehydrogenase 18;(source:Araport11)	Cluster1	Photosynthesis	19.6358	61.0788	226.387	289.675	1006.35	1076.27	18.834	94.8348	238.513	321.161	1113.25	1156.71	17.3859	112.285	255.395	643.96	1105.03	868.273	24.4803	130.034	314.532	373.469	986.106	1158.98
Zm00001d041819	TRUE	photosystem I N subunit1	AT5G64040	Encodes the only subunit of photosystem I located entirely in the thylakoid lumen. May be involved in the interaction between plastocyanin and the photosystem I complex. Phosphorylation of this protein is dependent on calcium.	Cluster1	Photosynthesis	7.79087	435.974	1261.72	1113.61	3756.46	3939.16	9.40838	735.563	1207.8	1285.53	3705.89	3876.86	8.4912	862.349	1285.81	2310.87	4245.01	3239.74	18.408	943.3	1540.57	1415.23	3222.71	3895.83
Zm00001d041780	TRUE	Zinc-finger homeodomain protein 4	AT1G14440	homeobox protein 31;(source:Araport11)	Cluster1	RNA biosynthesis	0.409917	2.59255	2.07794	7.58254	11.3419	13.9907	0.209214	2.99066	4.81868	6.96831	10.1282	10.3054	0.386911	2.93815	4.18742	9.93835	10.2805	11.1784	0.260209	2.92035	3.76701	7.33899	11.6833	11.1422
Zm00001d043299	TRUE	Photosystem II reaction center W protein chloroplastic	AT2G30570	Encodes PsbW, a protein similar to photosystem II reaction center subunit W. Loss of PsbW destabilizes the supramolecular organization of PSII.	Cluster1	Photosynthesis	15.5629	863.605	1710.29	1380.3	4203	4066.48	11.6535	937.745	1404.62	1138.48	3368.2	3091.76	10.9036	1380.95	1575.9	2204.53	3502.05	2470.85	18.3008	986.287	1184.73	822.366	2088.26	2261.41
Zm00001d042697	TRUE	photosystem II subunit PsbS1	AT1G44575	Encoding PSII-S (CP22), a ubiquitous pigment-binding protein associated with photosystem II (PSII) of higher plants. Involved in nonphotochemical quenching rather than in photosynthesis. Mutant has a normal violaxanthin cycle but has a limited capacity of quenching singlet excited chlorophylls and is tolerant to lipid peroxidation.	Cluster1	Photosynthesis	4.61953	343.451	658.609	935.272	2349.42	2412.77	5.96951	262.485	445.586	831.698	2293.86	2503.38	4.68062	396.133	574.602	1590.45	2309.87	1846.59	10.8429	334.604	664.72	639.998	1835.37	1892.11
Zm00001d014038	TRUE	Casein kinase 1-like protein 6	AT1G04440	Member of CKL gene family (CKL-C group).	Cluster1	Protein modification	1.21254	1.16683	2.39742	2.41674	9.17791	8.05981	1.30376	1.49276	2.65457	2.33162	7.25571	5.72727	1.54978	1.16991	2.61629	2.98386	6.94869	4.67912	0.643181	1.0841	3.12716	2.30129	4.66694	3.8949
Zm00001d014718	TRUE	Thylakoid lumenal 16.5 kDa protein chloroplastic	AT4G02530	MPH2 is a green lineage-specific thylakoid lumen protein required for photosynthetic acclimation of PSII to stressful light conditions (PMID:28874535).	Cluster1	Photosynthesis	0.296234	45.9423	77.4807	260.515	327.707	447.448	0.556119	65.7235	102.901	194.809	255.565	434.355	0.429655	88.1498	167.386	396.096	379.79	411.564	4.5557	83.3269	154.24	269.665	308.558	464.564
Zm00001d004978	TRUE	Saccharopine dehydrogenase	AT1G50450	Dehydrogenase located in chloroplast.	Cluster1	Amino acid metabolism	1.18619	7.01533	11.6498	24.3255	26.9133	33.1086	1.62023	7.71771	9.58501	24.6578	31.1619	35.2459	1.23228	9.15404	10.3625	29.3927	26.2473	30.5475	1.34035	7.33075	9.95899	18.933	26.7657	34.4558
Zm00001d005446	TRUE	Photosystem I reaction center subunit IV A	AT2G20260	Encodes subunit E of photosystem I. The mRNA is cell-to-cell mobile.	Cluster1	Photosynthesis	8.1879	418.171	1011.65	1103.72	3248.33	3843.52	8.36466	595.884	1107.27	1143.53	3256.97	3893.91	7.52292	708.475	1164.16	2212.31	3537.09	2847.62	16.5965	702.938	1219.73	1042.57	2714.08	3411.02
Zm00001d013146	TRUE	Photosystem I reaction center subunit III chloroplastic	AT1G31330	Encodes subunit F of photosystem I.	Cluster1	Photosynthesis	12.0809	291.554	646.902	1252.39	2822.92	3589.73	19.5143	260.3	661.948	1292.81	2574.19	3682.82	13.7456	384.544	889.845	2378.56	3059.93	2816.29	24.0688	400.77	1070.82	1400.71	2557.41	3483.87
Zm00001d013184	TRUE	Thiol disulfide interchange protein txlA	AT4G37200	Encodes thioredoxin-like protein with disulfide reductase activity that is involved in the biogenesis of the plastid cytochrome b6f complex. Protein is located in the thylakoid membrane with the C-terminal hydrophilic portion, containing the thioredoxin like domain, extending into the thylakoid lumen.	Cluster1	Photosynthesis	7.81136	27.8024	39.5142	45.6918	71.8181	69.552	9.4608	27.7345	30.0228	49.1995	78.2849	69.4969	9.51859	33.4333	34.8851	57.7326	69.4215	65.1359	9.74411	32.957	48.0529	49.9781	93.9649	83.92
Zm00001d005996	TRUE	Photosystem I reaction center subunit V	AT1G55670	Encodes subunit G of photosystem I, an 11-kDa membrane protein that plays an important role in electron transport between plastocyanin and PSI and is involved in the stability of the PSI complex. PSI-G subunit is bound to PSI-B and is in contact with Lhca1. The protein inserts into thylakoids by a direct or "spontaneous" pathway that does not involve the activities of any known chloroplast protei…	Cluster1	Photosynthesis	17.9982	102.193	584.558	327.95	1794.85	1825.47	19.7141	161.106	581.708	330.551	1682.75	1805.92	17.3024	233.932	629.455	949.555	1906.14	1408.58	16.5812	265.32	671.797	353.548	1211.29	1583.97
Zm00001d013530	TRUE	5'-AMP-activated protein kinase-related	AT1G27070	Encodes a chloroplast-localized CBM48-containing protein that is involved in starch granule initiation. PTST2 delivers suitable oligosaccharide substrates to starch synthase 4 (SS4). Mutants lacking PTST2 have fewer starch granules in leaf chloroplasts than the wild type. PTST2 is the Arabidopsis ortholog of the rice FLO6 protein.	Cluster1	Carbohydrate metabolism	0.278881	3.52846	6.33129	8.0516	12.187	12.7847	0.691519	3.44623	5.97875	6.92517	13.2695	16.422	0.274966	3.83275	5.81618	8.27025	16.1589	10.9924	0.355882	4.85595	9.87648	8.51701	20.973	17.5417
Zm00001d016802	TRUE	L-ascorbate peroxidase S chloroplastic/mitochondrial	AT1G77490	Encodes a chloroplastic thylakoid ascorbate peroxidase tAPX. Ascorbate peroxidases are enzymes that scavenge hydrogen peroxide in plant cells. Eight types of APX have been described for Arabidopsis: three cytosolic (APX1, APX2, APX6), two chloroplastic types (stromal sAPX, thylakoid tAPX), and three microsomal (APX3, APX4, APX5) isoforms.	Cluster1	Redox homeostasis	4.81728	36.9651	107.334	133.018	303.787	386.685	5.63744	40.9546	83.3783	114.919	239.419	311.744	5.2906	46.1535	86.1458	193.1	253.542	239.007	4.88294	35.3945	91.5082	102.775	162.899	245.907
Zm00001d003715	TRUE	Structural molecule	AT5G09820	Encodes fibrillin 5 (FBN5). Located in chloroplast stroma. Essential for plastoquinone-9 biosynthesis. Stimulates enzymatic activity of solanesyl diphosphate synthases (SPS) 1 and 2 through binding to solanesyl moiety. Two splicing variants, named FBN5-A shorter one and FBN5-B longer one. FBN5-B is the protein detected in chloroplast stroma. Involved in plastoquinone biosynthesis.	Cluster1	External stimuli response	2.75354	31.3045	58.9426	82.3965	140.934	164.53	2.85906	39.5418	48.1857	70.438	117.564	162.821	2.45729	49.0901	61.3529	106.213	126.724	142.734	3.66332	38.2067	45.3898	63.5494	97.7981	137.544
Zm00001d016926	TRUE	ATATH13	AT5G64940	ABC1K8 is a member of an atypical protein kinase family that is induced by heavy metals. Loss of function mutations affect the metabolic profile of chloroplast lipids. It appears to function along with ABC1K7 in mediating lipid membrane changes in response to stress. The mRNA is cell-to-cell mobile.	Cluster1	Protein modification	2.0581	34.4533	87.148	142.706	273.46	334.717	3.81231	36.3122	78.3696	166.56	235.551	370.601	3.78827	48.1815	88.0711	247.164	290.647	301	5.20409	65.8481	140.104	200.976	289.38	414.368
Zm00001d003767	TRUE	Photosystem I subunit O	AT1G08380	Encodes subunit O of photosystem I.	Cluster1	Photosynthesis	8.72778	322.371	1267.06	1340.02	3728.51	4432.93	9.88223	581.474	1370.84	1322.83	4274.86	4986.75	9.31437	716.049	1528.49	2876.49	4520.48	3514.95	21.8156	839.201	2018	1454.06	3579.84	4620.71
Zm00001d015200	FALSE	5'-AMP-activated protein kinase-related	AT5G39790	Encodes a chloroplast localized protein that is involved in protein translocation and starch metabolism. PTST helps localize GBSS to the starch granules where GBSS functions in amylose biosynthesis.	Cluster1	Carbohydrate metabolism	3.5006	8.29477	13.2763	14.2175	18.7101	21.4971	5.48926	10.1536	11.4712	14.0576	28.4503	23.6397	5.12937	8.06479	9.86545	16.7444	19.5658	18.4205	5.14483	7.14384	14.9978	11.0804	15.0707	23.0595
Zm00001d015374	TRUE	plant/F14G9-20 protein	AT1G56180	VIR3 encodes a putative chloroplast metalloprotease that is localized to the thylakoid membrane. The vir3-1 mutant came out of a genetic suppressor screen of the Arabidopsis variegation mutant yellow variegated (var2). The suppressor displayed an additional virescent phenotype, i.e. the bases of young leaves were yellow, and leaf color gradually turned to green toward the leaf tips.	Cluster1	not assigned	3.59192	13.3508	23.5343	34.0254	51.79	52.5251	4.7837	14.3128	19.6268	34.9303	64.667	58.5236	4.70736	18.5377	23.3338	46.6583	49.2044	45.6624	5.46585	17.5956	30.493	39.7031	61.2128	61.9406
Zm00001d004672	TRUE	Whole genome shotgun sequence of line PN40024 scaffold_12.assembly12x (Fragment)	AT1G32520	TLDc domain protein;(source:Araport11)	Cluster1	not assigned	7.74736	17.5373	35.0773	33.3179	86.0684	99.7508	8.49657	17.3554	30.1514	30.8344	55.8679	72.5889	10.9462	18.7941	33.363	47.2155	71.8207	68.1502	6.72801	21.0833	43.8683	30.7596	78.0503	76.2711
Zm00001d015385	TRUE	Chlorophyll a-b binding protein 6 chloroplastic	AT3G54890	Encodes a component of the light harvesting complex associated with photosystem I.	Cluster1	Photosynthesis	8.01795	445.423	984.005	1430.7	3969.95	4739.29	10.0976	441.145	1064.46	1590.49	4003.8	5073.6	9.00852	633.397	1236.14	2963.31	4495.24	3702.83	20.7149	662.031	1651.62	1721.35	4458.28	5047.66
Zm00001d012868	TRUE	carotene isomerase3	AT1G57770	Oxidoreductase located in the chloroplast.	Cluster1	Secondary metabolism	1.5698	16.6532	34.9526	29.7913	83.2407	107.57	1.02017	11.2411	27.4816	22.4626	67.1601	84.1722	1.18097	13.7949	25.7403	41.0028	75.7079	68.6699	0.739889	6.62234	11.7579	10.8129	38.4207	50.9909
Zm00001d010240	TRUE	alpha/beta-Hydrolases superfamily protein	AT5G38520	CLD1 is involved in steady-state chlorophyll turnover; CLD1 dephytylates chlorophyll a, chlorophyll b, and pheophytin a in vitro; CLD1 and CHLG form a salvage cycle in recycling chlorophyll. Suppression of CLD1 expression results in reduced tolerance to moderately high temperature.	Cluster1	Lipid metabolism	0.391321	6.4073	18.9622	30.0773	61.2641	71.7671	0.554882	11.3205	20.3857	28.8438	72.3126	70.3446	0.527029	12.9977	24.1887	50.9465	65.0994	55.3749	0.901366	15.0757	28.9248	28.3466	75.8689	74.6088
Zm00001d010248	TRUE	Electron transporter	AT1G33780	Interacts with chloroplast chaperone CLPC1, which unfolds and delivers substrates to the stromal CLPPRT protease complex for degradation.	Cluster1	Redox homeostasis	17.5275	18.1212	26.6614	28.2051	46.6573	52.3008	14.3664	20.3862	28.4704	26.9284	62.0849	55.5442	17.3434	22.2047	27.5418	37.3007	57.0441	44.4974	14.8055	20.3046	32.4457	25.406	61.8679	60.5553
Zm00001d010000	TRUE	Thioredoxin-like 2-2 chloroplastic	AT4G26160	Encodes a member of the thioredoxin family protein. Located in the chloroplast. Shows high activity towards the chloroplast 2-Cys peroxiredoxin A, and poor activity towards the chloroplast NADP-malate dehydrogenase.	Cluster1	Redox homeostasis	7.13745	8.83082	12.4128	16.1055	20.5101	16.4087	9.2839	9.5698	11.0377	16.595	20.7418	17.9047	7.23457	9.24428	12.709	16.0003	19.3396	16.4287	9.27738	10.0357	11.4864	14.5919	22.2727	17.1844
Zm00001d007857	TRUE	Oxygen-evolving enhancer protein 2-1 chloroplastic	AT1G06680	Encodes a 23 kD extrinsic protein that is part of photosystem II and participates in the regulation of oxygen evolution. Phosphorylation of this protein is dependent on calcium. In plsp1-1 mutant plastids, the nonmature form of the protein localizes in the stroma. The mRNA is cell-to-cell mobile.	Cluster1	Photosynthesis	9.83925	201.773	438.886	621.625	1532.22	1973.17	5.09195	237.006	471.923	666.266	1333.74	1916.16	4.11749	288.608	620.242	1310.06	1685.11	1605.6	8.86118	268.386	637.473	740.934	1346.42	1966.4
Zm00001d010871	TRUE	Thioredoxin F2 chloroplastic	AT3G02730	Encodes a type-f thioredoxin. Has a role in the short-term activation of carbon metabolism. Loss affects growth under short-day conditions.	Cluster1	Redox homeostasis	1.47015	80.2714	211.56	201.788	1078.56	803.266	2.0962	81.1498	190.581	168.503	1005.41	803.034	1.6377	103.195	201.703	359.85	1014.11	663.16	4.22774	136.165	241.195	148.398	806.614	721.722
Zm00001d007921	TRUE	Tic62 protein	AT3G18890	NAD(P)-binding Rossmann-fold superfamily protein;(source:Araport11)	Cluster1	Photosynthesis	0.310752	14.8413	52.6718	54.355	129.439	142.202	0.382046	22.2962	57.0595	62.5666	117.793	149.585	0.342441	30.3673	65.6261	89.7973	157.339	131.097	0.607345	40.7762	85.1573	81.5585	142.36	167.723
Zm00001d010715	TRUE	Photosystem II reaction center W protein chloroplastic	AT2G30570	Encodes PsbW, a protein similar to photosystem II reaction center subunit W. Loss of PsbW destabilizes the supramolecular organization of PSII.	Cluster1	Photosynthesis	1.16736	100.17	186.657	250.647	568.991	619.278	1.42886	91.9809	171.092	217.954	468.809	504.465	1.07842	135.099	211.58	353.55	559.484	478.101	2.72647	148.076	185.384	161.378	440.754	429.496
Zm00001d009589	TRUE	Chlorophyll a-b binding protein M9, chloroplastic	Not available	not available	Cluster1	Photosynthesis	14.2638	478.138	2100.62	4151.95	5059.27	7998.17	17.3816	598.72	2299.97	3947.93	5641.27	8164.54	14.2907	948.752	2401.92	6011.4	5770.92	5830.26	32.0938	864.186	3395.7	3909.05	5438.59	7590.55
Zm00001d009613	TRUE	Protease Do-like 1 chloroplastic	AT3G27925	Encodes a DegP protease; nuclear gene encoding chloroplast-targeted protease that can degrade two lumenal proteins, plastocyanin and OE33, suggesting a role as a general-purpose protease in the thylakoid lumen. Involved in the degradation of D1 protein of PS II, hence participating in the repair of PS II damages caused by photoinhibition. The mRNA is cell-to-cell mobile.	Cluster1	Protein homeostasis	1.018	8.28395	11.744	12.6406	35.9249	27.6926	1.62139	7.42321	9.21006	14.6083	42.2365	27.2148	1.51862	8.41756	12.4155	20.077	36.3373	24.1158	1.843	7.87798	12.1422	16.7003	31.3449	29.8774
Zm00001d008706	TRUE	Photosystem I reaction center subunit XI chloroplastic	AT4G12800	Encodes subunit L of photosystem I reaction center.	Cluster1	Photosynthesis	6.58597	432.826	962.042	944.983	3512.12	3588.53	7.39302	501.976	983.81	1023.92	3682.37	3517.21	6.29446	665.416	1063.39	2050.75	3410.35	2563.96	14.8236	693.657	1043.4	929.057	2298.63	2817.48
Zm00001d009929	TRUE	Beta-propeller domain of methanol dehydrogenase type; Beta-propeller domains of methanol dehydrogenase type	AT1G54780	Encodes a thylakoid lumen protein regulating photosystem II repair cycle. Has acid phosphatase activity. The mRNA is cell-to-cell mobile.	Cluster1	Photosynthesis	1.80802	49.8127	226.577	282.846	650.31	892.777	2.02577	62.6135	243.425	268.844	813.453	898.91	1.3985	94.7917	299.822	602.037	786.305	682.366	3.86402	122.222	380.253	304.888	683.061	843.563
Zm00001d009726	FALSE	alpha/beta-Hydrolases superfamily protein	Not available	not available	Cluster1	not assigned	0.850806	2.01595	4.07139	2.67413	8.19992	7.20886	0.799353	1.05759	3.9247	2.40531	7.55334	6.27382	1.05441	0.869732	3.76111	2.80742	9.60012	5.78273	0.741679	0.993526	2.46039	2.46067	4.23398	5.19151
Zm00001d008681	FALSE	Ultraviolet-B-repressible protein	AT2G06520	Encodes a protein with sequence similarity to the spinach photosystem II subunit PsbX.	Cluster1	Photosynthesis	6.09402	240.415	545.133	757.43	1942.67	2721.5	12.0608	252.354	644.163	648.826	1583.2	2358.55	9.64991	385.569	764.965	1512.84	2000.07	1851.67	18.3396	365.869	773.929	557.271	1803.05	2052.59
Zm00001d007716	TRUE	Galactolipid galactosyltransferase SFR2 chloroplastic	AT3G06510	Encodes a protein with beta-glucosidase and galactosyltransferase activity, mutants show increased sensitivity to freezing. Though it is classified as a family I glycosyl hydrolase, it has no hydrolase activity in vitro.	Cluster1	Lipid metabolism	0.119232	4.32374	17.9553	11.9526	60.0396	48.07	0.0819253	4.37854	12.358	12.214	37.8613	40.7506	0.093737	6.15935	16.7321	18.5127	54.2311	32.8081	0.125315	10.5082	19.771	16.1922	46.1524	39.0937
Zm00001d006657	TRUE	Homogentisate solanesyltransferase chloroplastic	AT3G11945	Encodes a protein involved in plastoquinone-9 biosynthesis. The enzyme possesses homogentisate prenyltransferase activity and was shown to use solanesyl diphosphate, farnesyl diphosphate and geranylgeranyldiphosphate as prenyl donors, but not phytyldiphosphate. This gene At3g11945 derives from a split of At3g11950, publications Tian et al (2007) and Sadre et al (2006) refer to this gene as At3g11…	Cluster1	Coenzyme metabolism	4.38858	11.0202	23.8534	35.0362	66.8453	81.6378	9.63466	14.9282	23.0924	44.8991	70.5917	98.0433	8.01678	16.7414	28.3073	68.0271	75.3327	77.4193	12.2476	16.2887	31.2856	55.4276	60.3629	96.2064
Zm00001d006663	TRUE	light harvesting complex A1	AT3G61470	Encodes a component of the light harvesting antenna complex of photosystem I. The mRNA is cell-to-cell mobile.	Cluster1	Photosynthesis	8.36599	277.58	817.94	896.126	2747.4	3363.81	8.14855	296.722	785.593	1015.92	2928.18	3655.64	7.76405	379.398	909.89	2004.47	3331.1	2743.32	17.9488	367.927	1047.18	1067.37	2610.34	3354.67
Zm00001d012205	TRUE	SNARE associated Golgi protein family	AT1G22850	SNARE associated protein which functions as a receptor and is located in the chloroplast.	Cluster1	Vesicle trafficking	8.821	25.4461	43.211	55.8106	96.9047	81.3359	8.29197	26.5128	35.838	59.1238	105.937	89.561	9.42944	31.7293	42.5079	69.1677	105.178	85.3127	7.34179	33.256	60.3768	52.969	125.671	103.316
Zm00001d012689	TRUE	Protein CURVATURE THYLAKOID 1C chloroplastic	AT1G52220	Thylakoid membrane localized protein that interacts with other CURT family proteins. Oligomerization is associated with grana thylakoid curavature.	Cluster1	Photosynthesis	2.58526	35.9222	72.0369	75.8399	199.39	187.088	2.17426	35.391	55.0024	69.1585	173.001	180.649	2.40724	43.1936	62.9652	118.657	168.843	134.546	2.44929	31.8286	55.6921	58.0255	111.327	139.513
Zm00001d006540	TRUE	Oxygen-evolving enhancer protein 3-1	AT4G05180	Encodes the PsbQ subunit of the oxygen evolving complex of photosystem II.	Cluster1	Photosynthesis	15.2216	565.016	1142.16	1127.88	2995.68	3344.74	12.9051	690.311	1098	1179.75	2609.37	3291.23	11.3114	917.072	1328.65	2205.86	3380.72	2741.14	18.056	855.079	1406.74	1173.73	2549.47	3088.99
Zm00001d006587	TRUE	Chlorophyll a-b binding protein CP29.1 chloroplastic	AT2G40100	Lhcb4:3 protein (Lhcb4.3, light harvesting complex of photosystem II The mRNA is cell-to-cell mobile.	Cluster1	Photosynthesis	4.97287	164.037	565.168	545.654	2057.8	2423.98	4.7409	219.152	560.129	568.093	1591.31	2266.25	3.8608	284.134	636.331	1251.83	2142.04	1787.44	9.57348	278.98	782.19	626.031	2008.22	2210.65
Zm00001d011285	TRUE	photosystem II light harvesting complex gene B1B2	AT1G29910	member of Chlorophyll a/b-binding protein family	Cluster1	Photosynthesis	12.8387	552.486	1855.76	2254.44	5096.72	7062.42	13.8312	744.562	1971.62	2439.77	4538.55	7160.59	11.3622	1302.85	2229.27	4307.2	5706.64	5508.99	27.2219	1155.35	2823.39	2733.92	4347.24	6568.08
Zm00001d011210	TRUE	lycopene epsilon cyclase1	AT1G17540	kinase with adenine nucleotide alpha hydrolases-like domain-containing protein;(source:Araport11)	Cluster1	Protein modification	0.257065	4.65207	10.066	15.7736	26.4913	32.1336	0.134856	5.41888	9.14674	16.5724	19.0478	31.153	0.185431	6.9088	10.5729	20.5414	31.8149	30.7195	0.191403	7.30855	15.9344	19.4453	35.704	40.1045
Zm00001d019343	TRUE	Histone acetyltransferase HPA2 and related acetyltransferases	AT1G72030	A dark-induced and highly-expressed melatonin synthetase encoding serotonin N-acetyltransferase.	Cluster1	Chromatin organisation	3.65476	5.96414	7.65314	15.1378	20.2337	22.5216	3.40333	5.82953	9.27963	14.3505	22.9462	24.8456	3.5685	7.07367	8.33528	18.6699	25.6477	21.4977	3.50741	5.61752	8.31448	12.0868	19.1641	21.587
Zm00001d001857	TRUE	light harvesting complex photosystem II subunit 6	AT1G15820	Lhcb6 protein (Lhcb6), light harvesting complex of photosystem II.	Cluster1	Photosynthesis	3.19678	84.4143	190.4	293.727	589.85	675.666	2.62818	90.9043	210.291	306.103	478.258	616.941	2.41873	109.984	250.465	417.457	645.939	569.402	4.50216	117.999	228.707	216.33	461.348	510.265
Zm00001d018077	TRUE	Photosynthetic NDH subunit of lumenal location 4 chloroplastic	AT4G39710	FK506-binding protein 16-2;(source:Araport11)	Cluster1	Photosynthesis	0.904823	49.8961	113.626	178.646	452.745	592.806	1.28281	88.6323	143.742	171.523	422.901	563.377	0.831193	119.062	153.056	322.937	432.797	437.029	2.08827	102.91	194.203	191.183	539.874	596.17
Zm00001d002384	TRUE	PAP fibrillin family protein	AT5G19940	Putative fibrillin; enables plants to cope with moderate light stress and affects cadmium tolerance.	Cluster1	External stimuli response	4.15738	18.5146	29.9658	39.5908	78.631	69.79	2.85664	15.9654	24.8482	40.412	87.052	76.0396	2.8745	21.042	34.0962	59.3748	90.4607	72.922	2.33783	20.2575	30.7027	40.7067	98	87.1135
Zm00001d018034	TRUE	geranylgeranyl hydrogenase1	AT1G74470	Encodes for a multifunctional protein with geranylgeranyl reductase activity shown to catalyze the reduction of prenylated geranylgeranyl-chlorophyll a to phytyl-chlorophyll a (chlorophyll a) and free geranylgeranyl pyrophosphate to phytyl pyrophosphate. The mRNA is cell-to-cell mobile.	Cluster1	Coenzyme metabolism	5.82073	136.122	299.298	521.382	1046.3	1035.62	6.56893	144.342	314.567	546.948	775.603	958.893	6.7986	193.465	388.26	741.044	1112.53	930.012	12.1987	227.204	464.546	561.032	1134.06	1046.3
Zm00001d001806	TRUE	DNA mismatch repair protein MutS type 2	AT1G65070	DNA mismatch repair protein MutS, type 2;(source:Araport11)	Cluster1	DNA damage response	1.72278	3.6472	4.80374	5.77605	11.8289	12.5624	2.63864	3.8579	4.71274	6.61484	11.1361	10.6583	2.13967	4.22379	4.1365	8.16467	10.3045	8.89396	1.3631	3.36939	5.06898	6.80512	11.3657	11.5325
Zm00001d019518	TRUE	Photosystem I reaction center subunit IV A	AT2G20260	Encodes subunit E of photosystem I. The mRNA is cell-to-cell mobile.	Cluster1	Photosynthesis	8.09559	436.417	1001.94	1020.29	3146.38	3541.89	12.9064	659.808	1110.89	942.297	2990.96	3380.32	11.1158	816.67	1193.76	1916.49	3161.9	2629.97	19.5389	832.389	1258.1	925.045	2427.94	2946.93
Zm00001d018464	TRUE		Not available	not available	Cluster1	not assigned	6.55803	94.7491	152.534	177.027	338.162	377.072	14.1504	101.243	150.774	133.378	244.881	270.563	13.6609	110.463	154.503	189.69	231.812	210.333	38.4872	104.664	125.328	79.036	141.774	171.772
Zm00001d002815	TRUE	NAD(P)H-quinone oxidoreductase subunit M chloroplastic	AT4G37925	Encodes subunit NDH-M of NAD(P)H:plastoquinone dehydrogenase complex (Ndh complex) present in the thylakoid membrane of chloroplasts. This subunit is thought to be required for Ndh complex assembly.	Cluster1	Photosynthesis	3.34592	24.8864	86.9103	152.437	570.083	566.141	5.94333	38.5053	102.617	158.128	561.652	629.254	5.23357	53.7208	116.844	342.9	575.691	451.828	7.6242	64.226	158.586	168.788	421.052	537.691
Zm00001d003459	TRUE	Protein disulfide-isomerase LQY1 chloroplastic	AT1G75690	Thylakoid Thiol/Disulfide-Modulating Protein.	Cluster1	Photosynthesis	0.526496	23.7615	58.1796	107.114	199.457	251.301	0.856496	19.0811	45.9568	106.056	109.66	243.877	0.799611	28.715	61.6639	160.19	184.278	210.97	2.06536	30.8649	84.0662	101.278	182.845	249.444
Zm00001d017179	TRUE	translation chloroplast psaB mRNA2 homolog	AT3G08010	Encodes a chloroplast-localized protein ATAB2. ATAB2 is involved in the biogenesis of Photosystem I and II. ATAB2 has A/U-rich RNA-binding activity and presumably functions as an activator of translation with targets at PS I and PS II.	Cluster1	Protein biosynthesis	0.315013	25.205	46.2329	109.664	163.684	163.378	0.503462	27.3848	43.5846	110.076	171.722	144.711	0.413694	35.2828	48.9974	129.028	157.673	137.58	0.864456	33.2711	51.6303	90.7838	156.557	136.373
Zm00001d000123	TRUE	NAD(P)-binding Rossmann-fold superfamily protein	AT1G32220	NAD(P)-binding Rossmann-fold superfamily protein;(source:Araport11)	Cluster1	External stimuli response	9.85683	31.8283	63.8647	72.5316	188.168	173.86	9.30124	27.5588	52.3661	62.5077	204.067	211.267	9.50409	32.5338	61.7894	120.706	213.42	158.01	11.4203	37.544	85.791	77.6552	206.735	216.813
Zm00001d020877	TRUE	Photosystem I reaction center subunit V chloroplastic	AT1G55670	Encodes subunit G of photosystem I, an 11-kDa membrane protein that plays an important role in electron transport between plastocyanin and PSI and is involved in the stability of the PSI complex. PSI-G subunit is bound to PSI-B and is in contact with Lhca1. The protein inserts into thylakoids by a direct or "spontaneous" pathway that does not involve the activities of any known chloroplast protei…	Cluster1	Photosynthesis	5.26058	159.23	504.825	483.027	1579.86	1743.16	5.21413	252.429	575.641	550.397	1640.81	1853.23	4.88166	313.774	669.113	1210.95	1841.52	1480.79	8.24472	346.299	563.314	518.379	1245.03	1637.61
Zm00001d002256	FALSE	Starch synthase 3 chloroplastic/amyloplastic	AT1G11720	Encodes a starch synthase that in addition to its role in starch biosynthesis also has a negative regulatory function in the biosynthesis of transient starch. The protein apparently contains a starch-binding domain (SBD).	Cluster1	Carbohydrate metabolism	3.38731	6.76096	13.3583	13.4437	26.0095	21.3464	4.38889	4.93776	8.91351	11.9253	24.5077	23.2699	4.76839	4.50564	9.57291	13.3737	28.7987	21.3999	2.99782	5.34309	9.73343	12.5666	29.3725	26.8118
Zm00001d018868	TRUE		Not available	not available	Cluster1	not assigned	3.62006	8.66085	25.7588	16.2072	49.9532	38.7459	6.56344	9.44245	16.8876	14.2908	39.8531	46.3935	5.00046	9.68834	19.082	25.6952	50.2901	34.9053	3.56521	15.7655	24.3502	12.1584	38.6819	37.6238
Zm00001d017706	TRUE	Pentatricopeptide repeat-containing protein	AT1G31920	Tetratricopeptide repeat (TPR)-like superfamily protein;(source:Araport11)	Cluster1	RNA processing	0.745527	3.74601	10.9031	13.3686	41.226	36.2062	0.584481	3.09589	13.5239	13.1584	25.3784	28.0406	0.62312	4.39812	16.4812	16.4036	36.7444	29.8747	0.768783	6.27453	19.4379	13.1079	36.9026	27.6489
Zm00001d018779	TRUE	Oxygen-evolving enhancer protein 2-1 chloroplastic	AT1G06680	Encodes a 23 kD extrinsic protein that is part of photosystem II and participates in the regulation of oxygen evolution. Phosphorylation of this protein is dependent on calcium. In plsp1-1 mutant plastids, the nonmature form of the protein localizes in the stroma. The mRNA is cell-to-cell mobile.	Cluster1	Photosynthesis	4.30209	332.059	641.599	710.084	1764.99	2037.01	5.04447	407.804	687.173	700.975	2142.66	2056.23	4.14117	513.637	889.198	1429.2	2127.36	1587.96	9.5697	541.95	861.929	692.57	1807.7	1881.31
Zm00001d018797	TRUE	photosystem I reaction center6	AT1G30380	Encodes subunit K of photosystem I reaction center. The mRNA is cell-to-cell mobile.	Cluster1	Photosynthesis	33.3493	929.719	2156	2032.64	8456.51	8737.9	32.2732	827.925	2178.75	1745.35	7257	7240.61	38.9256	988.492	2293.92	4164.06	7789.12	5102.18	50.1345	1003.98	1796.01	1328.67	4861.64	4781.19
Zm00001d033527	FALSE	magnesium transporter12	AT5G22830	Transmembrane magnesium transporter that is essential for chloroplast development and photosynthesis. One of nine family members.	Cluster2	Solute transport	1.73552	15.9672	20.994	37.0268	40.0078	36.9755	2.37939	19.7485	21.5417	41.1731	47.6742	41.388	2.372	22.3352	23.067	40.3422	49.915	44.201	2.54097	22.409	25.1666	39.5786	59.271	47.4497
Zm00001d033717	TRUE		AT1G73885	AT-rich interactive domain protein;(source:Araport11)	Cluster2	not assigned	0.33962	17.9585	33.7372	98.0002	116.427	102.882	0.354102	19.9901	27.5466	98.8118	135.726	94.4486	0.429923	27.7311	31.2552	100.384	122.274	94.522	0.954856	28.1088	34.4988	69.4783	108.393	85.9986
Zm00001d033873	FALSE		AT1G44920	Membrane protein (ECM2) expressed during early development, located in chloroplast.	Cluster2	not assigned	4.28366	12.0446	16.4549	42.6561	44.84	54.5573	5.02984	10.627	14.0699	48.624	50.8946	61.9381	4.42661	11.6	16.8938	54.8545	48.9148	51.1503	4.87205	9.07178	14.7653	39.2191	39.3552	50.9496
Zm00001d028901	TRUE	high chlorophyll fluorescence3	AT3G17040	It is a RNA tetratricopeptide repeat-containing protein required for normal processing of transcripts from the polycistronic chloroplast psbB-psbT-psbH-petB-petD operon coding for proteins of the photosystem II and cytochrome b6/f complexes. Localizes to the chloroplast membrane. Involved in regulating plastidial gene expression and biogenesis. It binds in the psbT?psbH intercistronic region and …	Cluster2	RNA processing	0.582464	8.72904	14.4399	23.0754	27.4013	29.3111	0.699274	9.4905	12.9607	22.9433	33.3691	35.2696	0.718508	11.7311	15.9746	27.0537	30.4656	28.8256	0.680398	14.6722	22.3725	27.497	43.5545	47.0216
Zm00001d029061	TRUE	PPR containing plant-like protein	Not available	not available	Cluster2	not assigned	0.112829	4.27633	5.19366	11.7413	10.948	14.9509	0.425727	3.64886	6.77004	13.4464	10.1573	15.4832	0.424461	5.01562	8.79968	15.0948	12.8375	16.0179	0.63671	5.05082	10.5139	14.0108	14.0026	18.0234
Zm00001d037221	TRUE	Transcription factor TCP14	AT3G47620	Encodes a transcription factor AtTCP14 that regulates seed germination. AtTCP14 shows elevated expression level just prior to germination. AtTCP14 is predominantly expressed in the vascular tissue of the embryo, and affects gene expression in radicles in a non-cell-autonomous manner. Modulates GA-dependent stamen filament elongation by direct activation of SAUR63 subfamily genes through conserved…	Cluster2	RNA biosynthesis	2.48552	1.93551	3.03764	8.67258	7.76053	12.3075	2.94061	1.79033	5.87765	9.32273	8.71064	10.1625	2.84893	1.71885	6.19367	8.37454	9.97553	13.1109	2.28708	1.96858	6.75671	9.73406	7.80753	11.4676
Zm00001d038084	FALSE	50S ribosomal protein L1 chloroplastic	AT3G63490	Ribosomal protein L1p/L10e family;(source:Araport11)	Cluster2	Protein biosynthesis	12.5679	51.5112	84.6808	242.623	256.41	328.024	15.8042	51.5258	79.3139	275.215	219.304	298.528	13.6398	59.1488	88.3435	283.265	234.814	296.556	15.0964	58.1992	125.004	278.942	312.028	364.71
Zm00001d039900	TRUE	Probable zinc metalloprotease EGY2 chloroplastic	AT5G05740	S2P-like putative metalloprotease, also contain transmembrane helices near their C-termini and many of them, five of seven, contain a conserved zinc-binding motif HEXXH. Homolog of EGY1. Each of the EGY1 and EGY-like proteins share two additional highly conserved motifs, the previously reported NPDG motif (aa 442?454 in EGY1, Rudner et al., 1999) and a newly defined GNLR motif (aa 171?179 in EGY1…	Cluster2	Protein modification	3.03047	15.4124	23.7519	68.7791	74.8062	80.3971	5.09698	16.5403	26.8685	74.462	73.7139	82.3804	4.87018	18.6138	27.0605	79.9041	78.0803	77.4765	3.92597	17.7319	31.2792	76.1423	82.4899	91.9979
Zm00001d043534	TRUE	P-loop containing nucleoside triphosphate hydrolases superfamily protein	AT5G11480	P-loop containing nucleoside triphosphate hydrolases superfamily protein;(source:Araport11)	Cluster2	not assigned	7.62714	22.4453	24.5019	48.6435	55.0985	55.2186	9.00264	24.4273	25.7989	55.0374	64.5119	60.9029	8.78641	27.997	28.4043	58.3536	63.0075	59.7743	8.15227	27.1496	32.2093	54.4645	81.661	72.8949
Zm00001d029150	TRUE	divinyl reductase1	AT5G18660	Encodes a protein with 3,8-divinyl protochlorophyllide a 8-vinyl reductase activity. Mutants accumulate divinyl chlorophyll rather than monovinyl chlorophyll.	Cluster2	Coenzyme metabolism	0.186338	4.93703	5.05625	15.856	11.9461	19.4261	0.142443	4.717	6.43553	17.276	21.1629	22.0021	0.161158	4.62785	9.72202	17.1587	16.0988	21.3762	0.272972	5.95948	6.01658	15.1983	12.254	18.2533
Zm00001d011887	FALSE	high chlorophyll fluorescence 153	AT4G31560	Encodes HCF153, a 15-KDa protein involved in the biogenesis of the cytochrome b(6)f complex. Associated with the thylakoid membrane.	Cluster2	Photosynthesis	0.254842	10.6704	19.9873	38.725	32.3765	59.3601	0.232996	8.88507	18.7939	39.2916	37.5431	51.8328	0.256707	14.4938	18.5754	47.2814	30.0511	40.8857	0.670456	12.9183	25.2632	36.6341	43.2971	55.4835
Zm00001d012973	TRUE	Metal ion binding protein	AT2G37390	Chloroplast-targeted copper chaperone protein;(source:Araport11)	Cluster2	not assigned	2.3333	38.7217	48.1617	102.219	118.162	168.332	1.58716	26.6099	63.728	91.2571	102.251	114.974	1.68933	28.5391	49.0415	104.181	91.7687	97.4769	2.84233	12.2642	36.1822	70.9379	69.8654	83.5626
Zm00001d015651	TRUE	Lycopene beta cyclase chloroplastic	AT3G10230	Encodes a protein with lycopene &#946;-cyclase activity. This enzyme uses the linear, symmetrical lycopene as substrate. However, unlike the &#949;-cyclase which adds only one ring, the &#946;-cyclase introduces a ring at both ends of lycopene to form the bicyclic &#946;-carotene.	Cluster2	Secondary metabolism	3.43683	5.75542	6.19656	14.8172	17.3976	19.7245	2.72593	5.88506	7.59408	16.4467	20.5991	20.6741	2.82116	6.38014	8.37844	17.0897	18.5288	21.9959	3.1466	7.00195	8.62082	15.7393	17.9867	21.6678
Zm00001d005482	TRUE	Thioredoxin superfamily protein	AT1G21350	Thioredoxin superfamily protein;(source:Araport11)	Cluster2	not assigned	5.15025	22.272	37.0139	53.3281	53.9565	70.0729	8.54201	24.4635	35.059	57.6307	51.087	70.1547	8.34364	27.6051	39.7678	65.2432	60.8168	66.7077	10.7994	32.1778	41.0168	50.0025	56.1219	72.1291
Zm00001d008940	FALSE	ABC transporter D family member 2 chloroplastic	AT1G54350	ABC transporter family protein;(source:Araport11)	Cluster2	Solute transport	4.05414	7.79003	10.6267	21.5985	28.4696	29.0422	5.05266	8.01495	10.5768	26.3613	22.8842	28.5478	5.62434	8.08617	12.5387	25.9599	31.2681	29.5388	4.59764	8.80194	10.9085	24.4361	23.8807	25.536
Zm00001d054079	FALSE	embryo defective 14	AT3G47450	Encodes a protein with similarity to the bacterial YqeH GTPase required for proper ribosome assembly. Mutant analyses show that this protein regulates growth and hormonal signaling and attenuates oxidative stress and reactive oxygen species (ROS). It also seems to be involved in regulating leaf senescence, cell death, nitric oxide biosynthesis in response to ABA but not exogenous H2O2. This prote…	Cluster6	not assigned	3.09808	11.3279	13.7231	33.6156	21.8222	26.9556	2.90966	10.4581	13.2225	34.6167	24.6314	24.3192	2.87979	11.6063	12.1744	30.8656	21.1369	23.0549	2.49228	7.97073	8.54723	24.7708	18.629	18.3624
Zm00001d044130	FALSE	50S ribosomal protein L31	AT1G75350	Ribosomal protein L31;(source:Araport11)	Cluster6	Protein biosynthesis	6.40816	96.3189	118.786	408.013	245.357	420.226	6.63927	113.674	133.664	453.503	355.892	425.453	7.45853	148.475	141.377	523.529	307.974	392.957	12.7317	113.926	118.2	372.523	310.541	380.76
Zm00001d023431	FALSE	Signal recognition particle 54 kDa protein chloroplastic	AT5G03940	mutant has Yellow first leaves; Chloroplast Signal Recognition Particle Subunit	Cluster6	Protein translocation	2.7217	13.7551	19.8707	64.9351	36.6002	52.829	5.50063	19.7857	19.6981	79.0028	45.5785	63.1601	5.79328	23.3645	20.1674	72.2836	46.5114	63.1679	5.40855	20.4951	27.1554	76.2917	61.4134	76.8064
Zm00001d023292	FALSE	Trigger factor-like protein TIG Chloroplastic	AT5G55220	Contains with HP22 a protein that is related to the bacterial trigger factor chaperone. Plants depleted of either HP22 or HP65b or even both were increasingly delayed in leaf senescence and retained much longer stromal chloroplast constituents than wild-type plants.	Cluster6	Protein modification	3.39394	13.1151	17.3792	45.7338	30.1914	44.1469	5.08205	13.419	18.5094	46.1312	33.4812	35.7934	5.35342	13.5857	16.155	39.015	29.6446	38.8698	9.10964	18.7303	16.0635	43.2625	28.0571	34.3465
Zm00001d021824	FALSE		Not available	not available	Cluster6	Photosynthesis	1.06614	4.66501	6.27791	15.2599	6.6851	13.065	1.12349	4.19854	5.75154	12.8226	9.24407	15.2248	1.4848	5.38351	6.70484	14.7964	8.81092	13.3561	1.29534	4.0597	7.17556	11.4208	10.035	15.3163
Zm00001d027478	FALSE		Not available	not available	Cluster6	not assigned	7.23844	13.6392	16.2084	29.3526	22.4722	24.8414	5.9882	13.7412	17.2302	31.3321	25.5275	25.8276	6.86057	16.4096	19.3584	30.8735	23.2722	25.8471	5.94108	12.6424	16.4958	26.6607	27.5357	26.7975
Zm00001d043201	FALSE	ycf3 intracting protein homolog1	AT5G44650	Encodes a nucleus-encoded thylakoid protein, cooperates with the plastid-encoded Ycf3 protein in photosystem i assembly. Also induces tolerance to multiple environmental stresses and reduces photooxidative damage.	Cluster6	Photosynthesis	1.4972	17.4684	25.1552	64.9703	34.1926	56.5051	1.4109	20.4458	27.6168	72.6779	42.7967	59.8984	1.60544	26.4194	30.3477	72.9652	41.1523	63.2172	2.0406	23.7592	34.9324	65.0882	49.8053	67.2436
Zm00001d043707	FALSE	Protein PLASTID TRANSCRIPTIONALLY ACTIVE 7	AT5G24314	plastid transcriptionally active7;(source:Araport11)	Cluster6	RNA biosynthesis	1.59501	10.0204	10.6211	47.4461	31.3766	38.5248	1.85313	9.79673	11.0317	46.2058	28.2959	32.6273	2.1654	15.2254	8.78458	41.6733	26.3533	33.2381	2.81218	9.25527	7.4901	30.9849	20.6496	24.3298
Zm00001d045144	FALSE	thylakoid assembly5	AT4G14870	Encodes a component of the thylakoid-localized Sec system involved in the translocation of cytoplasmic proteins into plastid. The mRNA is cell-to-cell mobile.	Cluster6	Protein translocation	6.60607	18.8816	22.4064	61.0734	39.8	56.9246	8.49474	22.8633	27.7938	69.7282	57.5203	63.9457	9.93511	30.6157	33.9989	71.4486	53.1104	69.9311	11.2106	34.7011	37.7921	68.0263	68.7387	66.72
Zm00001d045605	FALSE	Glycine--tRNA ligase chloroplastic/mitochondrial 2	AT3G48110	glycine-tRNA ligase	Cluster6	not assigned	1.17975	4.58719	4.75032	14.9783	8.69021	15.8261	1.92522	4.17091	4.99179	15.3767	7.83112	15.9979	2.06985	3.69791	4.93474	15.9197	8.74209	13.6129	1.02704	3.54104	6.2208	16.8753	12.7085	19.9475
Zm00001d035051	FALSE	Ribosome-recycling factor chloroplastic	AT3G63190	The gene encodes a chloroplast ribosome recycling factor homologue. Analysis of mutants revealed its role in the chloroplast development and eary stages of embryo development.	Cluster6	Protein biosynthesis	3.97123	21.7609	25.7416	82.9599	43.8904	84.7767	9.07422	25.3696	35.235	95.8258	56.0058	110.757	7.47955	30.9705	36.2555	107.095	66.4561	103.841	8.53352	28.4739	43.4915	95.2109	80.1586	140.016
Zm00001d039448	FALSE	Transducin/WD40 repeat-like superfamily protein	AT5G45760	Transducin/WD40 repeat-like superfamily protein;(source:Araport11)	Cluster6	not assigned	12.3503	33.1145	40.6954	116.481	58.5075	98.1687	12.3722	43.9429	47.3671	129.468	70.3055	116.825	11.8785	54.3389	51.6808	119.801	85.9903	117.253	14.2154	55.6567	66.2161	114.467	102.418	126.367
Zm00001d034020	FALSE	DCL protein	AT3G46630	DCL protein (DUF3223);(source:Araport11)	Cluster6	not assigned	1.84542	11.2775	13.9636	37.9063	31.4466	30.8612	1.16143	10.3388	13.8038	44.5285	27.623	30.4588	1.23867	11.8214	16.4942	39.0708	22.9469	35.0587	0.779759	8.99407	11.4609	35.579	17.5883	25.9885
Zm00001d017449	FALSE	ribosomal protein L19	AT4G17560	Ribosomal protein L19 family protein;(source:Araport11)	Cluster6	Protein biosynthesis	23.5857	95.9234	154.223	437.059	251.6	515.652	23.2356	99.599	143.518	477.442	264.887	492.421	22.8365	119.121	153.903	501.199	269.887	474.75	18.4627	73.1749	132.693	372.037	250.065	436.033
Zm00001d042454	FALSE	PSRP4	AT2G38140	plastid-specific ribosomal protein 4 (PSRP4) mRNA, complete The mRNA is cell-to-cell mobile.	Cluster6	Protein biosynthesis	11.0973	82.4611	76.0365	311.222	137.338	315.224	12.4959	86.2362	93.8091	350.938	186.626	335.255	10.4857	100.778	102.659	380.927	191.776	340.569	14.9366	74.9632	91.1095	309.139	219.19	351.997
Zm00001d031696	FALSE	Peptidyl-prolyl cis-trans isomerase FKBP16-3 chloroplastic	AT2G43560	FKBP-like peptidyl-prolyl cis-trans isomerase family protein;(source:Araport11)	Cluster6	Protein modification	7.31692	45.3028	83.3708	158.606	69.7191	178.02	7.74894	61.4891	76.8099	146.21	77.4003	175.915	7.15877	73.794	86.424	182.322	91.006	166.05	10.9194	67.7588	93.0736	128.728	107.084	183.587
Zm00001d018366	FALSE	embryo defective17	AT2G24060	SUPPRESSOR OF VARIEGATION9 (SVR9),encodes a chloroplast-localized prokaryotic type translation initiation factor 3. Mutant plants shows both chloroplast development defect, and a series of leaf developmental abnormalities including more serrated leaf margin, disorganized mesophyll cells, and altered cotyledon venation patterns.	Cluster6	Protein biosynthesis	3.1749	28.8718	45.6031	115.809	75.1576	101.515	5.28654	27.2993	37.5086	119.516	76.4626	93.1353	4.33749	31.2102	42.6952	111.234	82.38	105.893	3.32442	24.3546	39.6682	98.6557	83.8043	91.4498
Zm00001d006002	FALSE		AT2G33180	hypothetical protein;(source:Araport11)	Cluster6	not assigned	6.98793	14.9675	15.334	50.0374	23.3798	52.2934	3.99884	13.4943	16.5883	48.4811	28.3007	55.0957	4.82436	16.0287	19.4425	56.4071	33.5176	52.7796	2.538	9.06092	12.5656	37.1386	36.9944	52.0115
Zm00001d010908	FALSE	Peroxisomal nicotinamide adenine dinucleotide carrier	Not available	not available	Cluster6	Solute transport	8.89063	12.9362	15.6426	26.624	19.5359	24.4046	8.21467	13.0902	11.9706	26.9336	21.2284	21.7055	7.42077	15.9454	12.1916	23.544	18.6059	22.1839	5.20383	11.8511	10.7539	20.2312	15.5092	16.9281
Zm00001d010585	FALSE	UTP--glucose-1-phosphate uridylyltransferase 3 chloroplastic	AT3G56040	UDP-glucose pyrophosphorylase 3;(source:Araport11)	Cluster6	Lipid metabolism	3.57369	6.55539	6.61747	19.1878	11.3116	20.301	6.54106	9.4872	6.92369	21.421	17.8844	24.6415	5.09909	8.43275	8.76024	21.5844	13.6914	23.7413	4.55159	8.98315	9.16269	26.6433	17.1618	27.1431
Zm00001d010336	FALSE	Peptide methionine sulfoxide reductase B3	AT4G04800	methionine sulfoxide reductase B3;(source:Araport11)	Cluster6	not assigned	6.6582	27.174	46.9949	99.7493	63.7709	123.872	5.95535	30.7283	43.8661	102.195	69.818	110.032	7.47828	38.6323	51.0125	119.555	66.4439	107.173	8.83634	34.9582	61.9162	104.2	83.4003	117.061
Zm00001d011993	TRUE	50S ribosomal protein L27 chloroplastic	AT5G40950	ribosomal protein large subunit 27;(source:Araport11)	Cluster6	Protein biosynthesis	17.9632	107.027	120.095	457.291	188.245	458.895	26.1018	142.568	161.195	502.823	369.319	575.323	28.7174	200.628	194.094	632.363	388.74	573.639	54.4694	211.267	284.526	527.21	595.864	824.766
Zm00001d011780	FALSE	Radical SAM superfamily protein	AT2G39670	Radical SAM superfamily protein;(source:Araport11)	Cluster6	not assigned	4.20087	16.5218	14.662	43.7482	29.2878	35.1361	5.86978	21.1278	19.46	50.8903	49.8356	40.5623	5.67436	20.3667	20.583	49.1529	39.3644	45.2937	4.76477	18.7402	16.4139	49.7161	45.9929	48.6003
Zm00001d011709	FALSE	S-adenosyl-L-methionine-dependent methyltransferases superfamily protein	AT4G29590	Putative methyltransferase	Cluster6	not assigned	4.66804	17.1868	16.8391	58.1456	35.994	64.8298	6.97061	17.5725	15.2254	61.202	35.3608	67.2308	5.32098	18.4462	15.3729	70.2644	35.2199	63.4069	6.07592	14.1373	17.938	63.5306	42.0587	83.8361
Zm00001d009928	FALSE	Mog1/PsbP/DUF1795-like photosystem II reaction center PsbP family protein	AT5G27390	tagatose-6-phosphate ketose/aldose isomerase, putative (Mog1/PsbP/DUF1795-like photosystem II reaction center PsbP family protein);(source:Araport11)	Cluster6	not assigned	0.8097	3.46711	4.09148	12.781	7.36856	15.9761	1.22583	3.80418	5.46623	15.8163	9.33241	16.7923	1.01234	4.08021	6.81431	17.7283	10.8082	16.7634	1.29845	4.10998	5.98531	16.221	11.5335	19.351
Zm00001d007639	FALSE	GTP-binding family protein	AT3G12080	Encodes a putative plastid-targeted GTP-binding protein that is essential for embryogenesis and chloroplast development.	Cluster6	not assigned	4.50792	16.3419	21.5426	69.5764	41.885	58.9304	8.57588	18.1506	23.9486	83.6913	46.8828	63.4807	7.59309	18.6956	25.028	77.4477	52.1785	66.6645	6.41206	17.8902	30.3251	89.4138	72.1846	79.3727
Zm00001d007092	FALSE	elongation factor Ts family protein	AT4G29060	Involved in chloroplast biogenesis and early embryo development. May function as an EF-Ts to regulate plastid translation.	Cluster6	Protein biosynthesis	3.16391	20.858	26.935	124.922	87.6929	111.801	4.89166	22.4454	26.2386	162.079	79.4558	114.915	4.79157	24.6428	32.8245	135.798	90.8206	124.929	4.3361	21.3502	30.2166	145.041	90.9154	119.194
Zm00001d051320	FALSE	esterase/lipase/thioesterase family protein	AT3G50790	esterase/lipase/thioesterase family protein;(source:Araport11)	Cluster6	not assigned	3.12439	5.14335	6.38288	9.9926	6.9827	8.73014	3.77834	4.84633	6.73688	9.66347	8.09914	10.0694	3.90166	5.22612	7.03669	10.5795	9.61481	9.46465	3.60219	5.68115	7.0969	11.3899	8.50789	11.1757
Zm00001d048113	FALSE	DNA-directed RNA polymerase subunit beta'	AT4G30845	DNA-directed RNA polymerase subunit beta;(source:Araport11)	Cluster6	not assigned	0.0271297	3.73616	5.58542	13.1593	10.0916	13.8339	0.03353	4.16305	6.93649	12.22	8.0468	13.0049	0.0345097	5.61615	8.9907	14.0193	8.66491	12.5416	0.131098	7.13289	7.24882	10.7727	9.42904	12.2025
Zm00001d016690	FALSE	Pentatricopeptide repeat-containing protein	Not available	not available	Cluster6	not assigned	0.0375683	0.987318	0.886331	2.39419	2.10108	2.25721	0.0425057	1.23501	0.814716	2.93847	2.38744	2.6548	0.0607923	1.49474	1.18891	2.43787	1.79206	3.04524	0.141396	1.28099	1.39938	4.23608	2.81836	3.25484
Zm00001d005814	FALSE	Photosystem I chlorophyll a/b-binding protein 6 chloroplastic	AT1G19150	PSI type II chlorophyll a/b-binding protein (Lhca2*1) mRNA, The mRNA is cell-to-cell mobile.	Cluster6	Photosynthesis	0.852597	19.5026	40.0292	188.715	83.7613	217.185	0.636586	18.7762	32.2482	171.568	89.5582	208.348	0.453618	25.5855	46.6043	197.763	91.2938	214.608	1.21153	21.5211	43.4231	172.834	96.7971	185.606
Zm00001d013320	FALSE	methyltransferases	AT3G28460	Chloroplast rRNA m2G methyltransferase.	Cluster6	not assigned	10.6345	24.946	20.0376	47.3323	33.5464	39.2933	14.3891	28.0341	26.6294	54.1736	45.3897	40.3171	15.2056	30.5244	26.6543	48.7346	38.9643	41.3764	12.551	31.4392	23.1073	49.5173	55.2597	41.7415
Zm00001d013277	FALSE	Retrovirus-related Pol polyprotein LINE-1	Not available	not available	Cluster6	not assigned	0.124694	1.27086	1.5561	5.15436	1.70449	5.7995	0.163964	1.62458	2.18252	5.04878	2.85039	5.54236	0.203139	2.37856	2.62463	6.18699	3.5858	6.59242	0.398288	2.21181	2.88749	3.94491	5.23677	6.75881
Zm00001d002104	FALSE	Glutamyl-tRNA(Gln) amidotransferase subunit A, chloroplastic/mitochondrial	AT3G25660	Amidase family protein;(source:Araport11)	Cluster6	Protein biosynthesis	8.59194	14.849	19.6938	59.0495	33.5664	56.4824	11.0431	15.8992	19.0107	71.0959	43.6224	63.0258	11.0985	16.7899	23.4416	72.5393	43.5184	66.5499	10.7154	16.9989	26.3556	70.786	51.1568	71.3091
Zm00001d013534	FALSE	2Fe-2S ferredoxin-like superfamily protein	AT1G32550	Encodes FdC2, a ferredoxin protein capable of alternative electron partitioning. FdC1 level increases in conditions of acceptor limitation at PSI.	Cluster6	not assigned	2.52634	11.3546	19.6849	52.301	35.4967	68.1798	4.43057	14.1684	19.7046	64.8618	35.2507	77.9816	3.70903	18.1881	23.8113	76.0847	46.2463	75.1602	2.94301	15.217	31.3256	61.3994	65.1415	99.714
Zm00001d032516	FALSE	Tetratricopeptide repeat (TPR)-like superfamily protein	AT1G33400	Encodes one of the 36 carboxylate clamp (CC)-tetratricopeptide repeat (TPR) proteins (Prasad 2010, Pubmed ID: 20856808) with potential to interact with Hsp90/Hsp70 as co-chaperones.	Cluster8	not assigned	5.81208	6.51458	6.71221	6.69458	2.74065	3.38711	9.61386	7.01795	6.54868	6.49365	2.57938	3.15399	8.59916	5.49451	6.26183	5.28163	3.28857	4.82611	7.54093	6.49066	6.95481	7.6557	4.36007	5.17818
Zm00001d031938	FALSE	Probable UDP-N-acetylglucosamine--peptide N-acetylglucosaminyltransferase SPINDLY	AT3G11540	Contains a tetratricopeptide repeat region, and a novel carboxy-terminal region. SPY acts as both a repressor of GA responses and as a positive regulation of cytokinin signalling. SPY may be involved in reducing ROS accumulation in response to stress. Regulates root hair patterning independently of 2 gibberellin signalling. Together with SEC functions to competitively regulate RGA1 (At2g01570). N…	Cluster8	Protein modification	15.4311	15.9981	13.4373	17.2346	12.395	11.0386	21.4711	19.2544	13.8151	16.1228	12.0822	10.2552	21.3808	13.8778	13.9436	13.8276	10.9978	12.5819	17.9202	16.3882	13.3897	19.6774	15.1005	12.6886
Zm00001d031101	FALSE	methyl binding domain106	AT1G15340	Protein containing methyl-CpG-binding domain.Has sequence similarity to human MBD proteins.	Cluster8	Chromatin organisation	34.3389	39.8322	31.9309	36.7973	22.0779	21.4906	45.8562	45.9906	34.0729	39.5422	22.9686	21.4801	48.7809	34.0972	37.4933	32.2626	22.7417	28.3871	38.4365	33.1717	36.3493	44.1125	29.45	24.083
Zm00001d035679	FALSE	Pumilio homolog 3	Not available	not available	Cluster8	not assigned	20.5431	16.6912	12.9617	17.832	2.83019	3.39151	22.8461	17.7788	12.9561	14.8285	4.03567	2.14533	24.9183	10.7692	11.9319	11.2971	2.071	7.5143	17.9015	10.0721	7.06939	18.133	3.45978	2.22375
Zm00001d036178	FALSE	Whole genome shotgun sequence of line PN40024 scaffold_2.assembly12x (Fragment)	AT3G16200	DNA-directed RNA polymerase subunit beta;(source:Araport11)	Cluster8	not assigned	5.74319	4.18612	3.17327	4.51881	1.89833	2.31582	5.93614	4.81987	3.70157	4.3424	2.43787	1.70787	5.60451	3.64714	4.19245	3.89814	1.59261	2.92998	4.48594	3.78742	2.89609	5.46728	1.83822	1.64964
Zm00001d034006	FALSE	PHD finger protein ING2	AT1G54390	ING2 encodes a member of the Inhibitor of Growth family of nuclear-localized PhD domain containing homeodomain proteins. Binds to H3K4 di or trimethylated DNA.	Cluster8	not assigned	11.4204	13.095	12.1194	12.9313	9.63213	8.89335	14.9071	14.1705	12.3902	14.2944	9.93153	8.73668	13.9515	12.835	11.6658	10.9689	9.21944	9.95035	14.5657	13.4189	12.7033	15.1039	12.7177	10.0199
Zm00001d034630	FALSE	Leukotriene A-4 hydrolase homolog	AT5G13520	peptidase M1 family protein;(source:Araport11)	Cluster8	Protein homeostasis	13.6031	16.7116	11.5193	17.1552	3.57114	4.05039	17.1976	17.0908	12.3548	15.66	4.82381	4.2419	20.4315	11.2032	13.0598	12.1326	4.38672	9.12599	23.8906	9.60809	8.81053	17.7968	6.61624	6.25422
Zm00001d029188	FALSE	COMPASS-like H3K4 histone methylase component WDR5B	AT2G05720	Transducin/WD40 repeat-like superfamily protein;(source:Araport11)	Cluster8	RNA processing	9.14537	10.1992	8.31833	9.039	5.71076	5.15779	11.4564	10.3062	9.16268	8.80635	7.25068	5.22881	10.201	7.26983	9.19591	7.76251	6.28374	6.45744	9.09476	9.14947	8.20361	10.1669	7.17553	5.69567
Zm00001d022587	FALSE	PWWP domain containing protein	AT3G27860	Tudor/PWWP/MBT superfamily protein;(source:Araport11)	Cluster8	not assigned	5.76599	6.20775	5.1455	6.17878	3.15972	3.68421	6.11799	6.56954	5.75401	5.79821	4.33334	3.69073	6.68517	5.25235	5.69331	5.25786	3.9157	4.48009	6.07246	5.06808	4.82528	6.6821	4.42121	3.7022
Zm00001d023302	FALSE	Putative pentatricopeptide repeat-containing protein	AT2G02150	Mitochondrial pentatricopeptide repeat protein involved in nad2 mRNA maturation.	Cluster8	not assigned	1.37415	2.13882	0.908608	1.9279	0.0699787	0.156889	1.99609	1.99534	1.26265	1.53446	0.596785	0.129571	1.87402	1.21086	1.23655	1.13722	0.121171	0.886424	1.71464	2.04062	0.790135	2.43875	0.571147	0.406216
Zm00001d024205	FALSE	zinc ion binding	AT1G12470	zinc ion binding protein;(source:Araport11)	Cluster8	Vesicle trafficking	18.6509	17.0011	18.3527	21.1126	9.65524	9.91446	29.4863	20.8531	16.8765	21.1016	11.3018	7.55363	28.4808	15.8918	16.4555	15.368	9.38655	13.5123	25.0195	20.5492	18.9962	25.6684	14.2542	9.4433
Zm00001d024327	FALSE	RING/FYVE/PHD zinc finger superfamily protein	AT1G79350	Encodes the Arabidopsis thaliana orthologue of metazoan Strawberry notch, a highly conserved co-activator of the developmental regulator Notch. It mediates stress-induced chromatin memory by modulating nucleosome occupancy by interacting with chromatin remodeling proteins of the ISWI and SWI/SNF classes.	Cluster8	not assigned	17.2108	17.5452	15.9306	19.6661	3.69696	4.38878	28.6073	16.9433	13.9173	17.5554	5.00241	3.41909	24.7963	11.1305	14.4564	13.9613	3.42149	9.13324	18.6281	13.5789	11.3851	21.3967	4.28673	3.28133
Zm00001d020762	FALSE	Chaperone DnaJ-domain superfamily protein	AT1G62970	SDJ3 functions partially redundantly with SDJ1 and SDJ2 and interacts with SUVH1 and SUVH3 to form a SUVH-SDJ complex. The complex binds promoters with DNA methylation and mediates transcriptional activation of promoter methylated genes.	Cluster8	not assigned	3.51049	3.15519	1.73889	3.62113	0.972724	0.887102	3.52409	4.18178	2.69482	3.65288	1.29922	0.728355	4.05758	2.30314	2.73448	2.62085	0.808762	2.10041	3.93193	2.57602	1.89107	4.389	1.36638	1.11303
Zm00001d022125	FALSE	Exportin-T	AT1G72560	Encodes a karyopherin, specifically the Arabidopsis ortholog of LOS1/XPOT, a protein that mediates nuclear export of tRNAs in yeast and mammals. PSD is capable of rescuing the tRNA export defect of los1 in S. cerevisiae. psd mutants display disrupted initiation of the shoot apical meristem and delay leaf initiation after germination; they also display delayed transition from vegetative to reprodu…	Cluster8	Protein translocation	4.24962	4.31362	3.0005	3.84468	1.1732	1.09161	5.12806	4.52686	3.41119	3.67532	1.35227	1.11827	4.82603	3.24914	3.46117	2.84149	1.35537	2.07713	4.57239	3.81065	2.34542	4.56081	1.79803	1.35481
Zm00001d027701	FALSE	Appr-1-p processing enzyme family protein	AT1G69340	appr-1-p processing enzyme family protein;(source:Araport11)	Cluster8	not assigned	25.8043	22.1985	21.378	23.4883	12.7036	12.2364	30.4367	22.5434	18.3133	24.2676	10.8367	12.2407	29.8233	19.1341	19.4899	20.069	12.2588	15.0586	30.843	20.4017	22.8904	25.0759	17.8908	14.8812
Zm00001d028262	FALSE	Nuclear pore complex protein NUP155	AT1G14850	Encodes a protein similar to nucleoporin, a a major component of the nuclear pore complex (NPC) involved in cellular nucleo-cytoplasmic transport	Cluster8	Protein translocation	8.60173	8.99516	7.03906	9.83111	3.9466	3.87449	11.8571	10.8878	7.80356	8.55046	3.85841	3.15882	11.6059	6.7543	6.67143	6.47966	3.96747	6.0751	8.77502	6.51753	5.21586	11.728	4.32044	3.48893
Zm00001d028439	FALSE	Protein kinase superfamily protein	AT2G45590	Protein kinase superfamily protein;(source:Araport11)	Cluster8	Protein modification	4.73602	4.99066	4.65015	5.38538	2.22713	2.26218	6.84038	5.49713	5.07903	4.75461	2.95141	2.49762	7.72879	4.66711	5.96894	4.19787	2.90419	3.74527	7.33918	5.32037	5.53226	6.02618	3.75162	2.99384
Zm00001d028662	FALSE	Arginine biosynthesis bifunctional protein ArgJ, chloroplastic Glutamate N-acetyltransferase Amino-acid acetyltransferase Arginine biosynthesis bifunctional protein ArgJ alpha chain Arginine biosynthesis bifunctional protein ArgJ beta chain	AT2G37500	arginine biosynthesis protein ArgJ family;(source:Araport11)	Cluster8	Amino acid metabolism	24.4739	38.3003	25.7181	39.5563	5.42532	13.5778	24.6169	38.238	30.2442	38.6626	3.50339	10.9172	25.3538	33.1925	27.2364	29.3818	3.72166	23.6699	26.4978	32.3053	18.4622	41.6773	4.5702	11.6169
Zm00001d026213	FALSE	Translation elongation factor EF1A/initiation factor IF2gamma family protein	AT5G10630	Transcripts of this gene are alternatively spliced to encode either HBS1, a decoding factor translational GTPase, or SKI7, a component of the cytosolic RNA exosome.	Cluster8	Protein biosynthesis	6.30848	6.71051	5.3128	7.71469	2.74159	2.77504	7.21893	7.32111	5.54414	7.11933	3.61064	2.90542	7.18299	5.15185	5.9692	5.6143	2.98293	4.76825	6.57504	6.69574	4.39609	8.15831	3.69206	3.78001
Zm00001d048512	FALSE	Transducin family protein / WD-40 repeat family protein	AT4G01860	Transducin family protein / WD-40 repeat family protein;(source:Araport11)	Cluster8	RNA processing	1.97894	2.65869	1.8222	2.48642	0.561328	0.513357	3.20285	2.71908	1.98646	2.04027	0.706542	0.325138	2.9984	1.75812	1.56241	1.30782	0.48339	1.45292	2.31172	1.98487	0.853558	2.81222	0.867997	0.557147
Zm00001d049522	FALSE	Vacuolar protein sorting-associated protein 45 homolog	AT1G77140	A peripheral membrane protein that associates with microsomal membranes, likely to function in the transport of proteins to the vacuole. It is a member of Sec1p protein family. It may be involved in the regulation of vesicle fusion reactions through interaction with t-SNAREs at the Golgi trans face.	Cluster8	Vesicle trafficking	10.2717	9.99184	9.29142	11.9277	5.70223	5.37664	13.1179	9.98626	8.79087	11.8266	7.045	6.33093	12.4248	8.92346	8.45576	8.50783	5.89024	7.24772	12.9077	8.42483	8.99791	12.0604	7.33538	6.99248
Zm00001d046717	FALSE	Brefeldin A-inhibited guanine nucleotide-exchange protein 1	AT4G35380	Encodes one of the functionally redundant ARF guanine-nucleotide exchange factors (ARF-GEFs). Functions as regulators of post-Golgi trafficking.	Cluster8	Vesicle trafficking	4.01933	4.49308	3.77053	4.08885	1.7932	1.44549	5.16494	4.28711	3.49703	4.68599	2.07453	1.55977	4.93844	2.74436	3.5154	3.54146	1.45429	2.31964	4.11651	3.1958	3.44666	4.44899	2.46041	1.57486
Zm00001d048133	FALSE	pre-mRNA-splicing factor of RES complex protein	AT1G31870	Ortholog of yeast BUD13 RES complex protein. Functions in pre mRNA processing of RNAs expressed in embryos.	Cluster8	RNA processing	10.802	13.0529	10.1454	11.7658	7.92825	7.28089	12.8865	12.6033	10.3005	10.9782	7.83981	6.04116	14.0309	10.6131	8.2364	9.08637	6.00699	8.62543	12.919	10.712	10.4387	12.9176	10.9736	8.00622
Zm00001d048142	FALSE	Formin-like protein 6	AT5G67470	formin homolog 6;(source:Araport11)	Cluster8	Cytoskeleton organisation	2.98412	1.53913	1.1794	1.40733	0.148306	0.162801	2.16897	1.40934	1.10929	1.51574	0.0413407	0.129887	2.76589	0.603778	0.978656	1.11392	0.123931	0.728208	1.59958	0.810569	0.736665	1.89233	0.0811807	0.164894
Zm00001d052873	FALSE	SWIB complex BAF60b domain-containing protein	AT4G22360	SWIB complex BAF60b domain-containing protein;(source:Araport11)	Cluster8	not assigned	13.2076	10.9224	8.68215	12.1093	4.74	4.36861	15.2091	12.0831	9.33706	9.99252	6.1128	4.30837	14.2475	8.3672	7.43114	7.79922	5.43614	8.04675	12.113	6.73424	7.26422	11.8539	6.20981	5.15488
Zm00001d053427	FALSE	Transcription factor GTE4	AT1G06230	This gene is predicted to encode a bromodomain-containing protein. Plant lines expressing RNAi constructs targeted against GTE4 show some resistance to agrobacterium-mediated root transformation.Repress JA biosynthesis by repressing OPR3 expression (PMID:36372880).	Cluster8	RNA biosynthesis	5.81612	6.18834	4.49114	5.8233	1.84607	2.45721	8.6653	6.0009	5.05605	5.48473	3.34298	2.21781	7.47104	4.67083	4.51222	4.73849	1.98464	3.5489	6.28476	4.0499	3.47901	6.00015	2.69953	2.50271
Zm00001d053881	FALSE	26S proteasome non-ATPase regulatory subunit 2 homolog A	AT2G20580	encoding the RPN subunits of the 26S proteasome The mRNA is cell-to-cell mobile.	Cluster8	Protein homeostasis	45.3149	42.8387	35.0513	47.8255	22.7062	21.4887	52.3806	51.3783	39.147	51.5835	24.0862	22.2458	53.55	41.7604	36.3191	39.5373	22.4659	31.3535	57.1408	41.7516	38.3309	61.893	35.348	29.3049
Zm00001d053913	FALSE	HVA22-like protein i	AT1G19950	HVA22-like protein H (ATHVA22H);(source:Araport11)	Cluster8	not assigned	7.98314	10.6399	6.52655	9.19731	5.26223	5.56929	9.49	9.24899	6.64689	8.60133	5.85514	4.54449	9.94586	8.38526	7.33016	7.24919	4.76891	6.59703	8.42514	8.14695	5.98598	10.0245	6.66102	5.89745
Zm00001d051387	FALSE	Scarecrow-like protein 6	AT2G45160	Belongs to one of the LOM (LOST MERISTEMS) genes: AT2G45160 (LOM1), AT3G60630 (LOM2) and AT4G00150 (LOM3). LOM1 and LOM2 promote cell differentiation at the periphery of shoot meristems and help to maintain their polar organization.	Cluster8	RNA biosynthesis	8.1806	8.66393	4.6228	9.69161	2.38728	3.43036	8.48791	9.14897	6.5373	9.18253	3.60855	5.02233	10.0815	6.89823	6.17473	6.74847	3.81281	5.98051	9.30069	6.29565	6.74426	10.3356	5.38831	6.38556
Zm00001d051848	FALSE	4-hydroxybenzoate polyprenyltransferase mitochondrial	AT4G23660	Encodes para-hydroxy benzoate polyprenyl diphosphate transferase. The enzyme was shown to be able to use a wide range of prenyl substrates : from GPP (C10) to decaprenyl diphosphate (C50). Mutants develop HR-like necrotic lesions and displays enhanced resistance to virulent bacterial and oomycete pathogens. Constitutively expresses SA- and ET/JA-responsive defense genes, accumulates elevated leve…	Cluster8	Coenzyme metabolism	7.26238	7.76881	6.50621	6.60843	3.43849	3.23039	7.32398	6.8884	6.32667	6.57097	3.3639	3.0383	7.75381	5.69785	5.7906	5.34137	3.48551	4.79759	7.95675	6.04918	4.99224	6.91917	4.74584	3.66154
Zm00001d052072	FALSE	Anaphase-promoting complex subunit 4	AT4G21530	Transducin/WD40 repeat-like superfamily protein;(source:Araport11)	Cluster8	Cell cycle organisation	2.36367	3.01021	2.59512	2.85567	0.528854	0.671002	3.86432	3.1181	2.6313	2.55634	0.862584	0.523702	3.61473	2.21475	1.92387	1.7384	0.417527	1.36038	3.2061	1.99297	1.23484	3.13211	1.01272	0.646539
Zm00001d052081	FALSE	Mitochondrial transcription termination factor family protein	AT2G44020	Mitochondrial transcription termination factor family protein;(source:Araport11)	Cluster8	RNA biosynthesis	3.25526	3.57888	2.34106	3.5445	1.57471	1.58741	3.89542	3.77014	2.73882	2.93727	1.65535	1.12962	3.59146	2.39895	2.80538	2.27109	1.60615	2.04859	3.19021	2.93659	2.13252	3.37784	2.02027	1.46544
Zm00001d052188	FALSE	F-box protein FBX14	AT4G24390	RNI-like superfamily protein. Auxin receptor F-box protein that is involved in response to the synthetic auxin, picloram.	Cluster8	Phytohormone action	7.56175	7.46847	4.56977	5.76524	1.48146	1.50959	7.68651	6.7594	5.95753	5.62674	1.65248	1.64107	8.68811	4.30379	6.55616	4.14267	2.18964	3.74494	7.57635	5.09551	4.68421	6.574	3.52438	1.90132
Zm00001d038400	FALSE	Putative nucleoside phosphatase GDA1/CD39 family protein	AT4G19180	Encodes a putative apyrase involved in pollen exine pattern formation and anther dehiscence.	Cluster8	Enzyme classification	7.15379	6.49211	5.84704	5.853	2.99166	2.89028	7.67392	6.97076	5.26159	5.92826	3.15567	2.28812	7.42534	4.82303	5.19848	4.55072	2.79823	4.26382	6.41176	4.91462	4.60499	6.41535	3.39757	2.30888
Zm00001d042432	FALSE	dicer-like 104	AT3G43920	Encodes a ribonuclease III family protein that is required for endogenous RDR2-dependent siRNA (but not miRNA) formation.	Cluster8	Chromatin organisation	4.16034	4.839	3.86747	4.80858	2.31688	2.48874	6.36762	4.58831	3.64312	4.4467	2.25962	1.93063	5.87237	3.15269	3.50615	3.62785	2.00993	2.58155	4.5133	3.86567	3.22223	5.65004	2.84966	2.20485
Zm00001d043082	FALSE	Calcium-dependent lipid-binding (CaLB domain) family protein	AT2G40815	Calcium-dependent lipid-binding (CaLB domain) family protein;(source:Araport11)	Cluster8	not assigned	2.62853	2.50884	2.10044	2.27021	0.891562	0.519986	2.45134	2.05211	1.90929	2.14947	0.91091	0.545732	2.91839	1.66438	1.8166	1.42283	0.479618	1.19154	1.97557	1.49573	1.46241	1.99116	1.03777	0.628187
Zm00001d043112	FALSE	Vacuolar protein sorting-associated protein 36	AT5G04920	EAP30/Vps36 family protein;(source:Araport11)	Cluster8	Vesicle trafficking	4.79157	4.73654	3.57862	4.51938	2.45195	1.84462	4.39315	4.01922	3.39635	4.32936	2.24777	1.68763	4.5326	3.33388	3.44101	2.92739	2.22501	2.84768	3.85792	3.51538	3.57895	4.31305	2.7668	1.84055
Zm00001d043555	FALSE	Protein farnesyltransferase subunit beta	AT5G40280	Encodes a beta subunit of farnesyl-trans-transferase, which is involved in meristem organization and ABA-mediated signal transduction pathway. Mutant phenotypes have been observed in meristem organization, and response to abscisic acid and drought.The mRNA is cell-to-cell mobile. Required for cuticle formation and negatively regulates Botrytis immunity.	Cluster8	Protein modification	17.2015	16.891	17.3451	17.6057	11.3301	11.5669	22.1983	16.4437	16.0134	17.5792	10.5528	9.63266	21.3919	16.0416	16.1694	14.4499	10.5671	13.0824	22.0736	16.2342	13.05	21.5843	10.729	9.09841
Zm00001d012118	FALSE	GPI transamidase component PIG-S-related	AT3G07180	GPI transamidase component PIG-S-like protein;(source:Araport11)	Cluster8	Protein modification	14.3643	13.2184	9.54318	15.3291	6.78217	6.54749	13.2762	13.2892	10.3995	13.9956	6.47925	5.12592	14.3435	10.3347	9.42068	10.2217	5.65479	8.94475	12.6706	11.7838	8.39349	13.6449	7.71758	6.16667
Zm00001d014575	FALSE	RNA polymerase I specific transcription initiation factor RRN3 protein	AT1G30590	RNA polymerase I specific transcription initiation factor RRN3 protein;(source:Araport11)	Cluster8	RNA biosynthesis	20.4372	23.3258	19.5647	21.1949	15.658	12.2161	25.4961	24.0873	18.7713	19.7216	13.0505	11.5233	23.4268	17.354	20.1722	17.0813	14.1456	17.4808	22.0549	21.641	17.7028	22.8505	17.5538	12.1933
Zm00001d014673	FALSE	eucaryotic initiation factor4	AT1G54270	member of eIF4A - eukaryotic initiation factor 4A	Cluster8	Protein biosynthesis	160.982	149.781	135.507	161.538	75.3435	79.423	201.8	157.304	134.655	171.331	74.805	92.6426	184.694	132.846	130.8	135.75	66.9877	108.283	192.708	143.387	123.722	188.157	86.6483	100.968
Zm00001d015156	FALSE	Pentatricopeptide repeat-containing protein mitochondrial	AT4G04790	Tetratricopeptide repeat (TPR)-like superfamily protein;(source:Araport11)	Cluster8	not assigned	4.96239	6.99506	5.41724	6.57675	1.95521	2.1538	9.18076	9.13859	5.6133	7.47555	2.40952	2.56088	7.48761	5.86831	6.00744	5.42967	1.93933	4.19997	8.61379	7.24709	4.57105	9.6831	3.31773	3.41563
Zm00001d013059	FALSE	Vacuolar protein sorting-associated protein 35B	AT1G75850	VPS35 homolog B;(source:Araport11)	Cluster8	not assigned	32.3024	30.2198	30.9327	34.3806	20.854	17.3172	43.5858	32.7348	31.6043	37.2125	20.3031	18.5613	40.7667	28.8448	29.1555	29.6544	20.2735	23.809	40.1352	31.1087	31.0793	41.4129	24.1807	21.9117
Zm00001d013453	FALSE	DEAD-box ATP-dependent RNA helicase 21	AT1G28180	DEAD-box ATP-dependent RNA helicase-like protein;(source:Araport11)	Cluster8	RNA processing	6.47738	6.89445	5.38145	6.57223	2.95705	2.73802	6.28821	6.31412	5.49238	6.46045	3.43771	2.48203	6.85964	5.35174	4.80257	4.76479	2.8431	3.85281	4.73105	4.34632	4.4874	6.71877	3.39326	2.51553
Zm00001d013603	FALSE	Type IV inositol polyphosphate 5-phosphatase 7	AT1G05470	Encodes an inositol polyphosphate 5' phosphatase (5PTase) that is required for the proper recruitment of cells into developing vascular tissue in leaves and cotyledons. It is most similar to Type I 5PTases that are known to cleave a phosphate from IP3 or IP4. cvp2 mutants have elevated levels of IP3 and are hypersensitive to ABA in seed germination assays.	Cluster8	Multi-process regulation	4.53784	3.49537	2.55459	3.39026	0.0880073	0.178351	5.30177	3.56451	2.66884	3.06001	0.062023	0.157419	5.26138	1.58941	2.01206	2.25911	0.0490883	1.11072	3.978	2.0721	1.3037	4.00876	0.052195	0.169242
Zm00001d005358	FALSE	Nuclear pore complex protein GP210	AT5G40480	embryo defective 3012;(source:Araport11)	Cluster8	not assigned	10.4445	15.9076	11.6293	16.5324	1.51773	2.294	20.7036	15.5226	12.4867	14.9671	1.69132	1.88163	17.2266	10.2979	10.8902	10.8879	1.5943	8.87164	11.6118	10.9765	6.40452	17.9344	2.49445	2.40882
Zm00001d008345	FALSE	Importin alpha-1b subunit, mRNA	Not available	not available	Cluster8	Protein translocation	40.833	40.4186	36.5642	42.8503	25.867	22.2254	50.2462	41.2509	36.6165	38.0083	24.413	18.6234	51.8078	32.4738	35.7817	31.8112	23.6008	26.5412	47.09	35.3076	29.9782	44.5847	32.5849	22.1308
Zm00001d009511	FALSE		AT4G21700	DUF2921 family protein, putative (DUF2921);(source:Araport11)	Cluster8	not assigned	5.64058	4.92288	3.20191	5.15127	0.246008	0.646041	6.96367	5.86876	3.24336	5.51108	2.27342	0.461113	6.43863	4.01796	4.45622	4.2379	0.328818	2.16856	6.3061	5.16288	3.21887	5.4179	1.37322	0.828347
Zm00001d007784	FALSE	Splicing factor U2af small subunit A	Not available	not available	Cluster8	RNA processing	40.7996	44.7551	34.6164	46.4226	26.4271	19.0331	53.7286	39.5087	36.7027	43.0085	25.2833	19.2322	54.8267	34.3933	35.201	34.4458	28.6639	30.11	47.5673	32.995	27.5978	42.3914	26.8691	20.9252
Zm00001d006731	FALSE	interferon-related developmental regulator family protein / IFRD protein family	AT1G27760	Encodes a protein with similarity to human interferon-related developmental regulator (IFRD)that is involved in salt tolerance. Loss of function mutations are hypersensitive to salt stress and have reduced fertility. SAT32 is found in the cytoplasm but appears to translocate to the nucleus when plants are subject to salt stress.	Cluster8	not assigned	6.00261	5.33059	4.49223	6.80627	2.69273	2.53332	6.50836	5.69174	4.14437	5.7372	2.21166	1.75851	7.44094	4.30689	4.05745	3.95882	1.85673	2.97448	6.21397	4.05686	3.33222	5.33828	3.16385	2.11642
Zm00001d007232	FALSE	dentin sialophosphoprotein-related	AT3G27860	Tudor/PWWP/MBT superfamily protein;(source:Araport11)	Cluster8	not assigned	6.41783	9.52596	5.92907	8.19205	2.87067	2.52515	7.63793	10.207	7.19607	8.26879	3.50499	3.03687	8.95305	7.59114	6.8639	6.61674	3.96098	5.64227	8.46411	7.71105	5.44003	10.0279	3.9387	3.48462
Zm00001d016479	FALSE	Importin beta-like SAD2	AT2G31660	SAD2 (super sensitive to ABA and drought 2) encodes an importin beta-domain family protein likely to be involved in nuclear transport in ABA signaling. Subcellular localization of GFP-tagged SAD2 showed a predominantly nuclear localization, consistent with a role for SAD2 in nuclear transport. Mutation of SAD2 in Arabidopsis alters abscisic acid sensitivity. SAD2 was ubiquitously expressed at low…	Cluster8	Protein translocation	18.5734	16.6752	15.6773	20.9928	5.21144	5.64505	23.6908	19.0286	14.9328	21.2837	4.88244	6.4086	24.7437	12.4519	12.3126	13.4814	4.39968	11.7879	21.6681	12.1246	12.1527	22.759	7.36117	5.77011
Zm00001d018126	FALSE	F-box protein FBX14	AT4G24390	RNI-like superfamily protein. Auxin receptor F-box protein that is involved in response to the synthetic auxin, picloram.	Cluster8	Protein homeostasis	4.76907	6.88064	3.98632	5.22099	1.39981	1.16922	5.66865	6.54012	4.39917	5.625	1.41378	1.09279	6.55135	4.71618	4.38786	3.82683	1.93724	3.64066	6.45562	4.04549	3.54324	6.58074	2.47233	1.74077
Zm00001d017686	FALSE	Ubiquitin carboxyl-terminal hydrolase 20	AT4G17895	Encodes a ubiquitin-specific protease.	Cluster8	not assigned	2.47772	2.13577	1.48698	2.06154	0.652659	0.473755	2.73927	2.00795	2.12359	2.05082	0.579495	0.373396	2.84699	1.61489	1.82121	1.39995	0.568494	1.1157	2.04103	1.482	1.06521	2.32098	0.918516	0.410954
Zm00001d015955	FALSE	Topoisomerase II-associated protein PAT1	Not available	not available	Cluster8	RNA processing	8.4869	9.86407	7.58854	9.70497	5.71152	5.47739	11.6171	11.5246	9.21332	11.3715	7.54306	6.23402	11.0785	9.23525	8.03238	8.99694	6.62794	8.17305	9.85655	10.2933	8.27415	12.1105	8.03342	7.27824
Zm00001d018344	FALSE	receptor like protein 57	AT3G49750	receptor like protein 44;(source:Araport11)	Cluster8	not assigned	4.39393	5.62934	2.37876	4.18967	0.424333	0.480235	7.19904	6.01551	4.3768	6.46904	0.82879	0.688415	7.2235	4.81022	5.03683	3.94702	0.543611	3.47471	10.2105	4.35163	4.38521	8.03	1.22775	0.983677
Zm00001d018557	FALSE	Outer envelope pore protein 21A chloroplastic	AT1G20816	outer envelope pore-like protein;(source:Araport11)	Cluster8	Solute transport	21.7852	23.1852	15.6408	25.8924	12.0568	12.4132	25.1062	22.5384	20.6266	23.3406	13.35	10.8052	24.8597	21.828	17.2787	18.022	9.70143	14.2863	26.0216	20.3579	14.6328	21.2875	12.839	11.0476
Zm00001d015259	FALSE	26S proteasome non-ATPase regulatory subunit 2 homolog A	AT2G20580	encoding the RPN subunits of the 26S proteasome The mRNA is cell-to-cell mobile.	Cluster8	Protein homeostasis	27.3537	27.9129	24.5267	31.6649	13.9939	15.1704	33.4646	28.2333	22.8537	32.8833	16.1731	15.6672	33.8325	22.4878	21.097	23.5616	16.0069	20.196	36.3757	24.5624	21.0684	35.6568	20.9155	16.876
Zm00001d032396	FALSE	SAM-dependent methyltransferase	AT2G26680	FkbM family methyltransferase;(source:Araport11)	Cluster9	not assigned	2.99487	4.28378	2.60636	3.39552	0.259821	0.566866	3.27194	4.4603	2.99445	3.57227	0.446686	0.62675	3.28457	3.94692	2.93987	2.93512	0.295252	1.76573	3.45114	4.02248	2.76421	4.00073	0.840592	0.777149
Zm00001d032308	TRUE	NHL domain-containing protein	AT1G23890	NHL domain-containing protein;(source:Araport11)	Cluster9	not assigned	11.8793	13.473	7.8629	8.67393	1.89154	2.38971	12.294	17.3572	9.06149	8.975	2.59635	1.69706	10.2945	11.4933	7.56588	6.72303	1.60755	4.89187	12.3323	11.9711	5.1666	10.9931	2.93827	2.26634
Zm00001d029860	FALSE	3-hydroxyisobutyryl-CoA hydrolase-like protein 2 mitochondrial	AT4G31810	ATP-dependent caseinolytic (Clp) protease/crotonase family protein;(source:Araport11)	Cluster9	Enzyme classification	19.8452	25.6899	19.0688	18.5607	6.43647	7.55251	17.2669	24.849	17.1561	16.4471	7.5423	5.67994	17.6769	21.483	16.1848	12.7078	5.94183	9.65509	25.6073	29.4039	12.0679	26.1278	9.66505	8.73541
Zm00001d029968	TRUE	Nucleoside diphosphate kinase family protein	Not available	not available	Cluster9	Nucleotide metabolism	667.245	700.342	336.916	524.898	23.0341	61.4692	576.574	499.354	464.016	451.657	31.1306	54.2493	610.135	520.498	320.267	332.694	18.5436	203.75	782.913	507.198	127.082	477.305	28.3514	58.3788
Zm00001d030126	FALSE	26S proteasome non-ATPase regulatory subunit 13 homolog A	AT4G19006	Proteasome component (PCI) domain protein;(source:Araport11)	Cluster9	Protein homeostasis	31.217	37.2075	27.2205	30.8854	11.5715	9.51214	31.682	37.3543	32.3129	29.7188	15.7857	10.5645	31.9017	39.0755	27.0843	22.4565	11.0464	16.0909	33.9951	39.1565	23.1732	30.1961	13.4621	10.6193
Zm00001d029173	FALSE	Nascent polypeptide-associated complex alpha subunit-like protein	AT3G12390	Nascent polypeptide-associated complex (NAC), alpha subunit family protein;(source:Araport11)	Cluster9	Protein homeostasis	231.892	254.135	167.415	158.762	40.1452	34.1641	203.885	183.09	204.681	142.708	40.5355	29.9533	203.493	192.8	150.91	109.317	31.7858	81.892	192.957	183.346	94.4313	130.36	36.0078	29.5143
Zm00001d030579	FALSE	RNA-binding (RRM/RBD/RNP motifs) family protein	Not available	not available	Cluster9	not assigned	53.5184	67.9293	53.2057	55.9129	19.4473	17.6288	56.6229	65.021	57.5836	55.808	27.3516	22.4698	58.2978	68.0704	50.3096	46.1576	21.44	33.5883	66.9268	65.3521	40.7603	61.0446	22.315	22.3163
Zm00001d030640	TRUE	Metallopeptidase M24 family protein	AT1G09300	Encodes a mitochondrial protease ICP55. Alters the stability of proteins by removal of a single amino acid from their sequence.	Cluster9	Protein modification	8.18785	12.7566	8.31721	10.3627	5.24818	4.96104	9.26511	13.15	9.70985	9.90829	6.0762	4.46403	9.73758	13.4129	8.92503	7.16843	4.53892	5.70034	8.91753	12.4078	7.16424	8.96972	5.33067	5.00046
Zm00001d030985	TRUE	E3 ubiquitin protein ligase DRIP2	AT1G06770	Encodes a C3HC4 RING-domain-containing ubiquitin E3 ligase capable of interacting with DREB2A. The DRIP1-GFP fusion protein is nuclear-localized. DRIP1 seems to be involved in regulating stress-related transcriptional changes and drought tolerance.	Cluster9	Protein homeostasis	3.40336	3.97403	2.06427	3.13457	0.355037	0.446287	3.60814	3.77655	2.88463	3.02706	0.341512	0.453255	3.33143	2.9413	2.61475	1.93892	0.256322	1.11366	3.56388	3.05583	1.52874	3.13494	0.378019	0.486282
Zm00001d036448	TRUE	Putative MAP kinase family protein	Not available	not available	Cluster9	Protein modification	13.4731	25.5909	15.6505	16.2534	4.40522	5.47359	17.4468	29.3401	16.9024	16.2909	6.26049	5.31601	16.1408	26.4335	16.693	12.9901	4.70427	8.63401	17.8697	23.8963	18.3448	18.2669	8.08902	7.66125
Zm00001d036756	FALSE		AT1G21720	20S proteasome beta subunit PBC1 truncated protein (PBC1)	Cluster9	Protein homeostasis	6.01331	6.49941	5.09616	5.58434	1.45446	1.41098	5.02129	5.90752	6.24147	5.2055	1.83969	1.56365	5.24593	6.52728	5.37013	3.9676	1.47677	2.53478	6.67815	6.48927	4.84635	5.34771	2.47858	2.06863
Zm00001d035915	FALSE	Proteasome subunit beta type	AT3G27430	Encodes 20S proteasome beta subunit PBB1 (PBB1).	Cluster9	Protein homeostasis	40.8088	39.5891	30.2897	34.8815	13.5476	13.2149	37.4713	37.3546	29.6804	34.0565	13.6011	11.2981	40.0218	34.3152	25.4817	25.4687	11.5335	20.0152	36.7868	30.3426	20.4169	33.1547	13.5287	10.8659
Zm00001d037315	FALSE	NAC domain-containing protein 8	AT1G25580	Encodes suppressor of gamma response 1 (SOG1), a putative transcription factor governing multiple responses to DNA damage.	Cluster9	RNA biosynthesis	7.18958	10.2331	5.903	6.41781	0.342686	0.478572	10.0482	10.1271	7.70144	5.15548	0.582884	0.629473	10.0725	7.02124	6.28344	3.45376	0.354195	3.45686	8.78085	6.52344	1.74801	6.39512	0.301756	0.650743
Zm00001d035838	FALSE	60S ribosomal protein L39-1	AT2G25210	Ribosomal protein L39 family protein;(source:Araport11)	Cluster9	Protein biosynthesis	56.3475	71.6408	36.4661	37.6216	6.87693	6.79362	48.1825	46.8587	52.8796	34.4363	8.53914	7.12166	47.6669	49.1036	41.5664	24.6204	5.40842	19.7975	72.5376	53.671	17.3671	31.6506	8.65176	8.39417
Zm00001d034317	FALSE	methyltransferases	AT5G44450	alpha amino-terminal protein methyltransferase;(source:Araport11)	Cluster9	not assigned	24.712	23.7218	17.0395	20.5464	7.05825	6.27027	18.5332	19.1878	17.5989	15.0888	6.46163	3.3053	18.8958	18.46	12.4998	11.0132	3.51851	7.34676	16.8396	16.3825	8.1494	13.5946	4.29304	3.30098
Zm00001d034600	TRUE	Sphingomyelin synthetase family protein	AT1G43580	Sphingomyelin synthetase family protein;(source:Araport11)	Cluster9	Lipid metabolism	23.5216	22.4707	19.9988	17.0118	2.45334	3.95452	22.3571	24.9395	24.3703	17.6918	3.31644	2.90545	23.0585	24.2319	24.8434	13.0306	2.20301	8.84372	23.8811	24.1134	18.0359	16.4883	3.92267	3.6148
Zm00001d033979	FALSE	Histone H2A	Not available	not available	Cluster9	Chromatin organisation	96.4986	120.364	83.9767	77.3879	24.2619	20.051	83.9381	104.904	104.961	71.0202	26.6899	20.4298	89.22	101.979	82.6924	53.2857	24.5748	40.1172	105.418	94.6809	51.6781	66.7289	26.2019	19.8077
Zm00001d022629	FALSE	Proteasome subunit alpha type	AT3G51260	20S proteosomal alpha subunits. Interacts with SnRK, SKP1/ASK1 during proteasomal binding of an SCF ubiquitin ligase.	Cluster9	Protein homeostasis	76.6013	85.9498	69.1987	72.8307	28.0336	32.6405	73.1289	82.3578	80.8754	75.8368	37.1747	31.9359	75.2404	86.3173	74.8028	62.5323	30.7468	47.3557	82.023	79.8087	58.5127	66.81	37.4648	32.83
Zm00001d022248	FALSE	Anaphase-promoting complex subunit 13	AT1G73177	The BONSAI gene encodes a protein with similarity to the APC13 component of the Anaphase Promoting Complex. Plants with lowered level of BONSAI expression, resulting from hypomethylation, RNAi knock-down, or a T-DNA insertion show some abnormalities in shoot and inflorescence development.	Cluster9	not assigned	73.5483	90.2944	49.2216	53.518	14.203	11.6175	49.9721	59.722	62.3871	40.9839	13.4047	8.31102	55.7526	66.1675	48.5453	32.8131	6.91546	22.0656	65.8606	54.6251	22.4807	36.9422	7.38856	6.21346
Zm00001d024525	FALSE	Transmembrane 9 superfamily member 4	Not available	not available	Cluster9	not assigned	19.5717	19.101	15.3452	17.7712	6.08658	5.83186	22.0652	22.1328	15.8768	17.8416	7.06515	5.40266	25.8438	17.1114	17.3567	13.6296	5.83297	9.47078	22.4072	17.8565	17.2579	20.5483	9.73736	7.20544
Zm00001d023734	TRUE	glycine-rich protein2	AT1G18630	encodes a glycine-rich RNA binding protein.	Cluster9	RNA processing	143.007	169.781	123.785	126.644	32.3022	36.9892	148.571	149.091	142.586	106.205	52.7552	28.4561	152.08	143.949	97.2324	77.0159	23.9748	58.2158	147.552	142.23	44.3425	99.111	26.6885	24.1383
Zm00001d020051	FALSE	Peroxisome biogenesis protein 3-1	AT1G48635	peroxin 3;(source:Araport11)	Cluster9	Protein translocation	12.9519	14.8299	11.9576	11.055	4.76606	4.9893	16.4268	17.2911	13.3512	13.2781	7.21739	5.16463	16.0427	16.5597	13.1457	10.9208	5.63354	9.74404	15.9685	18.1689	11.626	17.6735	6.3659	6.31715
Zm00001d021505	FALSE	Spindle and kinetochore-associated protein 1 homolog	AT3G60660	spindle/kinetochore-associated-like protein;(source:Araport11)	Cluster9	not assigned	8.43455	10.5104	9.12603	6.81701	2.52431	1.90157	10.7781	11.0415	10.1609	8.79949	1.61371	1.92868	9.34295	9.83041	7.96294	5.9736	2.00887	5.11573	13.0025	8.23149	5.70759	8.20673	1.33139	1.42283
Zm00001d027871	TRUE	adenylosuccinate synthetase	AT3G57610	encoding adenylosuccinate synthetase (AdSS), the enzyme involved in the first step of the formation of the purine nucleotide AMP (conversion of IMP to adenylo-succinate)	Cluster9	Nucleotide metabolism	44.1371	60.4392	44.8202	38	12.8236	18.9859	42.9546	68.6615	48.7852	33.5552	16.8616	17.6706	43.7234	61.5026	36.1721	27.365	9.72581	25.5631	45.9078	55.9776	25.403	36.1158	13.0976	17.0217
Zm00001d028053	FALSE	Mitochondrial ribosomal protein L43	AT3G59650	mitochondrial ribosomal protein L51/S25/CI-B8 family protein;(source:Araport11)	Cluster9	not assigned	27.1183	33.5428	24.5875	20.7628	6.64003	7.35815	22.2453	25.9347	25.8556	17.5674	8.06347	6.78241	23.8744	28.0493	20.642	15.0965	6.40778	11.5539	27.6892	27.2776	13.4154	19.6821	8.26605	7.86763
Zm00001d028237	FALSE		Not available	not available	Cluster9	not assigned	2.2753	2.83952	2.20663	1.85277	0.137544	0.235741	3.01546	3.88977	3.17329	2.10271	0.248622	0.147709	2.75207	2.97029	2.43906	1.52124	0.103205	0.824207	3.35372	4.03913	1.24792	3.19226	0.300166	0.284541
Zm00001d028113	TRUE	SURF1	AT1G48510	Encodes one of two Arabidopsis mitochondrial proteins similar to human SURF1 which is known to be involved in cytochrome c oxidase assembly. Mutations result in defects in hypocotyl elongation and changes in GA homeostasis.	Cluster9	Cellular respiration	6.1403	6.89743	3.76258	5.36339	1.81665	1.6566	5.9931	6.55587	4.43383	4.95442	2.02876	1.41617	6.32826	5.26176	3.98709	3.23271	1.65956	3.02475	6.5377	5.95333	2.71095	4.59959	1.94682	1.49138
Zm00001d027728	FALSE	DEAD-box ATP-dependent RNA helicase 38	AT3G53110	Encodes a putative DEAD-Box RNA Helicase and has RNA-dependent ATPase activity. Mutant is Sensitive to chilling stress and heat stress. Germination of the mutant is inhibited by ABA. LOS4 may be involved in temperature sensing. Is enriched in the nuclear envelope and also located in the cytoplasm. LOS4 is involved in export of poly A RNA. The mRNA is cell-to-cell mobile.	Cluster9	RNA processing	33.0833	32.5262	25.0196	31.5827	12.7681	12.9674	33.2811	35.0352	27.4557	32.6769	16.4859	13.1207	31.8313	29.9186	27.2593	25.3968	13.5312	19.1761	34.3391	29.3648	20.7057	33.011	17.5341	13.7901
Zm00001d027626	FALSE	S-adenosyl-L-methionine-dependent methyltransferases superfamily protein	AT2G26200	S-adenosyl-L-methionine-dependent methyltransferases superfamily protein;(source:Araport11)	Cluster9	RNA processing	6.38502	8.49505	5.26207	7.26865	2.02257	2.42681	9.07216	7.54384	6.03091	5.79622	2.60571	2.01106	7.10462	6.36686	4.61481	4.30797	1.79956	3.41903	6.39702	6.28239	3.85239	6.73358	3.30456	2.93784
Zm00001d029044	FALSE	ABC transporter E family member 2	AT4G19210	member of RLI subfamily The mRNA is cell-to-cell mobile.	Cluster9	Protein biosynthesis	44.774	45.7602	39.0602	45.8682	24.6053	23.24	53.8715	55.7231	46.4042	46.4863	26.1386	25.9672	51.1548	53.9971	37.7203	38.0155	22.7661	32.3671	58.082	54.6556	36.4026	54.7545	31.1202	30.9051
Zm00001d028513	TRUE	PYM protein	AT1G11400	The PYM gene encodes a protein capable of interacting with MAGO, and Y14, whose orthologs form part of the exon junction complex in animal cells. In vitro binding assays indicate that PYM can bind to MAGO and Y14 either individually, or when they are together. But, MAGO-Y14-PYM ternary complexes are difficult to detect in vivo in Arabidopsis based on pull-down experiments. However there is some e…	Cluster9	Protein biosynthesis	13.4539	20.3511	13.5284	12.6146	5.72614	3.88266	17.7306	20.5101	17.0196	10.4093	7.33477	4.23762	15.3547	17.3516	11.2849	8.24282	4.96271	7.05489	15.8569	17.5642	9.79223	10.6757	6.53958	4.05422
Zm00001d028631	FALSE		AT3G04020	hypothetical protein;(source:Araport11)	Cluster9	not assigned	18.7842	27.487	16.402	19.0365	5.51905	7.66115	26.253	24.5323	21.4871	20.7522	8.29825	8.76615	29.8567	22.0129	15.6912	16.0135	6.54841	14.1555	24.6643	18.1081	11.5218	22.1102	7.04689	9.4433
Zm00001d025239	FALSE	Sm-like protein LSM6A	Not available	not available	Cluster9	RNA processing	90.903	90.9187	66.4718	73.2874	32.3327	29.0011	79.7198	69.947	76.9303	63.1662	33.2928	23.4873	80.2897	85.1081	65.035	57.3579	23.3894	34.3436	71.4297	70.3959	36.1132	58.0451	18.6173	19.1858
Zm00001d026614	FALSE	Probable protein arginine N-methyltransferase 6	AT3G20020	Encodes a homolog of human protein arginine methyltransferases 6 that physically associates with nuclear factor Y to regulate photoperiodic flowering.	Cluster9	not assigned	9.0447	9.64958	6.8203	7.40885	0.263672	0.58668	10.5646	8.63709	8.06514	7.04411	0.576047	0.342957	11.0568	8.17343	6.02814	4.23351	0.140926	3.03648	11.5805	7.57691	2.25234	7.23984	0.494362	0.499591
Zm00001d026278	FALSE	Whole genome shotgun sequence of line PN40024 scaffold_11.assembly12x (Fragment)	AT1G30880	hypothetical protein;(source:Araport11)	Cluster9	not assigned	188.085	212.267	114.424	149.716	18.6277	24.3912	164.063	139.585	164.952	119.617	21.6218	20.5388	162.202	147.273	132.98	98.3748	15.8225	52.5587	217.14	129.762	47.7302	119.942	16.4538	15.5811
Zm00001d049133	FALSE		AT1G05730	FAM136A-like protein (DUF842);(source:Araport11)	Cluster9	not assigned	28.115	33.423	20.5598	19.4554	1.30143	1.83163	24.4584	24.5094	26.4931	14.6611	1.19842	0.83516	23.664	24.8223	14.5038	8.99992	0.352991	7.54677	29.931	19.9378	3.71347	15.186	0.58124	0.634034
Zm00001d048585	TRUE	Methylsterol monooxygenase 2-2	AT1G07420	Arabidopsis thaliana sterol 4-alpha-methyl-oxidase mRNA. The sterol 4alpha-methyl oxidase2 family proteins SMO2-1 and SMO2-2 function partially through effects on auxin accumulation, auxin response and PIN1 expression to regulate embryogenesis in Arabidopsis.	Cluster9	Lipid metabolism	44.6724	57.1891	38.7385	37.434	11.632	12.643	39.7962	61.6711	35.9836	40.4752	18.8391	14.0416	43.328	55.7901	38.2168	31.7609	12.8978	22.622	47.523	50.5451	31.6383	38.9191	14.0408	16.151
Zm00001d048687	FALSE	Heat shock 70 kDa protein 3	Not available	not available	Cluster9	not assigned	7.21464	10.0295	6.75522	7.65139	0.277383	0.526483	7.26211	11.7692	9.98992	8.88617	0.722176	0.710448	9.26142	11.3061	10.5855	6.46584	0.452747	3.03301	11.7961	17.3658	9.73931	8.97921	1.13082	1.26639
Zm00001d050384	FALSE		AT4G16450	NADH-ubiquinone oxidoreductase;(source:Araport11)	Cluster9	not assigned	77.0873	61.2473	42.4087	58.8741	12.5621	18.9348	62.21	67.0473	51.4122	68.0787	15.1791	19.2037	68.1082	63.4138	55.3291	53.9457	10.9456	39.2524	84.2066	59.5076	43.1994	65.8164	18.9363	21.7256
Zm00001d049652	TRUE	COP9 signalosome complex subunit 3	AT5G14250	Encodes subunit 3 of the COP9 signalosome.	Cluster9	Protein homeostasis	14.2406	19.1774	13.9358	15.7722	8.90208	7.04191	18.4181	19.7649	14.9862	15.3554	10.0957	7.77048	16.3291	18.5745	13.0861	12.5535	7.80664	9.64671	18.3939	19.0547	13.7263	18.2391	12.4699	9.22643
Zm00001d047389	FALSE	zinc knuckle (CCHC-type) family protein	AT1G75560	zinc knuckle (CCHC-type) family protein;(source:Araport11)	Cluster9	not assigned	18.4901	22.7354	15.9004	19.4368	10.0776	9.26741	21.1918	23.1069	20.1254	17.769	11.4105	10.1865	22.6403	18.9221	18.2916	14.7287	9.66086	12.7417	20.9448	20.9496	14.132	17.0228	12.7444	11.9531
Zm00001d046539	TRUE	26S protease regulatory subunit S10B homolog B	AT1G45000	AAA-type ATPase family protein;(source:Araport11)	Cluster9	Protein homeostasis	24.4441	35.7087	29.3979	26.8586	9.07852	9.57672	27.0868	40.6763	31.1591	23.9642	10.5077	9.98946	25.2748	40.5545	25.0728	19.8999	9.95377	11.61	28.0833	39.3594	17.1627	25.3679	12.44	10.422
Zm00001d046586	TRUE	Transmembrane amino acid transporter family protein	AT1G80510	Encodes a close relative of the amino acid transporter ANT1 (AT3G11900), involved in response to abiotic stress.	Cluster9	Solute transport	8.46483	8.52759	4.81305	6.63697	0.820765	1.07952	7.56427	8.93623	7.50494	6.74718	1.39201	1.06183	9.75125	6.75318	6.86589	5.0237	1.12235	3.86527	9.59734	8.13483	4.96698	7.17185	1.92963	1.44167
Zm00001d052692	FALSE	GDP-mannose transporter GONST4	AT5G19980	Encodes a Golgi-localized nucleotide-sugar transporter.	Cluster9	Solute transport	7.76573	8.27414	6.66762	7.7219	1.18211	1.86443	8.45637	9.32064	7.309	7.70238	2.63799	2.07176	8.1002	7.99763	6.92605	5.25941	1.78222	5.00301	8.51745	8.70718	6.00358	7.66764	3.08179	2.35232
Zm00001d053555	TRUE	Leucine-rich repeat (LRR) family protein	AT5G19680	PP1 Regulatory Subunit3. Interacts with members of the Type One Protein Phosphatases (TOPP) family.Facilitates the nuclear localization of TOPP4 which is required for its activity in mediating ABA responses.	Cluster9	not assigned	14.3511	16.4413	11.9092	11.4068	3.00432	3.32681	13.1172	13.9975	12.9978	10.3519	3.37598	3.549	12.5002	12.3811	12.8132	8.89819	3.62258	6.11383	15.069	18.667	6.46828	10.3712	4.32842	3.61872
Zm00001d053724	FALSE		AT4G37090	UDP-N-acetylmuramoyl-L-alanyl-D-glutamate-2, 6-diaminopimelate ligase;(source:Araport11)	Cluster9	not assigned	10.4426	19.4217	9.81652	11.1801	0.175847	0.655122	15.0316	17.5093	18.3883	11.9345	0.900147	1.49797	14.3469	19.1467	11.3836	8.8316	0.55502	7.09913	17.5116	22.5286	8.40262	15.2335	1.70618	2.83213
Zm00001d051129	FALSE	Succinate--CoA ligase [ADP-forming] subunit beta mitochondrial	AT2G20420	ATP citrate lyase (ACL) family protein;(source:Araport11)	Cluster9	Cellular respiration	78.3433	89.3735	72.2681	80.052	23.5006	33.9164	75.0688	105.552	73.4534	87.4096	31.305	36.7147	76.3052	101.098	69.8086	68.1166	25.7755	55.0611	91.5655	98.6725	66.3244	93.4657	35.0093	39.9968
Zm00001d051211	FALSE	Proteasome subunit alpha type	AT1G16470	Encodes 20S proteasome subunit PAB1 (PAB1).	Cluster9	Protein homeostasis	133.018	150.016	128.741	132.459	35.1426	44.5108	154.177	179.389	160.482	152.759	52.8399	53.7915	151.266	179.776	144.671	120.861	44.6624	89.2144	171.363	177.739	119.177	170.733	59.2161	62.1538
Zm00001d052062	FALSE	Splicing factor, arginine/serine-rich 7; Splicing factor, arginine/serine-rich 7 isoform 1; Splicing factor, arginine/serine-rich 7 isoform 2	AT2G24590	Barta et al (2010) have proposed a nomenclature for Serine/Arginine-Rich Protein Splicing Factors (SR proteins): Plant Cell. 2010, 22:2926.	Cluster9	RNA processing	28.5156	32.7517	23.0884	22.7346	13.872	10.9529	27.295	30.5266	27.4073	25.9144	13.8601	12.6882	28.3763	28.2202	25.2073	20.6122	13.3827	17.343	29.236	28.8809	15.4006	24.2337	13.8599	13.3104
Zm00001d040344	FALSE	UBP1-associated protein 2A	AT2G41060	Encodes one of three UBA2 genes in Arabidopsis. It is involved in the regulation of programmed cell death.	Cluster9	not assigned	21.5291	28.0947	19.469	23.6074	17.5725	13.1738	22.7635	28.8801	22.2273	24.7322	20.518	14.2883	25.8615	24.6267	21.0798	20.0968	17.0921	17.3614	24.6482	24.9225	19.158	23.2574	15.1702	13.2555
Zm00001d040084	FALSE	Fructose-bisphosphate aldolase	AT2G01140	Plastid localized fructose 1,6-bisphosphate aldolase, a CBB pathway enzyme.	Cluster9	Carbohydrate metabolism	57.705	83.0579	65.4785	52.8458	4.33482	4.7192	49.8838	82.3719	62.5838	52.131	5.78078	5.02267	56.6743	72.7326	56.3782	36.6841	4.45275	20.6385	64.2142	73.1941	49.3688	53.2505	8.138	6.56372
Zm00001d040038	FALSE	Actin-interacting protein 1-2	AT2G01330	nucleotide binding protein;(source:Araport11)	Cluster9	not assigned	12.826	12.3328	10.7243	11.6073	3.73159	3.41649	11.3378	14.4453	12.3153	11.3305	5.39066	3.6832	12.9616	12.4884	11.3105	8.53933	3.92792	6.0951	12.863	13.3856	9.75234	11.2769	5.53891	4.90289
Zm00001d039656	FALSE	NADH-cytochrome b5 reductase-like protein	AT5G20080	FAD/NAD(P)-binding oxidoreductase;(source:Araport11)	Cluster9	Enzyme classification	87.8741	87.8537	77.4173	70.861	10.2548	20.4549	68.7287	82.9302	81.4978	75.8805	10.4382	17.9664	70.0124	92.5297	69.3394	57.118	8.37864	38.6487	82.9346	83.5788	47.5518	68.2263	11.5286	19.4734
Zm00001d039870	TRUE	RHOMBOID-like protein 1	AT2G29050	RHOMBOID-like 1;(source:Araport11)	Cluster9	Protein homeostasis	5.19312	7.48258	5.07431	4.96352	2.10037	2.77825	6.71729	8.25063	5.54531	5.4518	1.95931	2.36428	5.91852	6.98624	5.43476	4.53001	2.07828	3.60571	6.20319	7.00229	4.41596	5.52853	2.99773	2.98715
Zm00001d040689	FALSE	Suppressor of mec-8 and unc-52 protein homolog 1	AT1G73720	Encodes SMU1, a protein involved in RNA splicing.	Cluster9	not assigned	16.8018	21.8811	13.0719	16.82	5.00836	5.55009	20.2805	18.6319	15.3792	12.7056	6.0914	4.88039	18.5451	15.6158	11.8906	14.749	3.62673	9.16058	18.5993	15.8122	5.57508	18.0443	4.00164	4.58689
Zm00001d041753	TRUE	SSXT protein	AT1G01160	Encodes GRF1-interacting factor 2 (GIF2), a subunit shared by BRM- and SYD-associated SWI/SNF complexes.	Cluster9	RNA biosynthesis	10.9556	15.0502	7.36102	6.13838	0	0.029554	10.3949	11.2688	11.2405	5.12112	0.0431553	0.0190597	11.5487	10.4272	7.54832	3.45078	0.0230293	2.89499	15.366	10.9358	0.691576	8.07723	0.053761	0.055496
Zm00001d041299	TRUE	beta-14-N-acetylglucosaminyltransferase family protein	AT2G13290	beta-1,4-N-acetylglucosaminyltransferase family protein;(source:Araport11)	Cluster9	Cell wall organisation	2.72372	3.79679	2.58368	3.03074	0.8285	0.740711	3.20663	3.65856	3.07762	2.78599	0.704712	0.757414	3.38768	3.31359	2.90011	2.2021	0.890131	1.52061	3.52882	3.51427	2.38313	2.54823	1.14834	0.720138
Zm00001d041471	TRUE	S-adenosyl-L-methionine-dependent methyltransferases superfamily protein	AT1G16650	S-adenosyl-L-methionine-dependent methyltransferases superfamily protein;(source:Araport11)	Cluster9	Chromatin organisation	5.44581	6.85831	5.29629	5.45253	1.07765	1.32637	6.13037	6.65434	5.37565	4.70765	1.46173	1.23416	6.47272	5.92137	4.34924	3.35578	0.930272	1.79268	7.2703	5.30829	2.35355	5.30928	1.50797	1.72807
Zm00001d041556	FALSE	Importin subunit beta-1	AT5G53480	Sensitive to ABA, role in drought stress.	Cluster9	Protein translocation	18.3669	17.0145	12.084	16.4339	3.73257	4.05111	17.4678	20.999	14.2735	18.0087	4.59132	4.30079	20.2077	13.6207	14.0894	12.5023	3.97074	7.76389	18.6137	14.4092	10.3439	18.5366	5.7961	5.16164
Zm00001d038616	FALSE	ER6 protein	AT1G11360	Adenine nucleotide alpha hydrolases-like superfamily protein;(source:Araport11)	Cluster9	not assigned	35.7691	32.3225	20.4728	27.0625	6.38296	6.7093	25.0023	33.5564	28.9078	24.264	5.01605	4.19453	27.0075	31.8152	28.0123	16.2889	5.79075	12.1587	32.7303	29.5783	29.7023	23.2026	12.5717	6.00973
Zm00001d038689	FALSE	Proline iminopeptidase	AT2G14260	Dual-targeted prolyl aminopeptidase involved in proline accumulation in response to stress and during pollen development.	Cluster9	not assigned	82.0493	96.0493	78.2773	73.519	11.9637	16.6735	62.4173	94.6998	69.8572	62.0645	15.4233	13.8359	65.9294	94.9984	59.5429	43.7741	11.924	30.3804	50.3158	69.9909	45.902	54.885	22.1543	18.1632
Zm00001d037925	FALSE	ASF/SF2-like pre-mRNA splicing factor SRP31; ASF/SF2-like pre-mRNA splicing factor SRP31'	AT1G02840	SR34/SR1 is a plant homologue of the human general/alternative splicing factor SF2/ASF. Barta et al (2010) have proposed a nomenclature for Serine/Arginine-Rich Protein Splicing Factors (SR proteins): Plant Cell. 2010, 22:2926.	Cluster9	RNA processing	37.8364	47.5933	33.9148	36.1667	6.97636	6.21533	36.9943	37.5069	37.887	31.3937	7.70392	6.98768	35.3825	36.8844	31.7234	23.2261	5.60857	15.2199	43.2955	37.8999	19.4005	29.7312	7.46348	7.74981
Zm00001d037993	TRUE	Ran-binding protein 1 homolog a	AT1G07140	Encodes a putative Ran-binding protein (siRanBP).	Cluster9	Protein translocation	56.1522	64.3535	57.4687	49.9576	20.4427	19.5852	46.3984	68.6752	50.788	41.7557	22.1729	14.6116	49.8914	68.1316	58.3829	40.6374	18.5097	29.6866	56.2033	75.8038	53.057	45.9413	26.327	18.2469
Zm00001d039079	FALSE	isocitrate dehydrogenase2	Not available	not available	Cluster9	Enzyme classification	161.78	133.456	104.226	129.687	11.8703	18.1489	147.387	172.388	103.748	133.644	14.7543	14.7468	160.604	142.296	107.859	85.1069	8.51905	62.0133	141.797	121.086	80.4287	134.188	19.7262	16.5038
Zm00001d038960	FALSE	S-adenosyl-L-methionine-dependent methyltransferases superfamily protein	AT1G73320	S-adenosyl-L-methionine-dependent methyltransferases superfamily protein;(source:Araport11)	Cluster9	not assigned	13.7318	16.0475	9.4122	15.2314	2.5099	3.74474	14.1383	12.6316	13.4258	12.8111	2.73821	2.51722	13.0544	12.4739	9.23579	8.99363	1.4043	6.69454	17.2498	11.8397	4.32631	10.1641	3.04709	2.96505
Zm00001d038976	FALSE	cytochrome c oxidase 19-2	AT1G66590	Mitochondrial copper chaperone which influences copper and iron homeostasis.	Cluster9	Cellular respiration	4.21475	6.56128	3.0214	3.58188	0	0.0787543	4.20624	4.38406	4.46211	2.89754	0.069581	0.0374703	4.84373	5.27648	2.98163	2.38471	0.0451673	1.67182	6.80139	5.4978	1.04404	4.09763	0.014114	0.0371803
Zm00001d039001	TRUE	Expressed protein; protein	AT3G05570	dipeptide transport ATP-binding protein;(source:Araport11)	Cluster9	not assigned	4.6204	4.93098	2.91687	3.16651	0.133195	0.158646	4.22918	4.3193	4.40191	2.37542	0.282503	0.088851	4.06094	3.75725	2.58419	1.36875	0.156722	0.873482	5.74438	5.72173	0.767747	3.0663	0.274352	0.265712
Zm00001d044429	TRUE	Thioredoxin superfamily protein	AT5G57230	Thioredoxin superfamily protein;(source:Araport11)	Cluster9	not assigned	17.4782	21.9148	13.9079	18.0922	3.48452	5.46972	19.8181	22.8069	17.8448	16.6272	5.51492	5.54639	17.8553	22.7993	14.3966	13.3569	4.31203	9.86607	21.9998	24.6008	11.9374	15.1766	6.44894	6.39055
Zm00001d044446	FALSE	Acyl-CoA N-acyltransferases (NAT) superfamily protein	AT5G11340	Encodes an N-terminal acetyltransferase involved in plant development and the suppression of stress responses, potentially through the regulation of ER stress.	Cluster9	Protein modification	51.2813	62.7057	36.1751	40.538	2.45999	4.68185	42.3364	56.797	50.2678	35.2564	5.51736	3.32855	39.3284	56.6066	33.8218	21.7746	1.84405	17.8474	47.6534	60.5055	16.0031	31.6522	4.69288	3.73855
Zm00001d044514	FALSE	Ubiquitin carboxyl-terminal hydrolase	AT1G51710	Ubiquitin-specific protease 6 (UBP6). Deubiquinating enzyme. Interacts with calmodulin.	Cluster9	Protein homeostasis	38.3108	53.6338	41.633	43.569	19.0435	19.2923	53.9839	65.0599	50.2682	51.1096	26.0536	24.8206	53.48	63.6442	45.1985	41.9376	21.3191	33.5454	65.0454	70.0089	49.2746	68.5395	32.7349	32.6026
Zm00001d045179	TRUE	Fanconi-associated nuclease 1 homolog	AT1G48360	Encodes a FAN1 homolog that is involved in interstrand crosslink repair. FAN1 appears to act in in a different pathway from MUS81 but in similar pathway with RECQ4A, RAD5A and MFH1.	Cluster9	Cell cycle organisation	2.81193	4.19291	1.91556	2.72968	0.479794	0.506099	2.45246	3.96524	2.92082	1.9457	0.35321	0.166282	2.66199	3.42074	2.04118	1.32394	0.133977	0.990771	2.82466	4.05095	0.877971	2.21207	0.282223	0.175618
Zm00001d042575	FALSE	Serine/threonine-protein kinase RIO2	AT3G51270	protein serine/threonine kinase;(source:Araport11)	Cluster9	Protein modification	4.21981	6.99088	5.52393	4.98687	1.15626	1.62165	5.21924	7.89137	5.40538	4.53163	1.60654	1.64504	5.49836	6.19776	3.97766	3.07179	0.945198	2.11499	4.83116	6.74454	3.2546	3.9441	1.25063	1.39526
Zm00001d043086	FALSE	23-bisphosphoglycerate-independent phosphoglycerate mutase 1	AT1G09780	Encodes a 2,3-biphosphoglycerate-independent phosphoglycerate mutase that is involved in pollen development and stomatal movement.	Cluster9	Enzyme classification	169.196	179.621	149.614	158.009	68.6099	71.0372	152.2	193.481	149.124	160.904	73.6185	71.1351	162.044	189.989	120.951	121.964	52.1533	97.8126	172.399	150.992	107.662	166.876	82.225	82.8854
Zm00001d043975	FALSE	PNAS-3 related	AT2G25355	PNAS-3-like protein;(source:Araport11)	Cluster9	RNA processing	5.62945	6.37914	4.5764	5.00737	1.7455	1.56142	4.58628	6.02455	5.2688	4.4514	2.06966	1.65436	4.81008	4.15002	4.13047	2.80607	1.64968	2.09276	4.86345	4.84801	3.20663	3.5843	1.6355	1.24898
Zm00001d043429	FALSE		Not available	not available	Cluster9	not assigned	7.54001	7.09553	5.32303	6.24949	0.591133	0.807147	7.35222	6.87522	7.27389	6.24907	0.970316	0.685987	6.84132	6.90805	6.1226	4.01154	0.411495	2.36916	9.34664	7.26827	3.55025	5.37643	0.566113	0.772459
Zm00001d020004	FALSE	plastid phosphate/phosphoenolpyruvate translocator2	AT5G33320	Encodes a plastid inner envelope protein PPT (phosphoenolpyruvate/phosphate translocator) that catalyzes the transport of phosphoenolpyruvate and phosphate across the inner envelope membrane of plastids. The mRNA is cell-to-cell mobile.	Cluster9	Solute transport	55.0483	49.9901	33.2934	43.9252	5.7614	5.52473	52.3874	48.2689	38.6387	37.5686	6.12502	4.26444	51.5442	37.8895	32.8998	26.1835	3.07199	20.2451	43.9708	30.3986	13.8921	37.4059	3.91876	3.52517
Zm00001d010928	TRUE	DNA methyl transferase6	AT3G17310	Encodes DRM3 (Domains Rearranged Methyltransferase3), a catalytically mutated paralog of the cytosine methyltransferase DRM2. Despite being catalytically mutated, DRM3 is required for normal maintenance of non-CG DNA methylation, establishment of RNA-directed DNA methylation triggered by repeat sequences and accumulation of repeat-associated small RNAs.	Cluster9	Chromatin organisation	6.4312	9.75025	6.11147	7.21289	0.839995	1.05131	8.07059	9.43469	6.9688	6.0327	1.15935	0.847917	7.97617	7.04521	5.45456	4.35352	0.639664	2.67642	7.68042	8.15285	3.23846	7.13662	1.24777	1.32033
Zm00001d010944	TRUE	DUF724 domain-containing protein 2	AT1G09320	Heterochromatin-binding protein which can bind to three H3K9me2 tails. Preferentially binds to long TEs. Required for transcriptional silencing, non-CG DNA methylation, and H3K9 dimethylation at some loci.	Cluster9	Chromatin organisation	13.3202	20.2807	14.3321	12	6.37081	6.06328	13.9911	19.3492	13.497	11.1702	6.6884	5.8675	15.2324	16.7165	14.3865	10.0265	5.86769	8.51266	13.5225	13.9644	9.74609	11.5436	7.4312	5.84075
Zm00001d010476	FALSE	CDC2+/CDC28-related protein kinase R2 [Source:UniProtKB/TrEMBL;Acc:B4FQK6]	AT1G18040	cyclin-dependent kinase D1;(source:Araport11)	Cluster9	Protein modification	10.1204	15.8631	9.70748	12.1322	4.58237	4.901	12.8049	19.5391	12.1425	11.8628	7.80608	5.47333	10.9162	15.2206	9.45513	8.03791	5.11033	7.71427	12.0695	18.5933	9.17441	12.0865	6.68625	5.61194
Zm00001d010504	TRUE	Ran-binding protein 1 homolog a	AT1G07140	Encodes a putative Ran-binding protein (siRanBP).	Cluster9	Protein translocation	82.4854	112.715	80.6341	81.6087	22.2009	22.6388	75.8922	111.161	91.4243	77.9578	39.1734	23.3639	80.7076	110.38	76.2038	57.7088	21.6504	46.0692	80.9764	114.133	66.4258	73.5368	31.8852	27.8971
Zm00001d010590	FALSE	Outer membrane OMP85 family protein	AT3G11070	Outer membrane OMP85 family protein;(source:Araport11)	Cluster9	Protein translocation	18.3305	24.1088	14.1671	17.9474	5.03345	6.74412	18.1493	24.5988	16.9274	16.2525	7.93816	7.01165	19.5255	17.1886	16.5457	13.4035	5.84312	10.877	19.0847	22.3607	11.7129	19.1992	9.14065	8.7455
Zm00001d011771	FALSE	GATA zinc finger family protein	AT3G06740	Encodes a member of the GATA factor family of zinc finger transcription factors.	Cluster9	RNA biosynthesis	4.67142	7.42863	2.98905	4.08577	0.129884	0.230235	4.90198	6.87824	5.65048	3.59327	0.274702	0.101607	4.65123	4.19175	3.84165	2.06775	0.091984	1.89941	4.25559	5.06345	0.85243	3.81312	0.201152	0.094313
Zm00001d011738	FALSE	Probable acyl-[acyl-carrier-protein]--UDP-N-acetylglucosamine O-acyltransferase mitochondrial	AT4G29540	Encodes a UDP-N-acetylglucosamine acyltransferase.	Cluster9	Lipid metabolism	2.6789	3.49746	2.245	2.24111	0.767204	0.451719	3.17868	2.85856	2.53838	1.6837	1.00425	0.686581	2.79222	2.41553	2.02872	1.02783	1.2126	1.36966	2.86424	2.57498	1.77864	2.35229	0.972204	0.576012
Zm00001d011891	FALSE	S-formylglutathione hydrolase	AT2G41530	Encodes a protein with S-formylglutathione hydrolase activity.	Cluster9	Enzyme classification	41.742	49.2961	35.4301	49.9878	18.2612	18.4394	42.5317	54.2225	44.032	46.9654	29.3087	17.1567	44.9224	55.9874	40.625	36.5902	16.8306	25.0699	47.9691	59.7275	30.1608	49.5435	21.0611	16.6487
Zm00001d011699	FALSE	Survival protein SurE-like phosphatase/nucleotidase	AT1G72880	Survival protein SurE-like phosphatase/nucleotidase;(source:Araport11)	Cluster9	not assigned	13.4916	14.4664	9.54475	13.6246	3.18887	3.57245	16.4911	13.7983	13.3643	15.5623	3.93998	4.04496	15.3944	11.1872	12.8031	11.6208	3.32072	7.89014	17.165	14.1721	8.83352	14.3109	3.83192	3.93741
Zm00001d010461	FALSE	Sm-like protein LSM5	AT5G48870	SAD1 encodes a polypeptide similar to multifunctional Sm-like snRNP proteins that are required for mRNA splicing, export, and degradation. Mutation in this gene increases plant sensitivity to drought stress and ABA in seed germination, root growth, and the expression of some stress-responsive genes.	Cluster9	RNA processing	18.1109	18.5635	11.9697	16.9275	1.76963	1.92268	18.9326	16.753	14.1616	15.5518	1.65535	1.08276	17.3932	13.8159	11.83	9.40347	0.888117	6.13701	18.9476	12.0982	6.81463	15.0154	1.5462	1.14632
Zm00001d009387	FALSE	Pentatricopeptide repeat-containing protein	AT4G38150	Pentatricopeptide repeat (PPR) superfamily protein;(source:Araport11)	Cluster9	not assigned	13.8872	22.2712	11.1668	14.878	1.68503	2.27282	12.4129	19.5819	18.4074	12.932	3.44498	2.24283	11.9526	19.3198	12.0253	8.52959	1.26949	6.68438	16.011	21.0971	4.77893	10.0481	1.84927	1.95214
Zm00001d009476	TRUE	Probable ribosomal protein S11 mitochondrial	AT1G31817	Ribosomal L18p/L5e family protein;(source:Araport11)	Cluster9	Protein biosynthesis	44.4573	48.8487	35.7807	44.576	14.8701	12.8926	44.2069	46.6304	36.7314	39.8053	13.0258	9.51318	45.1631	41.9979	36.6405	28.6472	10.7886	22.9014	46.0933	41.8266	24.8809	38.0897	12.3538	9.86165
Zm00001d009520	TRUE	Ninja-family protein 7	AT4G28910	Encodes a transcriptional repressor that functions in the jasmonic acid (JA) signalling pathway, root development, and has a key role in leaf development, likely due to the transcriptional regulation of CYCD3 expression. Transcriptional repressor that accumulates in short-day conditions. Regulates together with FRS7 and FRS12 glucosinolate biosynthesis.	Cluster9	RNA biosynthesis	31.8837	35.4314	31.4572	32.9206	12.9118	13.3154	35.0502	37.3153	30.6729	32.0744	15.7626	14.2491	37.3052	33.3435	27.7907	25.6507	13.688	20.8139	35.804	30.6146	27.7019	35.4675	15.9261	15.2999
Zm00001d009652	FALSE	acidic ribosomal protein P2a-2	AT3G28500	60S acidic ribosomal protein family;(source:Araport11)	Cluster9	Protein biosynthesis	177.863	204.995	89.1873	110.863	3.47702	7.89103	131.805	141.915	133.242	118.984	4.22018	5.36077	161.843	168.25	91.4982	72.8968	2.51006	65.5318	208.198	147.591	21.1211	108.012	2.61498	4.01571
Zm00001d008975	FALSE	Aspartate--tRNA ligase 2 cytoplasmic	AT4G26870	Class II aminoacyl-tRNA and biotin synthetases superfamily protein;(source:Araport11)	Cluster9	Protein biosynthesis	20.7542	21.4397	12.2915	18.8925	2.59935	3.23712	22.9578	20.3487	16.3973	16.5331	2.3752	2.97911	22.6737	14.4649	12.0329	11.1668	2.16537	9.81964	23.1329	16.0958	7.82795	16.5649	3.79869	4.31261
Zm00001d013750	TRUE	ATPase E1	AT1G13690	AtE1 - stimulates the ATPase activity of DnaK/DnaJ	Cluster9	not assigned	24.5859	23.383	10.0113	12.7263	1.19899	2.1265	16.8239	22.4289	17.5842	10.8944	2.17849	1.6377	19.2917	22.5865	14.271	7.9017	2.01154	7.35907	21.9499	20.0191	4.04691	14.7296	2.7394	1.76839
Zm00001d013420	FALSE	P-loop containing nucleoside triphosphate hydrolases superfamily protein	AT4G12790	GPN GTPase involved in selective nuclear import of RNA polymerase II.	Cluster9	RNA biosynthesis	26.2259	35.8798	24.2575	29.4275	13.0292	11.0878	32.7339	34.1606	26.5944	25.667	14.5171	9.22269	32.153	28.7984	25.1741	19.4068	12.2822	18.2705	30.7044	27.6777	15.5672	31.6375	15.0677	11.4728
Zm00001d012831	FALSE	Cleavage and polyadenylation specificity factor subunit 3-I	AT1G61010	cleavage and polyadenylation specificity factor 73-I;(source:Araport11)	Cluster9	RNA processing	5.81683	8.08105	5.46206	7.3513	0.968727	1.16787	8.6972	9.58764	7.6516	6.76251	3.28186	1.4242	9.13019	8.89372	5.76852	5.24332	1.66944	3.82062	9.7398	10.1385	5.72457	8.26595	4.60191	2.61918
Zm00001d012911	FALSE	Huntingtin interacting protein K	Not available	not available	Cluster9	not assigned	8.6922	10.8659	5.70766	8.75357	3.46138	3.80372	10.0473	9.83244	10.3423	9.82666	3.83336	3.16417	10.1219	12.0628	9.62537	7.66938	3.83475	5.7746	13.0636	13.6312	6.98746	9.99419	4.66987	3.71265
Zm00001d013359	TRUE	DNA binding	AT3G12210	DNA binding protein;(source:Araport11)	Cluster9	not assigned	5.68105	6.65368	3.03902	2.9931	0.00640833	0.0563003	5.07473	5.76228	4.80891	3.01137	1.12673	0.738016	5.41852	5.76842	2.97399	2.06018	0.75525	2.03494	4.34067	5.42879	1.94011	4.53905	1.40101	1.37033
Zm00001d013147	FALSE		Not available	not available	Cluster9	not assigned	12.6154	13.727	11.0237	12.835	4.16456	5.17088	14.2647	15.1393	11.636	12.0253	5.47298	2.92586	13.5304	13.3204	10.4245	8.73971	3.05293	6.04482	13.7823	12.2509	8.41486	12.1772	5.79982	4.19089
Zm00001d003770	TRUE		Not available	not available	Cluster9	not assigned	11.9634	13.7436	5.17418	8.82238	1.40917	1.96818	10.4112	11.7174	11.4051	6.92162	1.6319	0.925649	10.9092	11.5696	7.58796	3.94498	1.20336	3.31976	15.2659	12.0493	3.50693	9.16383	2.30324	1.69499
Zm00001d003242	TRUE	DNA-directed RNA polymerases II and IV subunit 5A	AT3G16680	DNA binding / DNA-directed RNA polymerase;(source:Araport11)	Cluster9	RNA biosynthesis	23.3352	30.381	18.0927	21.143	10.2029	9.28745	28.3967	29.165	26.7813	21.7839	13.7813	9.05455	27.4686	27.8602	21.0109	16.2159	9.80654	14.6338	31.1689	27.5792	17.0723	22.9921	12.2496	9.36372
Zm00001d004051	TRUE	Mitochondrial import inner membrane translocase subunit Tim17/Tim22/Tim23 family protein	AT3G25120	Mitochondrial import inner membrane translocase subunit Tim17/Tim22/Tim23 family protein;(source:Araport11)	Cluster9	Protein translocation	13.3744	18.3692	9.82614	12.4935	0.612583	1.22822	12.9679	13.6234	16.8422	10.3706	1.26349	0.892196	11.7075	15.4777	11.0046	7.39078	0.519577	4.93362	18.2021	16.6775	5.79378	11.4943	1.76387	1.31756
Zm00001d004992	FALSE	Probable inactive dual specificity protein phosphatase-like	Not available	not available	Cluster9	Protein modification	11.6486	13.6666	10.5103	10.837	6.54978	6.61687	11.6897	14.9073	11.1463	10.769	7.55283	5.851	12.5326	12.9143	11.0759	9.84532	6.1598	7.94837	15.1138	14.6452	12.8016	14.2026	9.49631	7.76608
Zm00001d005238	FALSE	Eukaryotic translation initiation factor 3 subunit E	AT3G57290	Encodes a protein that is found in not only the eif3 complex but also in association with subunits of the COP9 signalosome. eIF3e appears to be subjected to proteasome-dependent degradation that requires the PCI domain of eIF3e. The level of eIF3e present in cells appears to affect the rate of translation.	Cluster9	Protein biosynthesis	39.2224	44.9759	29.8436	36.5016	10.212	11.1736	44.0288	47.9904	40.4273	41.8093	12.2034	8.03859	41.4891	39.1692	28.4316	25.0344	9.21503	22.3683	48.1502	34.6349	18.6073	35.8856	12.7113	8.6935
Zm00001d004259	FALSE	Actin-related protein 9	AT5G43500	encodes a protein whose sequence is similar to actin-related proteins (ARPs) in other organisms. Member of nuclear ARP family of genes.	Cluster9	not assigned	9.9251	12.0422	10.4051	10.6174	4.07766	4.58953	14.963	13.7727	10.443	12.1113	6.19856	4.65756	14.3989	12.9731	8.43904	8.68399	4.4657	6.78206	12.908	14.3065	8.02953	12.2791	5.58226	4.53933
Zm00001d000311	FALSE	Outer membrane OMP85 family protein	AT3G44160	Encodes a chloroplast-localized Omp85 family member. Members of this family chaperone the membrane insertion of beta-barrel-shaped outer membrane proteins in bacteria, mitochondria and probably chloroplasts and facilitate the transfer of nuclear-encoded cytosolically synthesized preproteins across the outer envelope of chloroplasts.	Cluster9	Protein homeostasis	7.00506	8.16917	5.14517	6.33124	2.95904	3.05971	7.74375	6.80163	5.48277	5.96961	4.90133	3.25825	7.40111	6.65026	4.95527	4.30305	3.26396	4.08775	7.45412	6.08211	3.04653	6.40137	3.16851	3.32632
Zm00001d003007	TRUE	Pentatricopeptide repeat (PPR) superfamily protein	Not available	not available	Cluster9	not assigned	13.3139	16.8877	9.91465	13.2435	6.97976	4.75449	13.9398	17.1433	15.3863	12.9081	8.59093	5.36313	15.7321	16.7543	10.9116	9.48495	5.32363	7.14929	14.7559	13.4753	9.1789	12.3105	5.94694	5.57548
Zm00001d003076	TRUE	General transcription factor IIH subunit 2	AT1G05055	Member of transcription factor TFIIH complex. Involved in transcription and DNA repair and interacts with AtXPD.	Cluster9	DNA damage response	11.8983	13.5966	8.88868	9.73547	3.7222	3.86619	12.5125	14.7855	11.6351	8.67537	4.82647	3.78046	13.4562	10.6807	8.82739	6.30503	3.61659	6.0493	12.6515	11.8992	6.3498	9.29705	5.27826	4.2516
Zm00001d002615	FALSE	Pleckstrin homology (PH) domain superfamily protein	AT4G11790	Pleckstrin homology (PH) domain superfamily protein;(source:Araport11)	Cluster9	not assigned	9.80568	14.591	10.6244	13.5961	3.97464	4.59638	12.6238	15.5136	12.5935	11.2853	6.63875	6.33239	12.5607	14.5586	9.4681	7.50624	5.47011	7.65298	11.3835	16.3632	9.87262	11.7687	6.69816	7.00224
Zm00001d007490	FALSE	Probable prefoldin subunit 2	AT3G22480	&#946;-type PFD member that modulates actin and tubulin patterning in roots; interacts with prefoldinRPB5 interactor (URI) to recycle PIN2 and modulate auxin distribution.	Cluster9	Cytoskeleton organisation	5.91106	8.62513	4.73149	4.88581	1.19533	1.09097	6.17097	6.06991	6.91621	4.23841	1.88859	1.07943	7.01788	6.47801	4.85426	3.23231	0.935962	2.90451	6.94811	6.35495	2.27559	5.58085	1.47411	1.23129
Zm00001d007009	TRUE	DNAJ heat shock N-terminal domain-containing protein	AT1G18700	DNAJ heat shock N-terminal domain-containing protein;(source:Araport11)	Cluster9	Protein homeostasis	12.2697	16.6669	9.61308	11.0449	3.39056	4.28696	16.5695	15.9502	10.5757	12.5935	7.2071	4.99152	16.0715	12.2898	8.57914	9.10873	4.76299	6.24108	14.141	14.253	8.1317	14.2144	7.72799	6.43856
Zm00001d007111	TRUE		AT1G54610	Protein kinase superfamily protein;(source:Araport11)	Cluster9	Protein modification	8.26815	9.18068	6.15882	6.97251	2.12369	1.96015	8.56089	8.33464	6.2465	6.44368	2.25503	1.77483	9.08027	6.38083	5.91381	5.17139	1.68201	3.73431	8.12698	6.28075	5.08221	6.67368	2.63595	2.0818
Zm00001d008259	FALSE	Deleted in split hand/splt foot protein 1 [Source:UniProtKB/TrEMBL;Acc:B6TGR7]	Not available	not available	Cluster9	RNA processing	181.629	228.661	162.111	144.304	62.1255	58.9325	160.281	180.121	172.966	149.305	68.3453	56.6627	166.526	216.429	152.813	130.86	61.9073	98.2448	213.686	211.406	115.785	145.566	68.2625	63.5368
Zm00001d008256	FALSE	NEDD8-activating enzyme E1 catalytic subunit	AT5G19180	Encodes a subunit of a RUB-activating enzyme analogous to the E1 ubiquitin-activating enzyme. ECR1 functions as a heterodimer with AXR1 to activate RUB, a ubiquitin-related protein.	Cluster9	Protein homeostasis	33.7799	45.1365	33.0086	35.5891	9.94911	11.8804	38.1562	41.3353	36.5651	30.8018	17.5569	11.9682	37.2545	38.9113	28.4247	22.2989	9.7855	17.4336	40.319	34.617	19.8108	27.7274	12.8054	12.3762
Zm00001d005849	TRUE	Histone H3 K4-specific methyltransferase SET7/9 family protein	AT1G21920	MRF1 is related to SET7/9 proteins but contains an atypical SET domain. It is expressed in phloem and mutants have a weak late flowering phenotype. Phosphatidylinositol 4-phosphate 5-kinase (PIP5K) enzyme family member.	Cluster9	Chromatin organisation	4.66548	5.52205	2.62171	4.68819	0.610631	0.500661	5.65236	5.77651	3.85603	4.35479	0.305991	0.512767	4.68876	6.3334	2.93841	2.44334	0.60202	2.43225	6.29698	4.93426	3.03229	4.49504	1.00353	0.664452
Zm00001d006055	FALSE	RNA-binding KH domain-containing protein	AT1G51580	RNA-binding KH domain-containing protein;(source:Araport11)	Cluster9	not assigned	3.71814	4.27351	2.41309	3.12663	0.421218	0.380272	4.96413	3.79402	2.99587	2.73679	0.886875	0.223833	4.323	2.89981	2.52088	1.69473	0.24395	1.12258	3.61115	3.61219	1.08993	2.91298	0.535238	0.210834
Zm00001d005632	FALSE	NADH kinase	AT1G78590	Encodes a NADH kinase which can synthesize NADPH from NADH; also utilizes NAD+ as substrate although NADH is the preferred substrate.	Cluster9	Coenzyme metabolism	2.52708	3.30993	2.13687	2.55888	0.36696	0.596564	3.42731	3.55274	3.09642	2.04535	0.764143	0.545112	3.46996	3.04839	1.94568	1.39867	0.33704	1.64227	4.38162	2.99089	0.813853	3.38213	0.517888	0.560959
Zm00001d006794	FALSE	tRNA/rRNA methyltransferase (SpoU) family protein	AT4G15520	tRNA/rRNA methyltransferase (SpoU) family protein;(source:Araport11)	Cluster9	not assigned	11.1466	12.4743	8.92487	7.83884	1.04945	1.54146	8.8437	10.9976	10.2722	6.39866	3.32424	2.04175	8.2778	10.1846	7.51954	5.32208	2.35942	3.81072	10.4596	9.98613	5.2021	7.34399	6.07589	4.06912
Zm00001d017469	TRUE	nucleolar essential protein-related	AT3G57000	nucleolar essential protein-like protein;(source:Araport11)	Cluster9	not assigned	50.5343	57.6995	44.0006	52.0757	24.0975	24.6645	50.9757	57.2392	52.3728	47.4786	25.1722	24.5249	53.946	60.1061	42.7221	38.3327	21.6521	33.4981	56.6611	56.4329	37.0749	46.504	29.9677	25.6726
Zm00001d015973	FALSE		AT5G39600	39S ribosomal protein;(source:Araport11)	Cluster9	not assigned	44.4157	43.0729	22.2305	27.1511	5.47523	8.72019	29.3065	30.4023	30.307	23.3088	7.79682	6.52939	29.3073	32.8087	19.973	16.1022	4.42528	14.1401	32.976	28.2441	11.2854	20.4311	6.51454	7.69928
Zm00001d015962	FALSE	prolyl oligopeptidase family protein	AT5G24260	prolyl oligopeptidase family protein;(source:Araport11)	Cluster9	not assigned	17.8589	18.0783	13.6051	17.6564	7.21738	9.68632	18.5633	19.3531	15.3847	20.087	10.5631	8.77308	18.9831	18.8596	14.7789	14.6892	6.92128	11.5381	17.4806	17.6044	15.1953	19.8412	10.1591	9.66337
Zm00001d018128	FALSE	Cyclin-D2-1	AT2G22490	encodes a D-type cyclin whose transcription level is regulated by sucrose but not phytohormones or nitrate. Protein physically interacts with CDC2A. CycD2 kinase activity is regulated by sequestration of CycD2 protein in a form inaccessible to immunoprecipitation and probably not complexed to CDC2A.	Cluster9	Cell cycle organisation	27.8798	30.9736	20.9101	32.927	3.55188	3.25856	21.2285	30.8949	24.2436	27.4374	3.64468	2.03198	22.6266	31.417	17.7387	17.5619	2.85475	11.5802	25.2221	30.9676	11.354	25.8874	4.6658	2.8496
Zm00001d017625	FALSE		AT1G73240	nucleoporin protein Ndc1-Nup protein;(source:Araport11)	Cluster9	Protein translocation	5.28418	6.51131	3.60526	4.30486	1.31086	0.977808	6.75811	5.45858	4.35963	3.99157	2.44174	1.0867	5.55818	4.18119	3.94741	3.1999	1.13981	2.19204	5.74526	5.05886	2.18285	4.919	1.37646	0.968872
Zm00001d016786	FALSE	PDIL5-3-Zea mays protein disulfide isomerase	AT1G35620	Encodes a protein disulfide isomerase-like (PDIL) protein, a member of a multigene family within the thioredoxin (TRX) superfamily. Unlike several other PDI family members, transcript levels for this gene are not up-regulated in response to three different chemical inducers of ER stress (dithiothreitol, beta-mercaptoethanol, and tunicamycin). However, the level of transcripts for this gene is sli…	Cluster9	Protein modification	10.7713	13.22	8.45856	10.2259	2.30248	2.88643	9.35266	13.2128	11.0906	10.8266	3.49763	2.62453	11.2386	12.5613	9.80182	7.9802	2.20071	5.65361	11.9364	13.8641	6.51066	10.8695	3.764	3.53343
Zm00001d018755	FALSE	ribosomal protein L5	AT2G07725	Ribosomal L5P family protein;(source:Araport11)	Cluster9	Protein biosynthesis	59.6458	71.1098	51.8825	51.3208	11.2855	14.8627	59.1751	49.5359	61.7194	43.3641	15.0712	12.5577	58.9972	60.0326	45.4238	36.693	10.0058	23.8551	71.2768	61.6512	24.8355	48.1931	14.4512	14.8421
Zm00001d018794	TRUE	Ferredoxin--NADP reductase	AT4G05390	Encodes a root-type ferredoxin:NADP(H) oxidoreductase.	Cluster9	Enzyme classifcation	17.1604	22.5423	18.4824	15.4173	1.80316	2.59635	22.3671	29.534	19.7695	14.987	3.12032	3.01598	19.5191	26.3709	19.5254	10.9196	2.56243	8.26547	18.2846	31.3517	17.5783	19.0908	6.26847	5.7948
Zm00001d017258	FALSE	Succinate--CoA ligase [ADP-forming] subunit beta mitochondrial	AT2G20420	ATP citrate lyase (ACL) family protein;(source:Araport11)	Cluster9	Cellular respiration	60.8516	66.3515	53.2764	61.6153	17.893	21.7272	55.7702	66.4255	52.8576	60.3374	17.0547	21.176	55.5934	61.2192	47.0455	45.3044	16.2208	35.1764	59.9247	66.7945	42.7836	59.9092	19.767	22.1227
Zm00001d015526	TRUE	Proteasome subunit beta type	AT1G21720	20S proteasome beta subunit PBC1 truncated protein (PBC1)	Cluster9	Protein homeostasis	42.9351	35.5533	30.6123	28.3308	3.31199	3.17668	31.5106	33.5842	34.1921	23.4427	6.00142	3.72035	30.0185	29.5525	25.8749	16.762	4.24517	11.3671	32.262	28.0462	16.1789	20.5012	9.73577	7.33874
Zm00001d015313	FALSE	Protein SCO1 homolog 1 mitochondrial	AT3G08950	Encodes HCC1, homologue of the copper chaperone SCO1 (synthesis of cytochrome c oxidase 1) from the yeast Saccharomyces cerevisiae. SCO1 encodes a mitochondrial protein that is essential for the correct assembly of complex IV in the respiratory chain. HCC1 is localized in the mitochondrion. A chimeric yeast Sco1-Arabidopsis HCC1 protein complements yeast Sco1 activity. Embryos of hcc1 mutants bec…	Cluster9	Cellular respiration	19.0771	18.3255	11.6253	14.5076	1.0047	1.30179	17.051	14.9804	15.5861	12.2688	2.77599	1.12776	15.0214	11.4615	11.0273	8.04267	0.635528	6.12767	17.2234	14.5328	4.69619	13.2172	1.6986	1.07391
Zm00001d015367	FALSE	CONTAINS InterPro DOMAIN/s: Ribonuclease H2 subunit C (InterPro:IPR013924); Has 30201 Blast hits to 17322 proteins in 780 species: Archae - 12; Bacteria - 1396; Metazoa - 17338; Fungi - 3422; Plants - 5037; Viruses - 0; Other Eukaryotes - 2996 (sou /.../CBI BLink).	AT2G39440	ribonuclease H2 subunit C-like protein;(source:Araport11)	Cluster9	Cell cycle organisation	18.6751	22.8863	13.2622	14.5513	1.46016	1.85356	20.8577	19.5083	20.0744	11.8131	2.46808	2.54999	20.8498	19.7606	13.8331	9.79973	1.80556	6.94127	25.1015	22.7035	7.91532	15.9208	1.96269	2.33787
Zm00001d015389	FALSE	Tubulin-folding cofactor E	AT1G71440	Encodes tubulin-folding cofactor E. Mutant embryos consist of one or a few grossly enlarged cells, surrounded by an endosperm that fails to cellularize and contains a few big nuclei.	Cluster9	Cytoskeleton organisation	11.2692	15.6604	11.263	12.6359	2.26644	3.98902	13.4585	15.9668	12.9317	13.5508	4.07404	4.62841	13.5646	12.9412	11.5597	9.64727	2.89361	7.24111	14.2258	15.0587	10.4127	13.7031	4.44149	5.79939
Zm00001d015168	FALSE	Aspartate--tRNA ligase 2 cytoplasmic	AT4G26870	Class II aminoacyl-tRNA and biotin synthetases superfamily protein;(source:Araport11)	Cluster9	Protein biosynthesis	48.7254	54.0217	35.4192	56.8079	18.8106	20.7922	55.8121	58.2603	40.6744	57.5984	20.6128	21.6341	56.4636	45.4671	35.7687	41.5828	17.4184	30.3128	59.2687	49.1087	35.7761	54.5636	28.2005	27.5205
Zm00001d017833	FALSE	Ribose-phosphate pyrophosphokinase 4	AT2G42910	Phosphoribosyltransferase family protein;(source:Araport11)	Cluster9	Amino acid metabolism	57.5347	55.2703	34.2031	31.8903	8.91678	9.57144	43.6988	45.815	34.1643	25.1019	7.95211	6.84724	41.1371	34.4535	27.5491	18.7228	5.20358	15.0744	41.5415	28.5283	11.6295	26.2783	4.55312	3.95976
Zm00001d038525	FALSE	Probable NOT transcription complex subunit VIP2	AT1G07705	NOT2 / NOT3 / NOT5 family;(source:Araport11)	Cluster10	RNA processing	13.9927	22.3058	16.7894	24.3235	6.44016	5.63507	14.6335	18.8941	15.5019	21.4579	7.1907	6.01381	15.4904	13.7817	13.6519	13.4911	6.36451	11.0963	11.8924	11.1127	8.34201	18.1202	8.31805	7.09447
Zm00001d034878	FALSE	Ribonuclease P protein subunit P38-related	AT3G45900	Ribonuclease P protein subunit P38-like protein;(source:Araport11)	Cluster10	not assigned	1.63232	3.65284	2.16596	3.76626	0.164696	0.121294	1.7499	4.10896	2.96887	3.85053	0.155593	0.100204	2.02258	2.62227	2.73617	2.39634	0.170847	1.5457	1.72364	2.37397	1.40628	3.84714	0.216101	0.171545
Zm00001d025294	FALSE	Coilin	AT1G13030	Encodes a plant coilin, a protein that in other organisms is a major structural scaffolding protein necessary for Cajal body formation, composition and activity. It has been shown to bind both U1 and U1 snRNAs in vitro.	Cluster10	not assigned	5.73273	10.6697	6.63106	8.73212	1.08554	1.87709	8.0056	11.3785	7.78593	8.07509	1.36828	1.1591	6.90216	6.22978	6.4871	5.98652	0.832788	5.29162	5.37792	6.40186	1.95341	11.0849	0.756637	1.08255
Zm00001d031212	FALSE	thiolase1	AT5G48230	Encodes an acetoacetyl-CoA thiolase that generates the bulk of the acetoacetyl-CoA precursor needed for the cytosolic localized, mevalonate-derived isoprenoids biosynthetic pathway. Loss-of-function mutants are embryo lethal.	Cluster10	Secondary metabolism	29.564	50.1234	38.8388	57.7441	1.6005	3.50787	23.1091	38.2781	41.9011	52.2674	1.67667	3.41671	28.2027	29.4944	36.3784	33.4906	2.24944	19.8525	25.5236	25.9771	15.2872	45.1862	9.48828	7.01801
Zm00001d031009	FALSE	Protein tesmin/TSO1-like CXC 2	AT3G22760	CXC domain containing TSO1-like protein 1. The gene is expressed in stamens, pollen mother cells, and immature ovules. Regulates fate transition and cell Divisions in the stomatal lineage.	Cluster10	RNA biosynthesis	6.39234	9.6174	4.61604	10.0355	0.0161183	0.154173	5.86501	10.5858	8.64123	8.69329	0.099468	0.130368	7.08216	6.17243	7.58347	6.28195	0.04571	4.16459	4.58627	5.13185	1.84811	11.5273	0.0245883	0.0994727
Zm00001d028130	FALSE	DeSI-like protein	Not available	not available	Cluster10	Protein homeostasis	9.76437	12.4497	10.1901	18.7244	1.0287	1.88167	8.32197	11.4187	11.7436	16.3886	0.942565	1.77065	9.61089	8.73431	10.7893	11.2004	0.716162	7.1711	8.50144	6.52186	5.76481	15.7894	0.995037	1.93821
Zm00001d048301	FALSE	E3 ubiquitin ligase BIG BROTHER	Not available	not available	Cluster10	not assigned	10.5052	15.6656	13.2775	21.9155	0.267702	0.928263	9.50108	12.8894	13.8699	18.3031	0.71237	0.834605	11.1269	10.2397	13.0482	13.4875	0.858786	8.74863	10.6746	11.7718	8.71284	21.1717	1.0795	2.19004
Zm00001d045599	FALSE	Monocopper oxidase-like protein SKU5	AT4G12420	Encodes a protein of unknown function involved in directed root tip growth. It is a member of 19-member gene family and is distantly related structurally to the multiple-copper oxidases ascorbate oxidase and laccase, though it lacks the copper-binding domains. The protein is glycosylated and GPI-anchored. It is localized to the plasma membrane and the cell wall. The gene is expressed most strongl…	Cluster10	Enzyme classification	12.4128	31.4498	15.9373	26.1065	0.151102	0.331082	10.727	28.5392	22.11	26.0352	0.410685	0.59495	14.4052	21.1013	17.7978	17.1061	0.265949	10.8351	12.1628	15.936	6.41226	27.4893	0.376133	0.715924
Zm00001d041052	FALSE	DECUSSATE protein	AT3G03460	One of two paralogous GLTSCR domain containing proteins and a core component of SWI/SNF complexes. A specific subunit of BRM-associated SWI/SNF (BAS) complexes (PMID:36471048).Interacts with BRM and may be responsible for ensuring proper complex assembly and association with chromatin. Function is dependent upon the GLTSCR domain.	Cluster10	not assigned	10.24	17.6642	14.1521	17.9521	7.15143	5.8967	9.91399	18.0507	14.8425	16.4404	8.089	5.85832	11.6405	16.4329	15.8529	12.7438	7.0427	10.3107	10.5169	18.129	11.0558	15.6543	6.94958	6.10631
Zm00001d044188	FALSE	glycosyl transferase family 1 protein	AT4G01210	glycosyl transferase family 1 protein;(source:Araport11)	Cluster10	not assigned	3.08718	5.18238	4.11108	6.1004	1.28728	1.54486	3.78557	4.69547	4.13822	5.41622	1.96921	1.69356	4.38808	3.54845	3.8389	4.37068	1.63961	3.31722	3.70808	3.53008	2.49395	5.47303	1.82976	2.01975
Zm00001d045002	FALSE	Nucleolar protein 10	AT3G56990	embryo sac development arrest 7;(source:Araport11)	Cluster10	not assigned	3.29334	5.64217	4.32949	7.05962	0.444527	0.862526	4.8647	5.54877	4.47346	5.95165	1.02798	1.305	4.05538	4.6292	3.65755	3.76932	1.04106	2.66464	2.83691	3.30207	1.75861	5.4201	1.89167	1.84966
Zm00001d014472	FALSE	Zinc finger CCCH domain-containing protein 40	AT3G21810	Zinc finger C-x8-C-x5-C-x3-H type family protein;(source:Araport11)	Cluster10	RNA biosynthesis	8.55422	16.1322	10.2036	16.0832	4.91139	6.20444	11.4566	15.6458	12.9741	14.3745	4.66016	5.66602	12.518	12.8396	10.8914	10.9069	5.67081	8.33698	9.22784	12.9624	8.14626	16.4142	5.09095	6.39478
Zm00001d004807	FALSE	Coatomer subunit beta-1	AT4G31480	Required for plant growth, salt tolerance, and maintenance of the structure of the Golgi apparatus.	Cluster10	Vesicle trafficking	12.8431	16.4868	15.8734	21.2531	4.71802	5.07027	10.1541	15.3581	14.9537	20.4089	5.5099	4.1937	11.194	10.6966	15.2519	13.9639	4.13713	8.88035	10.572	11.2588	11.5125	17.2072	6.66024	4.41518
Zm00001d006658	FALSE	Glucan endo-13-beta-glucosidase 4	AT3G13560	O-Glycosyl hydrolases family 17 protein;(source:Araport11)	Cluster10	Enzyme classification	3.12738	9.02956	6.17935	8.81807	0.326412	0.706866	4.36606	7.32707	7.77146	7.51971	0.828374	1.39225	3.97893	4.87601	5.86919	5.33023	0.711351	3.19693	3.90764	4.70688	3.42237	8.32766	1.08757	1.22753
Zm00001d011941	FALSE	aminopeptidases	Not available	not available	Cluster10	not assigned	6.59444	15.1581	12.9647	18.0535	0.445634	1.03915	7.95152	14.6985	15.1911	20.0279	1.06056	0.903495	8.78235	14.0285	14.1459	11.4141	0.82228	6.48235	9.86634	13.7248	11.8679	19.8743	1.58003	1.6161
Zm00001d017640	FALSE		AT1G53345	DHHA1 domain protein;(source:Araport11)	Cluster10	not assigned	13.0344	19.0983	14.1447	16.7719	4.15421	4.07575	8.28373	15.0014	11.9739	16.0922	4.96446	4.31907	9.66526	13.0266	11.853	12.0317	3.22108	7.15905	6.27023	10.4392	8.27768	15.9372	4.1522	4.44343
Zm00001d033649	FALSE	Beta-glucosidase 44	AT3G18070	beta glucosidase 43;(source:Araport11)	Cluster11	Enzyme classification	78.5232	139.046	139.773	184.855	16.3948	38.8716	59.0576	166.105	187.681	207.274	17.5959	39.9315	79.5131	162.627	215.643	150.403	13.755	82.1097	89.6735	156.845	179.87	197.454	13.9994	47.5381
Zm00001d026258	FALSE	Ubiquitin-specific protease family C19-related protein	AT1G16860	Plasma membrane-localized proteins that negatively regulate cellulose synthesis by inhibiting the exocytosis of CESAs.	Cluster11	Cell wall organisation	13.9154	21.3729	29.8657	26.5401	6.35838	8.08438	12.4278	20.9734	22.5112	25.8517	5.13141	5.94846	16.3004	16.5697	25.0255	17.1956	3.90059	12.3635	12.7432	18.8073	22.8408	21.9185	2.4999	3.36405
Zm00001d048627	TRUE	ATP-citrate synthase alpha chain protein 3	AT1G09430	Encodes subunit A of the heteromeric enzyme ATP citrate lyase (ACL). In animals, ACL is encoded by a single gene; ACL in Arabidopsis is composed of two polypeptides, ACLA (encoded by 3 genes) and ACLB (encoded by 2 genes). The holoenzyme has an A(4)B(4)stoichiometry. Expression of both ACLA and ACLB but not of either of the subunits alone results in ACL activity.	Cluster11	Lipid metabolism	116.523	143.386	276.931	246.27	29.8921	48.2167	97.9139	212.512	204.437	284.312	21.4727	43.5368	115.691	225.508	229.701	205.745	23.4495	114.456	123.681	255.478	271.943	279.519	40.6909	46.079
Zm00001d047087	FALSE	beta expansin8	Not available	not available	Cluster11	not assigned	12.2514	47.0199	37.3823	38.7596	4.3956	4.14424	9.96997	48.5465	38.5475	35.2328	3.16144	5.78995	15.2986	46.0821	32.506	25.8124	5.95079	16.9999	13.8489	37.7727	61.655	36.9214	8.02078	9.49872
Zm00001d047998	FALSE	Squalene monooxygenase	AT1G58440	Encodes a putative protein that has been speculated, based on sequence similarities, to have squalene monooxygenase activity.	Cluster11	Secondary metabolism	16.7869	23.1475	36.1045	24.0208	6.16203	10.8375	13.7445	24.9704	24.9622	28.329	3.3149	13.0673	15.5116	25.756	35.212	25.6349	5.64526	19.0232	13.5857	20.1271	31.6877	30.2359	7.39192	12.4127
Zm00001d052748	FALSE	Plasma-membrane choline transporter family protein	AT3G15380	Encodes a member of a choline transporter-like protein family that facilitates choline transport, localizes to the trans-Golgi network, and during cytokinesis is associated with the phragmoplast. Loss-of-function results in an altered choline metabolite profile, defects in sieve plate and sieve pore formation and impaired phloem transport.	Cluster11	not assigned	4.88453	10.9011	10.2974	13.3698	0.8641	1.8401	4.79586	13.0535	11.3461	12.877	1.17219	2.16299	6.12512	8.64012	11.8256	8.82541	0.828179	5.70046	6.9024	9.41492	10.3602	15.0141	1.61224	3.28866
Zm00001d046286	FALSE	RPGR ORF15 isoform	AT2G22795	hypothetical protein;(source:Araport11)	Cluster11	not assigned	3.33997	9.00058	9.95153	12.4595	0.78927	0.670898	5.6801	6.90147	12.8906	10.7787	1.57374	0.718601	5.04239	5.54101	13.7248	7.46316	0.618071	3.137	2.66609	7.37149	9.76433	9.96241	0.760169	0.703127
Zm00001d041063	FALSE	Serine/threonine-protein kinase KIPK	AT2G36350	Member of AGC VIIIa Kinase gene family.	Cluster11	Protein modification	4.62263	9.39201	13.2176	9.41918	0.765128	1.27825	4.91267	11.937	13.2928	11.2961	0.730658	1.5481	5.72827	9.85175	14.7651	7.8005	0.668402	4.64155	5.62138	11.8712	17.388	11.0627	0.88983	1.4946
Zm00001d011792	FALSE	UDP-D-apiose/UDP-D-xylose synthase 2	AT1G08200	Encodes a putative UDP-D-apiose/UPD-D-xylose synthetase.	Cluster11	Carbohydrate metabolism	21.6373	33.1533	61.5868	48.9074	3.42233	11.4151	24.1293	39.3391	52.5903	46.7769	4.5294	12.5	27.7926	27.6545	64.7406	33.1869	3.39409	24.2452	21.6976	24.9672	59.0398	47.8361	5.06942	10.5866
Zm00001d011369	FALSE	Pectin lyase-like superfamily protein	AT4G23820	Pectin lyase-like superfamily protein;(source:Araport11)	Cluster11	Enzyme classification	28.0729	51.8269	62.046	55.8963	6.35982	20.3035	29.2345	77.0357	65.6936	67.102	6.48292	21.254	31.5205	59.0795	79.4944	46.1012	6.71922	31.5389	35.3743	60.0527	75.0186	66.17	8.15457	25.1609
Zm00001d015780	FALSE	Protein WVD2-like 5	AT2G25480	TPX2 (targeting protein for Xklp2) protein family;(source:Araport11)	Cluster11	Cytoskeleton organisation	9.35121	18.6829	21.7714	23.8136	0.381669	1.92591	10.2223	18.3855	21.4233	25.224	0.338448	1.71081	10.9692	14.2503	21.4257	18.3597	0.405405	9.7263	10.8228	14.6872	20.5282	26.5076	0.826779	1.92759
Zm00001d008903	FALSE	Peptide-N4-(N-acetyl-beta-glucosaminyl)asparagine amidase A protein	AT3G14920	Peptide-N4-(N-acetyl-beta-glucosaminyl)asparagine amidase A protein;(source:Araport11)	Cluster11	not assigned	1.34359	2.90497	1.77209	3.60408	0.0617777	0.374176	1.15795	4.22076	2.60961	4.14293	0.403603	0.408008	1.66996	3.01546	3.65203	3.31236	0.19962	1.71621	1.44403	4.04863	2.8665	5.39425	0.715614	0.687589
Zm00001d003673	FALSE	Protein kinase superfamily protein	AT4G02630	Protein kinase superfamily protein;(source:Araport11)	Cluster11	Protein modification	5.90447	10.465	14.192	16.8557	0.797891	2.34114	5.30218	11.9861	11.3149	16.4987	1.0011	2.07321	7.30848	9.45977	14.3434	10.7847	1.15282	7.64689	6.06546	7.70438	10.2213	14.7818	1.07399	1.60725
Zm00001d017773	FALSE	TUB-transcription factor 9	AT1G47270	Member of TLP family of tubby like proteins that also contain an F-Box. Localized to the plasma membrane.	Cluster11	RNA biosynthesis	7.846	13.8021	14.2687	15.5487	2.69597	4.67327	6.99066	14.4982	16.9259	15.5983	3.05712	5.22678	7.84599	10.7659	17.7569	12.2062	2.84488	8.26682	7.59614	9.62193	12.8336	14.7294	5.94546	5.08528
Zm00001d017125	FALSE	Ankyrin repeat family protein	AT3G01750	Ankyrin repeat family protein;(source:Araport11)	Cluster11	not assigned	20.8978	26.3483	28.9171	34.0768	2.23097	3.65791	14.5756	27.4323	33.3793	36.7333	2.75829	3.56533	18.8884	28.7724	34.9133	23.4136	2.27458	14.1691	15.3312	20.4184	34.3773	30.19	2.83417	3.25769
Zm00001d033850	FALSE	alpha tubulin1	Not available	not available	Cluster12	Cytoskeleton organisation	687.959	808.17	758.448	1153.86	40.8955	115.78	430.695	797.515	823.223	1140.91	52.4297	105.632	573.128	711.528	990.1	759.743	46.8532	462.729	444.544	509.962	463.88	870.123	50.0782	90.3675
Zm00001d024141	FALSE	Transmembrane 9 superfamily member 9	AT2G24170	Endomembrane protein 70 protein family;(source:Araport11)	Cluster12	not assigned	69.6218	39.915	58.1157	73.8254	7.18347	14.7798	75.6361	50.2492	54.6997	91.9141	8.58349	15.5807	74.0082	40.8927	58.2077	64.574	8.12663	40.2334	83.2311	36.2826	77.7531	91.4248	20.3218	21.7316
Zm00001d024199	FALSE	Probable receptor-like serine/threonine-protein kinase	AT5G57670	Protein kinase superfamily protein;(source:Araport11)	Cluster12	Multi-process regulation	11.1916	2.95422	3.87895	7.57876	0.232532	0.804123	8.06349	4.28459	3.89442	9.79656	0.171774	0.878975	8.55715	2.45555	6.43045	6.81208	0.306163	3.70519	8.31502	3.57812	8.66779	9.86072	0.459626	1.19899
Zm00001d038372	FALSE	Expressed protein; protein	AT3G55420	hypothetical protein;(source:Araport11)	Cluster12	not assigned	19.5165	11.3836	12.2343	14.958	2.28748	4.67392	13.5427	10.83	15.8501	14.3616	2.6781	4.66706	15.1883	9.26548	16.1875	10.896	2.56931	8.79717	13.1688	7.60227	19.2237	11.7063	3.70026	3.11794
Zm00001d003751	FALSE	NDR1/HIN1-like 1	AT2G35960	Encodes a protein whose sequence is similar to tobacco hairpin-induced gene (HIN1) and Arabidopsis non-race specific disease resistance gene (NDR1). Expression is not altered in response to cucumber mosaic virus or spermine.	Cluster12	not assigned	144.341	80.8236	156.098	130.317	1.00713	13.8396	102.23	96.1982	110.286	157.681	1.22497	12.6579	115.963	98.0641	167.28	118.921	1.5376	57.5636	145.353	73.1866	156.913	126.391	2.58431	10.6709
Zm00001d002282	FALSE	Probable receptor-like protein kinase	AT1G30570	Encodes HERCULES2 (HERK2), a receptor kinase regulated by Brassinosteroids and required for cell elongation during vegetative growth.	Cluster12	Protein modification	2.45572	3.14607	2.43805	3.41307	0.501379	0.638358	2.77596	3.44858	2.85806	4.17961	0.338436	0.696411	3.45395	2.61613	4.43454	2.98295	0.446703	2.09972	3.51546	3.57096	4.74498	4.86328	0.864173	1.06487
Zm00001d010222	FALSE	Protein trichome berefringence-like 7	AT1G48880	Encodes a member of the TBL (TRICHOME BIREFRINGENCE-LIKE) gene family containing a plant-specific DUF231 (domain of unknown function) domain. TBL gene family has 46 members, two of which (TBR/AT5G06700 and TBL3/AT5G01360) have been shown to be involved in the synthesis and deposition of secondary wall cellulose, presumably by influencing the esterification state of pectic polymers. A nomenclature…	Cluster12	not assigned	4.1165	2.58716	3.04904	3.98816	1.20578	1.10593	2.94097	2.1941	3.6463	3.29274	1.21965	1.09351	3.11134	1.99706	4.32738	2.59439	1.14724	1.81319	2.92024	2.67844	4.16175	2.78521	1.12721	0.817185
Zm00001d043808	FALSE	DUF1639 family protein	AT1G25370	hypothetical protein (DUF1639);(source:Araport11)	Cluster14	not assigned	10.2401	3.79868	6.79957	4.49247	10.3216	11.0213	9.63566	2.71427	6.00896	4.01749	10.6079	8.79627	10.435	3.814	6.34554	5.75161	11.7078	7.90483	6.84219	3.43222	4.97612	3.34029	11.1176	8.13146
Zm00001d040477	FALSE	Cyclin-like F-box	AT2G26850	F-box family protein;(source:Araport11)	Cluster14	Protein homeostasis	31.2412	10.8375	19.6195	10.4265	66.9516	52.3516	35.6669	12.0004	16.6	10.0987	51.3041	41.0393	36.2906	10.0398	17.0253	21.5382	52.1226	27.0925	34.4797	13.1808	16.9089	11.5234	30.7558	27.9077
Zm00001d031625	FALSE	Transcription factor MADS37	Not available	not available	Cluster14	RNA biosynthesis	15.9992	4.62697	8.14128	1.9407	39.887	21.9822	20.8199	5.07682	14.2946	1.58367	33.4097	20.1685	14.9283	5.0792	11.227	6.14937	27.8709	13.7085	30.1413	8.14659	15.587	2.95254	31.6831	20.4925
Zm00001d053378	FALSE		AT1G64140	WRKY transcription factor;(source:Araport11)	Cluster14	not assigned	22.5147	10.7421	11.6948	5.89414	42.4708	28.8826	27.5214	10.3731	12.387	5.84175	40.1098	27.1225	30.0827	8.96527	12.6131	11.062	42.0888	19.1751	21.1022	10.9306	15.7175	6.93712	37.1894	24.1647
Zm00001d031669	TRUE	O-fucosyltransferase family protein	AT1G52630	O-fucosyltransferase family protein;(source:Araport11)	Cluster18	RNA biosynthesis	5.92899	5.92144	5.20157	4.90536	1.66493	1.50634	7.58712	6.72525	5.6089	4.86159	2.18071	1.48933	7.63657	5.28387	5.29305	3.90026	1.5675	2.77392	8.40251	6.26236	5.24893	5.64239	2.56817	1.43234
Zm00001d032075	FALSE	exocyst subunit exo70 family protein D1	AT1G54090	A member of EXO70 gene family, putative exocyst subunits, conserved in land plants. Arabidopsis thaliana contains 23 putative EXO70 genes, which can be classified into eight clusters on the phylogenetic tree.	Cluster18	Vesicle trafficking	5.70014	4.13423	2.78491	3.47851	0.618056	1.0175	4.1297	3.69192	2.86243	3.37871	0.621366	0.673452	5.88284	3.34438	3.26595	2.65791	0.586891	1.65884	4.665	3.1981	2.43057	2.83569	0.802738	0.525137
Zm00001d032663	FALSE		AT1G65720	transmembrane protein;(source:Araport11)	Cluster18	not assigned	41.2545	27.7803	15.3877	25.5242	3.58599	4.7454	33.6196	26.3966	21.8382	25.4661	3.84644	3.77075	43.3336	21.7352	27.8304	18.5713	2.76737	11.3555	40.1887	21.3942	23.6772	24.9457	6.11669	4.77083
Zm00001d032282	TRUE	Aminopeptidase M1	AT4G33090	encodes an aminopeptidase, a ortholog of mouse microsomal AP (EC 3.4.11.2).	Cluster18	Protein homeostasis	24.6195	23.0595	18.6837	20.3757	5.88826	8.98023	24.4091	23.6977	16.4497	19.8732	7.66771	9.01107	22.4146	19.4638	16.8322	16.484	7.93822	13.0393	23.2943	19.1584	14.7727	21.6393	9.85187	10.4458
Zm00001d030617	FALSE	octopine synthase binding factor1	AT3G62420	Encodes a group-S bZIP transcription factor. Forms heterodimers with group-C bZIP transcription factors. The heterodimers bind to the ACTCAT cis-element of proline dehydrogenase gene.	Cluster18	RNA biosynthesis	217.066	175	131.529	134.134	48.8658	44.1076	189.188	207.488	129.125	152.87	48.2567	40.0257	189.812	157.844	167.116	109.744	47.2466	89.3122	236.156	153.215	147.701	143.799	55.9725	46.4585
Zm00001d030053	FALSE	AT-hook motif nuclear-localized protein 13	Not available	not available	Cluster18	not assigned	17.5363	8.7196	5.39247	7.8197	0.0640247	0.11156	14.6784	10.3431	6.56379	6.70071	0.0707193	0.0693847	17.9747	4.65334	5.17254	4.51992	0.0729287	3.428	14.4982	4.55953	1.98783	7.41011	0.0777243	0.106988
Zm00001d029950	FALSE	Putative membrane lipoprotein	AT5G50290	wall-associated receptor kinase galacturonan-binding protein;(source:Araport11)	Cluster18	not assigned	8.5383	6.45106	1.95277	4.63643	0.0144853	0.145027	6.56197	6.94192	3.97671	4.7938	0.0440113	0.18407	6.87614	3.3559	2.95309	2.74549	0.02044	2.0188	6.58054	3.80334	1.42546	4.27855	0.0667623	0.251887
Zm00001d033454	FALSE	SNARE-like superfamily protein	AT1G51160	TRAPP protein BET5 homolog.	Cluster18	Vesicle trafficking	16.7903	16.2694	10.6882	16.5158	3.4651	5.15848	15.9113	14.4759	12.0908	16.362	3.47777	4.73403	15.2942	14.4993	12.5306	11.5114	2.95993	6.97561	22.4304	13.2839	12.7497	16.5773	4.4909	5.05302
Zm00001d036410	FALSE	P-loop containing nucleoside triphosphate hydrolases superfamily protein	AT4G27680	P-loop containing nucleoside triphosphate hydrolases superfamily protein;(source:Araport11)	Cluster18	not assigned	5.25648	6.4204	4.19018	5.3261	1.11165	1.60013	6.72967	6.17823	5.35597	5.72571	1.97679	1.97669	6.10945	5.47393	4.90282	4.14008	1.51354	3.67809	6.50065	6.62082	4.4105	6.14898	1.93717	2.0896
Zm00001d036319	FALSE	Proteasome subunit alpha type	AT3G22110	Encodes the alpha-3 subunit of 20s proteasome.	Cluster18	Protein homeostasis	67.2685	59.4708	35.0324	55.0213	14.0072	13.8447	65.968	63.0347	56.2286	60.8308	19.0516	13.5876	74.2994	59.5671	51.8062	43.7419	14.9565	33.4244	88.4726	58.1899	40.7006	59.9298	23.2564	16.1405
Zm00001d037509	TRUE		AT3G51610	Encodes a membrane protein NO PRIMEXINE AND PLASMA MEMBRANE UNDULATION (NPU). Involved in primexine deposition and plasma membrane undulation during early pollen wall development.	Cluster18	Cell wall organisation	46.949	32.2242	28.1504	37.5642	8.05258	11.6668	39.5108	32.985	27.5569	32.821	8.99802	10.8019	37.0437	32.5202	25.2934	25.0304	8.86474	18.7175	43.104	30.8553	24.8151	31.1161	12.7278	11.8518
Zm00001d034183	TRUE	clast3-related	AT3G18940	clast3-like protein;(source:Araport11)	Cluster18	Cell cycle organisation	12.0186	13.3196	6.05752	7.43443	1.48622	1.94504	11.0849	9.64083	8.68334	5.69871	3.27802	2.10229	11.3021	8.4069	6.30198	4.97419	2.0748	3.79575	14.6466	9.13848	4.29258	6.87592	3.65453	2.96488
Zm00001d033965	FALSE	Protein WRKY1	AT3G04670	member of WRKY Transcription Factor; Group II-d	Cluster18	RNA biosynthesis	9.78347	6.25961	5.25776	4.48421	0.441945	0.451206	12.4035	5.93988	3.97042	2.72569	0.839672	0.661886	11.0174	3.45003	2.73665	2.0045	0.861504	1.53966	9.61137	2.61145	1.45525	2.91125	1.02192	0.747321
Zm00001d033818	TRUE	Transmembrane and coiled-coil domains protein 1	AT3G12030	transmembrane/coiled-coil protein (Protein of unknown function DUF106, transmembrane);(source:Araport11)	Cluster18	RNA biosynthesis	10.9092	9.34351	4.03896	6.17867	0.757138	1.04088	7.78489	6.39919	3.712	4.29384	0.807995	0.649015	7.82499	5.1603	2.93073	2.85921	0.60305	1.93163	7.78349	3.91165	2.09822	2.23608	0.495496	0.381665
Zm00001d034877	TRUE	Protein BREVIS RADIX	Not available	not available	Cluster18	Cell cycle organisation	5.74912	2.47744	1.00302	1.82518	0.041164	0.34886	5.48276	1.8211	1.52361	1.34984	0.0640023	0.389097	5.19553	1.84563	1.06685	1.25588	0.019244	0.590981	3.64	1.17208	0.421677	1.28538	0.111764	0.668567
Zm00001d022573	TRUE	26S proteasome regulatory subunit 4 homolog A	AT2G20140	Encodes one of the two RPT2 (26S proteasome subunit RPT2) paralogs: RPT2a (At4g29040) and RPT2b (At2g20140). RPT2b can not complement the rpt2a mutant phenotype. rpt2a rpt2b double mutants are embryo lethal.	Cluster18	Protein homeostasis	95.0946	87.9138	66.8096	71.5526	24.7121	23.6943	92.6055	83.4243	73.8397	75.7409	28.6289	24.4529	94.3745	77.4191	60.507	57.1208	26.9899	42.2362	106.513	71.4928	51.0401	73.1052	37.3163	29.9933
Zm00001d023349	TRUE	Sec1/munc18-like (SM) proteins superfamily	AT2G30380	MYB family transcription factor;(source:Araport11)	Cluster18	Vesicle trafficking	3.39587	4.69494	1.37609	2.89117	0.296258	0.409883	3.82477	3.52065	2.91275	1.80639	0.172385	0.296447	3.99559	2.38522	1.47518	1.64841	0.173825	0.90849	4.70489	2.60002	1.35357	2.53128	0.567725	0.353512
Zm00001d022513	TRUE	Elongation factor 1-beta 2	AT5G12110	elongation factor 1-beta 1;(source:Araport11)	Cluster18	Protein biosynthesis	795.457	662.34	427.827	615.196	35.7599	56.7633	782.817	499.387	560.67	517.541	46.9692	45.2649	746.446	511.116	443.476	361.99	29.5199	224.022	772.721	513.411	190.678	458.552	38.5626	39.6964
Zm00001d022266	TRUE	Probable transcription factor	AT3G04930	DNA-binding storekeeper protein-related transcriptional regulator;(source:Araport11)	Cluster18	RNA biosynthesis	3.2214	3.05695	1.68573	2.00195	0.557749	0.568207	2.27692	3.14097	2.47269	2.38369	0.831394	0.505462	3.85415	2.70984	2.4884	1.9668	0.734595	1.49804	3.04376	3.05718	2.26966	2.36168	1.28381	0.745485
Zm00001d023368	TRUE	TLC ATP/ADP transporter	AT5G05310	TLC ATP/ADP transporter;(source:Araport11)	Cluster18	not assigned	5.11149	4.29507	3.80442	4.32753	0.933507	1.12876	6.87835	4.82672	3.40744	4.4326	0.894255	0.931814	6.73188	4.1882	3.66113	3.1275	1.11439	2.28788	6.52144	4.34389	3.52795	4.03759	1.62668	1.36785
Zm00001d024066	TRUE	fiber protein Fb34	AT1G68220	aerobic coproporphyrinogen-III oxidase (DUF1218);(source:Araport11)	Cluster18	Cell wall organisation	15.7997	14.175	9.78824	9.25492	1.66646	2.71641	16.7452	11.8295	9.48991	6.77664	2.22013	2.04308	14.7133	8.40944	8.73313	5.37241	1.6675	4.20138	13.6503	8.51693	6.39733	6.38879	2.9288	1.75742
Zm00001d024036	TRUE	C2H2-like zinc finger protein	AT5G40710	zinc finger (C2H2 type) family protein;(source:Araport11)	Cluster18	RNA biosynthesis	8.3674	9.06449	7.8893	8.26829	2.95361	3.35942	11.783	10.234	8.55466	8.75328	3.86558	3.21665	9.6631	9.38051	8.52961	7.36019	3.19546	5.43091	11.1665	9.88462	7.35387	9.84427	5.21016	3.55751
Zm00001d023946	FALSE	Putative methyltransferase	AT1G22800	S-adenosyl-L-methionine-dependent methyltransferases superfamily protein;(source:Araport11)	Cluster18	not assigned	6.57521	5.9239	4.63695	5.26912	2.92032	3.20793	5.91389	5.8177	4.1983	5.17801	2.92393	2.65908	6.6019	4.9458	4.58951	4.05822	2.68804	3.55163	6.32563	5.02344	4.17834	5.31723	3.02015	2.92473
Zm00001d023479	FALSE	Putative HLH DNA-binding domain superfamily protein	AT2G27230	Encodes a nuclear-localized transcriptional activator with weak sequence similarity to basic helix-loop-helix(bHLH)-domain proteins. It promotes the production of stele cells in root meristems and is required to establish and maintain the normal vascular cell number and pattern in primary and lateral roots.	Cluster18	not assigned	13.5237	8.65444	5.33923	6.51948	1.08374	1.10304	21.4589	10.6028	5.43194	5.08363	0.74738	0.98119	23.0166	5.63504	3.39984	3.67813	0.701125	2.45592	15.9014	5.41033	2.3462	5.81765	1.64278	1.79762
Zm00001d022063	FALSE		AT1G65032	COMPLEX 1 LYR-like protein;(source:Araport11)	Cluster18	not assigned	35.9379	22.7679	9.94864	15.7209	3.84881	4.55452	23.6219	14.642	14.616	12.4096	7.17986	2.32138	21.8121	12.2767	13.034	8.79447	2.27089	5.66232	32.2761	16.3369	6.02933	12.131	3.97489	2.20409
Zm00001d020354	TRUE	Succinate dehydrogenase subunit 7A mitochondrial	AT3G47833	predicted to encode subunit 7 of mitochondrial complex II and to participate in the respiratory chain	Cluster18	Cellular respiration	29.9828	27.4755	10.6077	17.6877	4.52105	4.58431	24.3192	21.8437	18.4336	16.2038	5.31464	4.3539	24.9219	20.2676	16.3701	13.2269	4.06251	10.1335	35.5014	18.2785	11.7049	15.2602	5.84561	3.56393
Zm00001d020224	FALSE		AT4G33100	protein phosphatase;(source:Araport11)	Cluster18	Lipid metabolism	12.1785	11.6024	7.50725	9.352	4.09675	3.74585	10.6864	9.111	8.57786	7.7218	5.36191	3.4342	10.2707	8.28724	8.42927	5.42708	4.05	5.48613	8.80104	6.92211	5.26477	7.05006	4.17201	2.9985
Zm00001d020930	FALSE	complex I subunit	AT2G42310	ESSS subunit of NADH:ubiquinone oxidoreductase (complex I) protein;(source:Araport11)	Cluster18	Cellular respiration	261.763	197.481	92.3924	145.105	46.9165	65.4374	162.598	151.35	160.024	137.629	52.318	56.7198	156.108	169.562	151.359	114.364	45.6333	93.1763	224.275	141.719	94.0845	109.844	53.8529	60.0246
Zm00001d021544	TRUE	PHI-1	AT2G35150	Encodes EXORDIUM LIKE 7.	Cluster18	not assigned	4.86003	4.7588	0.868554	1.97805	0.0574823	0.137007	2.72309	3.57772	2.8509	1.6162	0.0304353	0.0691383	3.52372	2.18749	2.07648	0.800088	0.00959333	0.929098	3.19706	2.11916	0.624582	1.54869	0.0215257	0.0725793
Zm00001d021335	FALSE	RNA polymerase Rpb7 N-terminal domain-containing protein	AT1G06790	Encodes a subunit of RNA polymerase III involved in maintaining global RNA homeostasis, not just that of genes transcribed by RNA pol III.	Cluster18	not assigned	13.8838	11.4014	7.77697	9.20122	1.11813	1.1903	12.4602	7.21382	7.80737	5.52822	1.69998	0.70117	11.971	6.48806	4.97737	3.88878	0.618351	3.20019	10.6114	6.69212	2.21083	6.13996	1.07109	0.588756
Zm00001d027975	FALSE	F-box protein FBX14	AT4G24390	RNI-like superfamily protein. Auxin receptor F-box protein that is involved in response to the synthetic auxin, picloram.	Cluster18	Phytohormone action	4.37431	4.56948	1.73073	2.61351	0.0499067	0.00623933	3.36938	4.6534	2.47138	2.34867	0.0190717	0.00935567	3.69886	2.70689	1.98425	1.30852	0.005354	1.33822	2.99063	2.62908	0.608077	2.67644	0.040488	0
Zm00001d027540	TRUE	glutathione S-transferase12	AT2G30860	Encodes glutathione transferase belonging to the phi class of GSTs. Naming convention according to Wagner et al. (2002).	Cluster18	External stimuli response	153.765	94.0693	31.9444	56.4743	0.160755	0.990947	108.093	73.5584	39.1225	55.7727	0.12539	0.921374	132.197	21.8331	25.752	30.6002	0.0969663	19.7858	90.2046	25.3057	10.9981	36.5295	0.188306	0.582259
Zm00001d028802	FALSE		AT2G38450	Sel1 repeat protein;(source:Araport11)	Cluster18	not assigned	13.9304	13.079	7.34613	10.9384	4.03344	3.97521	11.4191	11.8627	8.50526	9.38844	3.69709	3.70864	11.6151	9.99212	8.20189	6.73975	2.95856	5.95472	13.0757	9.70479	5.80651	9.2237	4.9073	3.67755
Zm00001d027493	FALSE	NADH-ubiquinone oxidoreductase B18 subunit4	AT2G02050	NADH-ubiquinone oxidoreductase B18 subunit;(source:Araport11)	Cluster18	Cellular respiration	345.187	224.028	125.657	148.055	59.0356	80.6569	178.375	173.658	155.414	141.676	61.7536	63.1826	189.719	175.565	140.05	111.641	45.7285	89.3023	190.177	121.694	97.0519	109.756	51.5895	50.1736
Zm00001d025580	FALSE	somatic embryogenesis receptor-like kinase1	AT1G34210	Plasma membrane LRR receptor-like serine threonine kinase expressed during embryogenesis in locules until stage 6 anthers, with higher expression in the tapetal cell layer. SERK1 and SERK2 receptor kinases function redundantly as an important control point for sporophytic development controlling male gametophyte production. The mRNA is cell-to-cell mobile.	Cluster18	Protein modification	3.72751	1.88504	0.854672	1.5672	0.015162	0.0534667	4.44465	1.80467	1.28	1.80319	0.152099	0.124076	3.66495	1.20838	1.69562	1.68602	0.0582863	0.640037	2.284	1.46208	0.377927	2.0007	0.041602	0.255765
Zm00001d027368	FALSE	Xyloglucan endotransglucosylase/hydrolase protein 5	Not available	not available	Cluster18	not assigned	22.6045	20.725	4.93289	13.3141	0.0359877	0.241052	11.0032	13.3705	11.2322	9.4501	0.0995253	0.137396	13.8416	9.02438	8.03713	6.63275	0.0308697	3.8678	15.6894	8.48896	2.54014	7.59591	0.0641653	0.0355843
Zm00001d026589	TRUE	Whole genome shotgun sequence of line PN40024 scaffold_63.assembly12x (Fragment)	AT4G39300	envelope glycoprotein;(source:Araport11)	Cluster18	not assigned	29.8561	23.4378	9.26534	12.9474	1.31469	2.73344	19.9017	15.684	13.4467	11.5198	1.82163	1.4432	19.9035	15.209	9.26876	7.48979	0.928511	6.50211	24.6951	9.79992	3.99285	9.94823	1.16524	0.960732
Zm00001d026588	FALSE	Whole genome shotgun sequence of line PN40024 scaffold_63.assembly12x (Fragment)	AT4G39300	envelope glycoprotein;(source:Araport11)	Cluster18	not assigned	41.8074	40.3568	15.7328	27.6038	0.461941	1.9712	31.2077	24.6514	29.9374	20.2291	0.827382	1.06163	33.2675	27.6684	19.5012	13.4112	0.421839	12.0953	39.8687	22.2509	3.81323	20.3443	0.439655	0.380128
Zm00001d049189	FALSE	DC2 protein	AT2G19340	Oligosaccharyltransferase complex/magnesium transporter family protein;(source:Araport11)	Cluster18	not assigned	36.4194	25.6573	12.5969	19.8805	9.56897	8.42701	25.3328	23.6937	16.6193	20.0766	9.63705	4.4273	28.1641	17.6702	15.4551	13.7022	5.46204	10.7176	30.1439	15.3644	10.7727	17.6693	5.33556	3.00989
Zm00001d048609	TRUE	Serine/arginine-rich SC35-like splicing factor SCL30	AT3G55460	encodes an SC35-like splicing factor that is localized to nuclear specks. Barta et al (2010) have proposed a nomenclature for Serine/Arginine-Rich Protein Splicing Factors (SR proteins): Plant Cell. 2010, 22:2926. The mRNA is cell-to-cell mobile.	Cluster18	RNA processing	77.4893	73.0575	42.6524	60.4829	16.645	13.4312	79.2284	58.1412	53.3039	51.7264	21.2738	15.5038	77.755	52.0209	50.0871	40.7842	18.463	29.9079	82.496	62.2879	23.5422	51.7455	21.1452	15.23
Zm00001d049260	TRUE	Long chain base biosynthesis protein 2a	AT3G48780	Encodes one of the two LCB2 subunits (LCB2a and LCB2b) of serine palmitoyltransferase, an enzyme involved in sphingolipid biosynthesis. LCB2a and LCB2b are functional redundant. Double mutants are gametophytic lethal. The mRNA is cell-to-cell mobile.	Cluster18	Lipid metabolism	12.3386	12.7056	9.22921	12.0062	2.85968	3.5164	13.5413	13.0161	8.54165	13.3153	3.31754	3.72752	13.6382	12.1298	9.58884	9.756	3.28862	6.00724	12.4413	13.2079	9.93694	13.5732	6.00739	5.15626
Zm00001d050148	TRUE	Putative leucine-rich repeat protein kinase family protein	AT2G24230	Leucine-rich repeat protein kinase family protein;(source:Araport11)	Cluster18	Protein modification	19.4642	10.4577	7.10331	8.59639	1.85696	2.54364	14.919	10.9101	7.02024	8.77846	2.07913	2.55605	22.5635	8.29125	7.64198	6.47798	2.05645	4.60055	14.7518	6.35393	5.86796	8.27984	2.7238	2.43738
Zm00001d047214	FALSE	Chaperone DnaJ-domain superfamily protein	AT1G62970	SDJ3 functions partially redundantly with SDJ1 and SDJ2 and interacts with SUVH1 and SUVH3 to form a SUVH-SDJ complex. The complex binds promoters with DNA methylation and mediates transcriptional activation of promoter methylated genes.	Cluster18	not assigned	15.2775	11.3875	8.25644	9.79378	5.33667	5.07425	16.2552	11.5875	9.39438	8.36195	6.44226	4.47485	16.288	8.39067	8.31058	7.37174	4.46366	5.06623	17.1973	9.18434	7.50997	8.65182	5.28532	3.89569
Zm00001d046855	FALSE	GDP-L-fucose synthase 1	AT1G17890	NAD(P)-binding Rossmann-fold superfamily protein;(source:Araport11)	Cluster18	Carbohydrate metabolism	25.445	20.5937	9.83823	17.5352	3.13498	6.43457	18.8498	16.1786	9.00746	16.7293	3.74101	4.64305	21.9583	11.5757	10.7972	12.0693	2.62138	8.69523	20.2828	12.4768	11.1187	15.2149	7.17667	5.86668
Zm00001d047526	TRUE	Lung seven transmembrane receptor family protein	AT1G10980	Lung seven transmembrane receptor family protein;(source:Araport11)	Cluster18	not assigned	3.33179	3.24117	2.60862	3.00771	0.619372	0.808512	3.80553	3.73557	2.57085	3.33012	0.320134	0.385817	3.64577	2.40378	3.23029	2.31577	0.384972	1.19915	4.44309	4.04291	2.35408	3.2843	0.4184	0.47347
Zm00001d048100	TRUE	SecY protein transport family protein	Not available	not available	Cluster18	Protein translocation	118.372	82.095	68.406	71.4985	12.8531	11.5501	124.809	79.1998	81.2765	75.4551	15.2721	12.9852	118.26	71.1567	65.8971	58.311	13	36.869	156.453	72.6019	59.3515	90.0195	26.5208	15.9978
Zm00001d050368	FALSE	HMG-Y-related protein A	AT1G14900	Encodes a protein belonging to the subgroup of HMGA (high mobility group A) proteins that interact with A/T-rich stretches of DNA.	Cluster18	not assigned	45.1424	45.5133	22.2181	23.5833	1.91265	2.52399	32.8992	36.8183	27.9548	19.7586	2.89792	2.00094	35.0877	28.2029	18.4748	12.4252	1.93274	10.6594	28.3999	17.76	5.92046	13.6103	2.6194	1.7425
Zm00001d052612	TRUE	Protein SMAX1-LIKE 3	AT3G52490	Encodes a member of an eight-gene family (SMAX1 and SMAX1-like) that has weak similarity to AtHSP101, a ClpB chaperonin required for thermotolerance.	Cluster18	RNA biosynthesis	7.40241	3.54742	1.72985	2.13663	0.155678	0.184115	7.36139	3.97155	1.59035	2.15461	0.126516	0.198731	7.18856	1.54254	0.93366	1.29417	0.086884	1.04802	5.29072	1.66525	0.800752	2.2502	0.155653	0.30897
Zm00001d052436	FALSE	ubiquinol-cytochrome C reductase UQCRX/QCR9-like family protein	AT3G52730	ubiquinol-cytochrome C reductase UQCRX/QCR9-like family protein;(source:Araport11)	Cluster18	Cellular respiration	50.284	27.4614	15.1459	21.7918	5.65515	7.58259	28.3765	19.0576	24.079	20.5425	4.87866	7.41903	30.8138	24.1501	21.8274	17.5569	5.4349	13.5039	42.2873	21.5551	18.1898	15.8715	6.36803	8.40881
Zm00001d052978	TRUE	ADP-ribosylation factor C1	AT3G22950	A member of ARF GTPase family. A thaliana has 21 members of this family, known to be essential for vesicle coating and uncoating and functions in GTP-binding. Gene encoding ADP-ribosylation factor and similar to ADP-ribosylation factor GB:P91924 (Dugesia japonica), other ARFs and ARF-like proteins.	Cluster18	Veiscle trafficking	41.2771	31.2931	25.6033	30.5899	12.6805	13.7398	34.7818	29.5847	26.5693	30.0554	13.8182	14.7953	41.3909	31.589	31.1564	27.6291	12.477	18.1025	40.5014	32.2475	30.6056	27.2174	14.5468	13.9637
Zm00001d053964	TRUE		AT1G32260	envelope glycoprotein;(source:Araport11)	Cluster18	not assigned	25.7329	19.98	14.4341	17.5754	6.29856	9.39332	20.6001	17.5607	14.7127	15.5763	7.19076	6.42904	20.4498	14.8112	12.9578	12.2173	5.14013	10.0096	20.3287	12.906	8.14414	12.6897	3.66121	4.12976
Zm00001d051359	TRUE	Acetylglutamate kinase chloroplastic	AT3G57560	encodes a N-acetylglutamate kinase, involved in arginine biosynthesis	Cluster18	Amino acid metabolism	8.70425	3.66207	1.5019	2.94111	0.027624	0.208442	5.03661	3.8178	2.77403	2.50185	0.16568	0.110331	5.15782	2.42238	2.00442	1.30212	0.0486667	1.18487	5.11185	2.14287	1.19355	1.60761	0.170723	0.132211
Zm00001d051219	TRUE	RNI-like superfamily protein	AT5G23340	RNI-like superfamily protein;(source:Araport11)	Cluster18	Protein homeostasis	15.9755	18.7562	12.1658	15.3228	3.00529	2.54909	20.5154	18.0732	15.1296	14.8304	4.91892	2.58989	20.8304	14.4015	12.964	11.4891	3.71704	6.0091	24.8709	15.4057	8.97267	13.8476	4.69207	3.02714
Zm00001d050737	TRUE	Phosphoinositide phosphatase SAC6	AT3G51460	Encodes RHD4 (ROOT HAIR DEFECTIVE4), a phosphatidylinositol-4-phosphate phosphatase required for root hair development. The mRNA is cell-to-cell mobile.	Cluster18	Lipid metabolism	26.6289	25.1203	17.7801	18.8157	4.27632	2.68009	30.6432	24.5548	19.0113	21.6071	4.40977	2.55121	30.8684	21.9227	18.0669	13.6612	3.21849	9.6037	32.4519	20.3787	15.6965	21.0359	4.56407	3.44354
Zm00001d050553	FALSE	OSJNBa0072D21.11 protein; protein	AT5G13880	cotton fiber protein;(source:Araport11)	Cluster18	not assigned	11.8803	5.35428	1.14796	2.95026	0.00632633	0.157048	4.99967	3.58918	1.91992	2.32157	0.0109693	0.083264	8.43674	1.62011	1.13105	1.51124	0	0.688712	8.13258	3.10726	0.319331	2.15737	0.0456527	0.382388
Zm00001d050394	FALSE	Putative HLH DNA-binding domain superfamily protein	AT1G68810	basic helix-loop-helix (bHLH) DNA-binding superfamily protein;(source:Araport11)	Cluster18	RNA biosynthesis	8.31078	4.6936	1.66968	3.0451	0.553469	0.640719	5.56135	3.51818	1.79862	2.43311	0.61819	0.534542	6.00812	1.73691	1.27014	1.87439	0.324035	1.30736	4.84627	1.88417	0.657166	1.94801	0.163182	0.324192
Zm00001d051663	FALSE	Glucosamine 6-phosphate N-acetyltransferase	AT5G15770	Encodes a putative glucose-6-phosphate acetyltransferase that is likely involved in UDP-N-acetylglucosamine biosynthesis. A GFP:GNA1 fusion protein localizes to the endoplasmic reticulum.	Cluster18	Carbohydrate metabolism	19.7267	21.4516	6.35911	15.4774	2.32322	2.34218	16.1207	15.8164	13.8913	13.8315	2.30232	1.22203	17.204	13.485	12.9324	10.2599	1.91877	7.59681	21.4335	15.0127	6.90215	13.1722	3.35529	2.29391
Zm00001d051660	TRUE		AT3G12650	transmembrane protein;(source:Araport11)	Cluster18	not assigned	14.1649	12.1193	6.50155	8.16306	3.32003	3.57857	12.1674	9.98234	8.38034	7.22353	3.50652	3.27348	12.0765	8.38275	7.7471	6.02587	3.59606	5.3273	14.4035	9.62664	6.20957	5.98137	4.78907	3.99817
Zm00001d046289	FALSE	Putative SWIM zinc finger family protein	AT5G11620	SWIM zinc finger family protein / mitogen-activated protein kinase kinase kinase (MAPKKK)-like protein;(source:Araport11)	Cluster18	not assigned	16.7409	13.5432	3.20636	6.92357	0.046669	1.17947	12.3414	6.04515	4.67156	7.51154	0.0395113	1.5671	14.4227	3.7343	4.33167	4.54949	0.0674033	3.30625	14.8462	3.30778	3.00831	4.96114	0.13621	1.76151
Zm00001d041108	TRUE	Probable Ufm1-specific protease	AT3G48380	Peptidase C78, ubiquitin fold modifier-specific peptidase 1/ 2;(source:Araport11)	Cluster18	Protein homeostasis	13.912	10.9835	10.589	10.9917	3.48813	4.43045	15.3497	12.8301	8.9904	11.2778	3.12037	3.53956	13.0791	12.1317	7.47006	6.84394	3.63661	7.09318	15.309	12.2219	9.89987	14.2186	5.27285	4.0805
Zm00001d041072	FALSE	ABC transporter F family member 1	AT5G60790	Member of GCN subfamily. Is one of 5 Arabidopsis homologs for the yeast protein GCN20, which is a F-type ATP binding cassette protein that functions together with yeast GCN1 and GCN2 in translational control. None of these five Arabidopsis homologs are individually required for GCN2 kinase activity.	Cluster18	not assigned	67.8251	68.7332	51.5044	62.8511	18.4982	27.9245	71.4121	65.0018	56.0173	57.6763	22.3653	25.9293	68.3732	53.3312	42.7856	46.538	21.3553	36.25	76.8965	54.7763	42.1949	67.4184	34.1496	32.0617
Zm00001d041510	TRUE	Probable galacturonosyltransferase 13	AT3G01040	Encodes a protein with putative galacturonosyltransferase activity.	Cluster18	Cell wall organisation	15.5973	12.82	12.4379	12.1808	3.53027	4.76392	18.0325	15.4372	13.1895	13.4709	4.30956	4.97998	18.3674	13.8325	13.2082	9.67406	3.73461	7.4489	15.6456	14.4376	14.3747	13.1305	6.01807	5.64467
Zm00001d039158	TRUE		AT1G55160	WAS/WASL-interacting family protein;(source:Araport11)	Cluster18	not assigned	28.5669	28.9008	26.6273	23.6821	10.146	10.4881	36.0851	30.9152	27.3805	28.5571	11.4523	12.5726	34.546	31.4054	27.8047	23.6944	12.8178	18.9114	36.3528	26.8597	22.9587	25.2474	13.9586	15.161
Zm00001d038686	FALSE		Not available	not available	Cluster18	Protein biosynthesis	84.2407	94.7243	56.5232	80.0109	22.9623	27.3903	82.7425	76.5103	67.6469	63.9806	24.5388	23.97	80.5075	64.8185	54.0409	45.5319	20.8949	38.9099	90.0651	47.3262	34.5946	46.6018	26.5895	24.1134
Zm00001d044812	TRUE	Putative auxin efflux carrier	AT1G73590	Encodes an auxin efflux carrier involved in shoot and root development. It is involved in the maintenance of embryonic auxin gradients. Loss of function severely affects organ initiation, pin1 mutants are characterised by an inflorescence meristem that does not initiate any flowers, resulting in the formation of a naked inflorescence stem. PIN1 is involved in the determination of leaf shape by ac…	Cluster18	Phytohormone	18.043	16.0002	7.93046	7.54083	0.252705	0.527769	13.2068	18.067	8.32524	6.89346	0.335132	0.433398	16.7935	11.7421	6.9615	3.25753	0.22711	2.77832	17.8285	9.89909	5.30569	8.23886	0.187234	0.53609
Zm00001d044227	FALSE	CONSTANS-like protein-related	AT1G07020	hypothetical protein;(source:Araport11)	Cluster18	not assigned	13.7007	14.6997	5.95185	11.1618	1.53635	2.05656	11.4158	13.9248	11.909	10.3648	3.23043	1.81283	10.4194	11.9154	8.44872	7.79097	2.20083	6.32046	13.5266	8.85494	4.37023	9.9376	2.73186	1.97816
Zm00001d044548	TRUE	DNA-damage-repair/toleration protein DRT102	AT3G04880	encodes a novel protein involved in DNA repair from UV damage. Isolated by functional complementation of E. coli UV-sensitive mutants (UVR genes).	Cluster18	DNA damage response	38.1869	28.3931	14.4986	19.744	5.26389	5.53115	23.0165	24.7918	17.2165	19.1502	7.71739	5.62503	30.3186	19.4079	21.2797	14.5056	6.42147	9.93056	30.73	20.7452	13.5749	16.8792	9.64992	6.67814
Zm00001d045212	FALSE	Transcription factor SPATULA	AT4G36930	Encodes a transcription factor of the bHLH protein family. Mutants have abnormal, unfused carpels and reduced seed dormancy.	Cluster18	RNA biosynthesis	3.01272	2.21489	1.38515	2.16566	0.014168	0.0929563	4.14659	2.16789	1.37256	1.78703	0.0427447	0.036203	5.37912	1.90719	0.870445	1.26525	0.0443393	0.876759	4.5937	1.55237	0.318387	2.27401	0.122863	0.0523267
Zm00001d043890	FALSE	Protein MALE DISCOVERER 2	AT4G18640	Required for root hair elongation during tip growth. The mRNA is cell-to-cell mobile.	Cluster18	Protein modification	7.15659	4.76314	4.13885	3.13853	1.30425	1.46339	8.4697	4.09969	2.6766	2.6844	0.914051	0.933611	7.93492	2.76858	2.4853	1.93625	0.811257	1.20749	6.24291	2.18391	1.54023	1.56038	0.406336	0.42439
Zm00001d043558	TRUE		Not available	not available	Cluster18	not assigned	36.5098	27.3153	10.1803	16.2344	0.2998	0.762318	28.9356	19.4772	21.7693	12.6572	1.31723	0.71382	28.2001	21.872	13.5084	8.43164	0.264802	6.1816	39.9292	17.6357	3.20669	11.9301	0.826539	0.78086
Zm00001d011086	TRUE	Actin-7	AT5G09810	Member of Actin gene family.Mutants are defective in germination and root growth. The mRNA is cell-to-cell mobile.	Cluster18	Cytoskeleton organisation	187.19	139.16	127.364	124.934	30.3265	23.1598	189.409	120.8	153.878	121.818	29.3984	20.7448	198.521	120.187	140.97	83.3634	24.2966	54.4288	177.07	120.04	101.707	112.196	27.9382	20.8281
Zm00001d011224	FALSE	Ribosomal protein L34	AT3G13882	Ribosomal protein L34;(source:Araport11)	Cluster18	not assigned	24.2748	22.4159	12.029	14.0994	5.48458	5.09655	22.9007	18.1776	19.198	11.2159	5.07359	3.10201	23.0167	18.5275	13.8782	7.50812	3.59812	7.82789	27.4132	16.7199	7.28093	12.08	4.45413	2.55109
Zm00001d011526	FALSE	pfkB-like carbohydrate kinase family protein	AT1G17160	RBSK is a plastid localized ribokinase involved in nucleoside metabolism. It is the only member of this gene family in Arabidopsis.	Cluster18	Carbohydrate metabolism	17.733	13.2351	12.2081	13.7921	5.04157	7.04595	18.7928	15.6463	11.8793	13.7152	5.51136	6.68687	19.835	14.6271	12.0205	11.1795	5.24719	10.1937	21.7486	14.1375	14.9381	16.9909	8.76799	9.39807
Zm00001d012016	FALSE	F-box protein	AT1G67340	HCP-like superfamily protein with MYND-type zinc finger;(source:Araport11)	Cluster18	not assigned	12.8429	5.65776	1.68885	2.72707	0.335926	0.553734	7.66146	4.35759	3.54536	2.63573	1.00149	0.541938	9.65734	3.1814	2.75203	1.81444	0.702343	1.55624	11.3804	2.62853	1.80703	3.50654	1.43901	1.29229
Zm00001d010808	TRUE	ER lumen protein retaining receptor	AT1G29330	Encodes a protein similar in sequence to animal and yeast endoplasmic reticulum retention signal receptor. This protein can functionally complement the yeast homologue. Transcript is detected in flower buds, stems, root, and leaves.	Cluster18	Veiscle trafficking	9.3496	7.88313	6.39333	6.28428	1.5162	2.09193	8.87647	7.56276	7.19601	6.04269	3.01877	2.06054	9.33084	6.7034	5.87085	5.17575	1.92542	3.46402	8.69226	7.64989	6.41898	6.93448	3.5352	2.8154
Zm00001d010195	FALSE	Protein NRT1/ PTR FAMILY 5.10	AT1G22540	Major facilitator superfamily protein;(source:Araport11)	Cluster18	Solute transport	4.88788	3.35437	2.25573	3.19325	0.729304	1.08254	3.80439	2.98224	2.22998	2.8536	0.650576	0.525014	4.25081	2.26569	2.15859	1.7964	0.486243	1.44222	3.51078	2.24803	1.91006	2.50947	0.792181	0.566679
Zm00001d010538	TRUE	Ras-related protein RABE1c	AT3G46060	small GTP-binding protein (ara-3) The mRNA is cell-to-cell mobile.	Cluster18	Vesicle trafficking	86.5841	69.6391	56.6455	67.2525	15.7689	16.9722	106.683	73.3154	64.1188	62.8244	19.5411	16.2295	104.807	57.7631	58.9369	47.7454	20.1856	34.426	107.748	73.892	53.0815	83.0298	32.0786	23.5381
Zm00001d014944	TRUE	lactate dehydrogenase1	AT1G31095	lactate/malate dehydrogenase, NAD-binding domain protein;(source:Araport11)	Cluster18	Cellular respiration	57.1533	36.4218	14.0018	19.0328	0.964299	1.65811	41.7152	28.5974	23.5441	19.2792	0.641412	1.33359	46.4447	20.3223	16.9254	10.0152	0.753529	8.70513	51.4382	16.5817	8.95344	15.1479	0.811777	1.31727
Zm00001d012173	TRUE	Fructokinase-1	AT1G06020	Encodes a member of the fructokinase gene family. Nomenclature according to Riggs 2017 has been adopted for the family by the community (personal communication, Boernke, Callis, Granot, Boernke, and Smeekens).	Cluster18	Carbohydrate metabolism	18.2868	19.6927	14.9599	16.6168	3.16145	5.6527	21.2204	18.3666	17.7718	17.6232	4.83472	5.72844	20.4588	17.4732	18.1797	13.0554	3.01506	10.5248	25.8074	18.9274	15.6336	16.4789	3.88444	5.06611
Zm00001d013427	FALSE	Threonine dehydratase biosynthetic chloroplastic	AT3G10050	first enzyme in the biosynthetic pathway of isoleucine	Cluster18	Amino acid metabolism	20.8467	15.0122	10.1696	12.4367	3.00097	3.57447	19.3395	15.1704	10.1614	9.62327	2.78299	3.06451	22.2773	11.5688	9.51266	7.13874	2.33713	5.84321	17.8974	10.7237	6.12476	10.5621	2.71695	2.83887
Zm00001d003904	TRUE	Transport protein particle (TRAPP) component	AT3G05000	Part of multi-protein complex, acting as guanine nucleotide exchange factors (GEFs) and possibly as tethers, regulating intracellular trafficking.	Cluster18	Veiscle trafficking	47.1911	32.621	26.9734	26.2087	12.0411	11.6208	45.7621	33.912	31.4954	31.4092	11.4076	9.36973	43.4548	27.1656	29.7761	24.288	10.9039	17.8934	34.633	27.0849	23.1292	37.6067	12.3548	11.3812
Zm00001d003999	FALSE	OSJNBa0072D21.11 protein; protein	AT5G13880	cotton fiber protein;(source:Araport11)	Cluster18	not assigned	7.74074	4.24969	1.25024	2.4726	0.0186183	0.0765547	6.66679	2.92469	2.61275	2.30936	0.0467557	0.123415	8.2122	1.8251	2.94333	1.67885	0.02204	0.909489	5.9611	3.96689	1.69267	1.95156	0.131603	0.31871
Zm00001d004927	FALSE	Os12g0146300 protein	AT5G49210	stress response NST1-like protein;(source:Araport11)	Cluster18	not assigned	79.2662	61.1201	34.5648	41.4361	10.3021	11.4707	55.6583	48.2845	50.1613	30.6107	12.8537	8.66844	55.2519	47.2608	37.5808	24.4588	9.10119	18.9993	68.2031	45.7729	18.514	25.9814	11.8677	8.65745
Zm00001d004997	TRUE	Ubiquinol-cytochrome c reductase complex 8.0 kDa protein	AT3G52730	ubiquinol-cytochrome C reductase UQCRX/QCR9-like family protein;(source:Araport11)	Cluster18	Cellular respiration	23.0558	15.2239	10.6627	11.399	3.27812	6.41727	14.9522	13.5621	12.0268	11.9946	3.67779	5.77972	14.6017	14.602	10.7172	10.3741	3.60035	8.8165	19.2528	12.2333	9.17487	10.043	4.54665	5.55841
Zm00001d004999	FALSE		AT5G09225	transmembrane protein;(source:Araport11)	Cluster18	not assigned	9.21862	5.69082	1.96574	4.18537	1.45888	2.44425	8.44614	4.28155	3.02454	3.8473	2.48331	2.17427	8.08365	4.19739	2.9774	3.61224	1.60781	2.96294	8.28154	3.64553	3.45506	4.80965	3.9154	3.54455
Zm00001d005023	FALSE	40S ribosomal protein S16	AT2G09990	Ribosomal protein S5 domain 2-like superfamily protein;(source:Araport11)	Cluster18	Protein biosynthesis	381.555	358.817	101.051	214.169	18.4124	21.9302	362.935	271.434	233.947	238.126	26.064	20.9003	353.227	259.545	179.152	147.777	16.3515	131.435	515.744	210.006	70.3567	233.372	29.6561	21.6275
Zm00001d003588	FALSE	Ras-related protein RABD1	AT3G11730	Encodes a member of the Rab GTPase family of proteins. This protein interacts with the tail region of a myosin XI protein (AT5G43900) in a GTP-dependent manner. It has also been identified as an isoprenylated protein.	Cluster18	not assigned	7.45226	3.44951	1.47263	2.9225	0.023278	0	5.30302	2.40922	2.17547	3.62562	0	0.0238277	6.07814	1.70983	1.39271	2.33288	0	1.13065	5.78941	3.42359	0.520807	3.41776	0.004151	0.0367787
Zm00001d001880	FALSE	Whole genome shotgun sequence of line PN40024 scaffold_63.assembly12x (Fragment)	AT4G39300	envelope glycoprotein;(source:Araport11)	Cluster18	not assigned	99.5476	92.7977	42.5174	62.5125	9.54323	14.476	58.1813	54.7062	62.4012	43.7114	11.428	8.13441	56.3556	62.7119	44.5942	38.0345	5.88382	25.2539	100.261	47.1825	20.4969	40.1259	6.52338	9.55375
Zm00001d001900	TRUE	Probable cysteine protease RD21B	AT3G19390	Granulin repeat cysteine protease family protein;(source:Araport11)	Cluster18	Protein homeostasis	8.79704	12.7061	5.71965	8.65868	0.153352	0.747128	8.40539	9.60892	4.71579	6.84732	0.206623	0.93133	10.8223	7.96861	6.08809	4.72877	0.228321	2.68176	11.8797	6.07301	6.09377	6.35738	0.776013	1.26567
Zm00001d001901	TRUE	Reticulon-like protein B11	AT2G15280	Reticulon family protein;(source:Araport11)	Cluster18	Cell cycle organisation	19.9504	18.2331	12.8983	15.4515	3.70174	4.69293	21.4358	16.1645	15.2858	15.2628	6.12052	4.53462	20.1924	14.0963	14.1007	11.5635	5.05232	9.51015	26.1058	12.9778	12.4391	16.0341	6.69727	6.63105
Zm00001d001972	FALSE		AT1G06010	basic leucine zipper/W2 domain protein;(source:Araport11)	Cluster18	not assigned	11.4702	13.0172	7.8393	10.9107	3.24048	3.40097	8.60291	9.55488	9.5609	8.97901	2.83137	2.54454	9.08461	9.32545	8.49262	6.2207	2.36943	4.3614	10.5785	9.89884	5.1551	6.19467	3.22259	2.03581
Zm00001d002969	TRUE	ATP-dependent Clp protease proteolytic subunit 2 mitochondrial	AT5G23140	One of several nuclear-encoded ClpPs (caseinolytic protease). Contains a highly conserved catalytic triad of Ser-type proteases (Ser-His-Asp). The name reflects nomenclature described in Adam et. al (2001). This mitochondrial CLPP2 assists coordination and homeostasis of respiratory complexes.	Cluster18	Protein homeostasis	48.0608	35.3746	17.0999	24.9185	6.79248	9.32712	44.8889	29.4959	27.4336	22.1397	12.3455	7.33754	45.47	24.4519	24.8298	18.2841	6.3812	13.0451	51.2027	23.7633	10.4635	21.3624	9.06516	8.21976
Zm00001d005662	FALSE	Protein SCO1 homolog 2 mitochondrial	AT4G39740	Encodes HCC2, one of the two Arabidopsis genes (HCC1 and HCC2) resulting from a duplication with homology to the SCO proteins involved in copper insertion during cytochrome c oxidase (COX) assembly in other organisms. HCC2, which lacks the cysteines and histidine putatively involved in copper binding, functions in copper sensing and redox homeostasis.	Cluster18	Cellular respiration	9.07761	7.328	5.20376	6.63961	1.64716	2.16298	9.28555	6.76971	6.42211	7.14098	3.05894	2.2641	8.55141	5.84228	5.10302	5.35857	2.14054	3.90593	9.58476	6.00808	2.95594	7.07619	1.89829	2.40361
Zm00001d007095	FALSE	UDP-glcnac-adolichol phosphate glcnac-1-p-transferase	AT2G41490	UDP-GlcNAc:dolichol phosphate N-acetylglucosamine-1-phosphate transferase	Cluster18	Protein modification	16.489	12.193	8.16847	8.36061	2.15795	2.16479	13.8623	7.84126	8.86336	7.91698	1.87675	1.96604	16.2918	7.68773	6.92075	5.67869	1.61483	4.35762	10.9521	8.56321	4.11808	5.76745	2.01796	1.70874
Zm00001d007767	TRUE	Vesicle-associated membrane protein 722	Not available	not available	Cluster18	Vesicle trafficking	88.129	81.3114	76.7348	73.4964	24.2481	23.0142	89.6426	79.2661	72.7234	69.8675	22.9077	20.2345	95.1892	77.4217	72.0751	49.5727	20.1857	33.3553	85.6162	73.0936	69.1435	55.6817	26.8614	20.6756
Zm00001d007864	TRUE	Carbohydrate-binding X8 domain superfamily protein	AT4G05430	Carbohydrate-binding X8 domain superfamily protein;(source:Araport11)	Cluster18	not assigned	8.91409	5.6921	1.64804	2.63879	0.097653	0.1634	6.2421	3.86485	2.30397	2.58915	0.123968	0.199197	7.00248	1.52613	1.83375	1.76341	0.098065	1.08508	5.31135	1.74243	0.370268	1.75335	0.145674	0.112128
Zm00001d006951	TRUE	Transmembrane emp24 domain-containing protein p24delta9	AT1G14010	emp24/gp25L/p24 family/GOLD family protein;(source:Araport11)	Cluster18	Veiscle trafficking	44.4997	41.4255	26.5857	32.53	7.65678	8.14658	36.4969	34.8258	30.0626	33.3107	8.3402	6.04595	35.9658	30.044	27.896	23.7258	6.65669	16.5111	40.5309	32.5585	22.419	28.7117	10.4725	7.1951
Zm00001d005740	FALSE	Transcription factor AIG1	AT1G68810	basic helix-loop-helix (bHLH) DNA-binding superfamily protein;(source:Araport11)	Cluster18	RNA biosynthesis	5.57161	4.64012	1.51369	3.49418	0.00516033	0.005496	3.24941	4.09531	2.97605	2.42204	0.005185	0.010301	4.565	2.51945	1.60969	1.51807	0	1.09361	4.46336	1.81005	0.424236	2.07671	0	0.01546
Zm00001d005902	FALSE	Sec23/Sec24 protein transport family protein	AT2G21630	Sec23/Sec24 protein transport family protein;(source:Araport11)	Cluster18	Vesicle trafficking	21.5698	17.3785	15.1256	17.3329	5.2691	6.02759	23.6262	18.2318	15.8651	19.3157	6.23397	6.20868	22.6061	15.6942	15.2178	13.0685	6.05704	10.4476	23.2303	16.8072	13.5408	20.3638	6.92749	7.04604
Zm00001d005964	TRUE	Transcription factor bHLH76	AT1G68920	basic helix-loop-helix (bHLH) DNA-binding superfamily protein;(source:Araport11)	Cluster18	RNA biosynthesis	6.05987	2.4121	0.952312	1.68599	0	0.0214127	4.9799	1.9917	1.37485	1.09395	0.106817	0.0196333	6.06796	1.53244	1.47634	0.804847	0.0494547	0.750675	4.93938	1.67872	0.646237	1.6581	0.0507	0.0707933
Zm00001d054084	FALSE	60S ribosomal protein L9-1	AT1G33120	Ribosomal protein L6 family;(source:Araport11)	Cluster18	Protein biosynthesis	125.553	103.69	53.1278	89.2687	10.1985	15.2345	124.457	74.0735	81.2331	82.5723	14.1618	11.3245	138.84	76.4404	56.625	56.9825	8.20093	39.6516	149.092	66.8715	19.1645	74.8906	11.4772	10.2693
Zm00001d018233	TRUE	Probable cyclic nucleotide-gated ion channel 20 chloroplastic	AT3G17690	member of Cyclic nucleotide gated channel family	Cluster18	Solute transport	7.1613	7.71668	4.81004	7.63382	1.22473	1.3684	11.2807	7.9842	6.05633	6.85114	2.40435	2.37512	8.3436	7.52063	4.91821	5.27806	1.76992	3.00299	10.3913	7.05549	6.04129	6.06046	3.49738	2.33263
Zm00001d015730	FALSE	Putative uncharacterized protein [Source:UniProtKB/TrEMBL;Acc:B6UGW2]	AT5G51960	complex 1 protein, LYR family protein;(source:Araport11)	Cluster18	not assigned	10.4894	9.57693	4.13945	5.5186	0.0338107	0.0734783	6.20444	6.65403	8.03123	5.40823	0.326576	0	7.9073	8.07756	5.33705	3.84396	0	2.95419	10.1372	6.17838	1.22641	5.44682	0.01788	0
Zm00001d017670	FALSE	Protein phosphatase 2C 29	AT2G35350	Encodes a protein most similar to the POLTERGEIST locus. Double mutant analysis of loss of function alleles indicate PLL1 functions redundantly with POL to regulate meristem size and pedicel length. Acts in a dose dependent manner with POL to suppress the clv1, clv2 and clv3 phenotypes.	Cluster18	Protein modification	3.49846	2.18106	1.68974	1.31707	1.04141	1.12462	4.076	2.14903	1.82752	1.22241	0.878238	0.83696	3.80864	1.35577	1.40182	1.13582	0.893618	1.29745	3.7429	1.86494	1.02436	1.24857	1.05702	0.708575
Zm00001d017730	TRUE	Protein BREVIS RADIX	Not available	not available	Cluster18	Cell cycle organisation	6.83185	6.45373	2.8836	5.61445	0.100397	0.343794	5.93572	5.55885	3.63504	3.73197	0.0961287	0.128903	7.23665	4.22365	3.53172	2.18504	0.110763	1.53339	7.00223	3.69858	1.11432	3.53246	0.211043	0.367752
Zm00001d017956	FALSE	B-cell receptor-associated 31-like	AT3G03160	B-cell receptor-associated-like protein;(source:Araport11)	Cluster18	not assigned	183.694	119.907	65.6266	87.7937	23.532	26.196	122.129	92.9283	79.3164	84.4114	25.3028	23.3442	133.081	80.1388	77.1376	64.2795	20.1355	43.8405	133.478	64.8361	60.7408	77.0023	29.4895	20.2949
Zm00001d016277	FALSE	Auxin-responsive protein IAA26	Not available	not available	Cluster18	Phytohormone action	17.6095	15.5066	13.4148	11.3986	0.0854337	1.23551	13.7013	13.7613	10.0545	6.32152	0.160403	0.469955	16.8726	11.1269	7.44616	3.84308	0.229768	3.57031	14.7139	5.96729	1.56936	5.81678	0.224459	0.403586
Zm00001d016687	TRUE	Putative glycosyltransferase	AT1G18690	Galactosyl transferase GMA12/MNN10 family protein;(source:Araport11)	Cluster18	Cell wall organisation	25.2134	23.1943	20.6428	21.4709	6.4729	6.46621	22.134	25.9617	21.6039	21.5658	7.98979	6.87286	27.2822	21.6288	22.4425	17.3159	8.09056	13.0226	28.1037	23.05	22.5622	22.0968	8.11904	6.67205
Zm00001d032472	TRUE	Prolyl carboxypeptidase like protein	AT2G18080	Serine carboxypeptidase S28 family protein;(source:Araport11)	Cluster19	Protein homeostasis	38.6518	29.1265	21.0048	21.4649	12.7111	14.2556	40.0638	36.0345	26.6332	21.5398	13.4773	12.6466	39.184	34.5548	21.3211	17.2859	12.3143	14.9927	43.4975	37.3924	23.5176	21.6547	16.622	14.4399
Zm00001d032521	TRUE	Transmembrane ascorbate ferrireductase 1	AT4G25570	Encodes cytochrome b561.	Cluster19	Cell wall organisation	34.8341	19.7746	15.6459	7.30405	2.76323	2.89106	35.8788	18.2792	15.0234	5.11037	2.95366	1.88875	29.5649	19.484	12.4498	4.06869	2.34555	3.63077	41.9792	21.689	11.7007	5.2377	4.59734	2.90942
Zm00001d031747	TRUE	Eukaryotic translation initiation factor 6	Not available	not available	Cluster19	Protein biosynthesis	142.887	129.525	110.186	90.4854	60.9264	52.4075	163.197	129.114	109.726	83.0877	69.315	51.9996	152.509	136.147	90.6294	74.0601	57.5521	62.2716	153.145	134.659	91.7427	84.1707	72.2934	58.7537
Zm00001d031937	TRUE	Peptidyl-prolyl cis-trans isomerase CYP18-2	AT2G36130	Cyclophilin-like peptidyl-prolyl cis-trans isomerase family protein;(source:Araport11)	Cluster19	Protein modification	36.0472	37.6474	26.5121	21.527	5.62254	6.99274	34.2697	29.4715	26.3458	15.534	5.0608	5.24282	34.2194	31.2772	18.9943	11.4899	3.47925	9.77853	36.3628	26.1255	16.5296	12.4908	5.30978	4.7927
Zm00001d031942	TRUE	Vesicle-associated membrane protein 727	AT3G54300	Encodes a member of Synaptobrevin -like protein family. VAMP727 is a R-SNARE and interacts with SYP22/VTI11/SYP51. It is required for trafficking of storage proteins to the protein storage vacuoles (PSV) and also for PSV organization and biogenesis. Loss of function mutations have no phenotype but double mutants with SYP22 are embryo lethal.	Cluster19	Veiscle trafficking	40.7861	42.122	37.6263	31.7881	25.7745	24.1228	40.0583	41.0113	30.9717	31.5054	27.5943	24.0321	42.9064	45.7972	35.7886	31.4787	26.7552	27.9474	44.7847	46.3398	36.5118	32.2884	30.1357	27.7159
Zm00001d032073	TRUE	F14D16.29	AT1G19130	RmlC-like jelly roll fold protein;(source:Araport11)	Cluster19	not assigned	8.75294	8.41637	5.94043	4.57722	1.98681	2.03787	7.7021	7.97887	6.67475	4.81371	2.19955	2.2337	10.2719	7.77505	6.70963	4.52121	1.83707	3.2101	10.2461	7.1259	7.32455	5.14949	3.32862	2.94444
Zm00001d032257	TRUE	Aminoaldehyde dehydrogenase 1b	AT1G74920	ALDH10A8 encodes a protein that has not been functionally characterized, but it is similar to an Arabidopsis protein that has betaine aldehyde dehydrogenase and aminoaldehyde dehydrogenase activity. ALDH10A8 localizes to leucoplasts. aldh10a8 mutant plants are more susceptible to NaCl and dehydration stress.	Cluster19	External stimuli response	57.1158	59.1051	52.5675	53.9159	25.0602	29.5361	59.4601	63.8615	49.3151	51.4816	26.0973	27.2761	58.5337	61.8696	45.517	41.6156	24.6879	34.1775	66.3588	64.8529	49.8239	50.6147	31.2644	32.4187
Zm00001d033531	TRUE	F1N21.17	AT1G67350	NADH-ubiquinone oxidoreductase;(source:Araport11)	Cluster19	not assigned	338.245	202.036	154.643	133.641	57.148	62.5686	270.814	238.697	197.117	157.754	78.1893	84.0954	296.343	259.163	205.015	146.068	71.7946	112.466	434.814	301.472	233.212	197.142	103.067	115.603
Zm00001d031627	TRUE	nuclear transport factor 2A	AT1G27310	Encodes an ortholog of yeast NTF2, a nuclear envelop transport protein that functions as the nuclear import receptor for RanGDP, an essential player in nucleocytoplasmic transport.	Cluster19	Protein translocation	270.239	190.881	131.065	138.748	56.8125	56.4687	228.704	179.578	150.138	148.301	70.1972	55.3639	237.127	176.764	139.212	111.75	51.86	86.0448	216.456	162.335	95.3817	129.489	52.2222	50.4273
Zm00001d030508	FALSE	Probable protein S-acyltransferase 22	AT1G69420	DHHC-type zinc finger family protein;(source:Araport11)	Cluster19	not assigned	8.94312	8.92998	6.36316	5.5042	1.49187	1.80916	11.1957	9.2808	8.67755	5.34602	1.74484	1.94348	10.2453	8.91589	6.6621	4.22906	1.78979	3.41366	10.1313	9.62436	4.3683	6.38607	2.45004	2.33431
Zm00001d030587	TRUE		AT1G33500	tropomyosin;(source:Araport11)	Cluster19	not assigned	10.7485	11.211	8.19602	5.48417	2.15521	1.27336	13.1183	12.6259	8.9147	5.42065	2.66548	2.12783	11.9688	11.1478	8.41084	4.18968	2.63138	3.68135	12.1762	14.4558	6.03255	5.88612	2.80325	3.17834
Zm00001d030588	TRUE		AT1G33500	tropomyosin;(source:Araport11)	Cluster19	not assigned	11.139	11.616	5.98205	6.70621	2.12107	1.28859	9.78803	11.35	8.1045	5.24449	3.43836	1.7871	12.1117	11.4283	7.20814	4.44964	2.60381	2.77021	11.6495	12.0437	6.09673	4.76482	2.75265	2.61704
Zm00001d030685	TRUE	L-ascorbate peroxidase 2 cytosolic	Not available	not available	Cluster19	Redox homeostasis	91.9278	55.9704	42.2489	38.7622	10.1845	8.52757	79.0205	61.7344	44.1978	30.8282	23.2367	10.9092	68.2262	63.727	41.6235	27.9446	13.0308	17.2878	95.321	80.6923	31.3891	28.4593	16.4918	13.944
Zm00001d030955	TRUE	calcineurin B-like11	AT4G26560	Encodes calcineurin B-like protein 7 (CBL7).Interacts with and modulates the activity of the PM ATPase AHA2.	Cluster19	not assigned	31.1908	28.2457	18.2862	13.8955	5.95528	4.97704	40.417	31.2417	25.8377	15.3613	7.82682	4.82101	41.5463	30.3376	22.3157	12.2018	6.01409	9.10624	52.6009	35.2509	18.1307	15.3319	5.73955	4.59063
Zm00001d030969	TRUE	Probable WRKY transcription factor 74	AT3G04670	member of WRKY Transcription Factor; Group II-d	Cluster19	RNA biosynthesis	4.31625	4.61307	1.90457	2.02367	0.686022	0.63881	4.23256	3.76406	2.33849	1.92725	0.720548	0.530984	4.64882	2.98774	1.78854	1.23221	0.497849	1.06943	4.18753	2.88284	1.66492	1.84219	0.837762	0.750808
Zm00001d036215	TRUE	MAP kinase7	AT2G43790	Encodes a MAP kinase induced by pathogens, ethylene biosynthesis, oxidative stress and osmotic stress.Also involved in ovule development. Homozygous mutants in a MPK3 heterozygous background are female sterile due to defects in integument development.MPK6 appears to be associated with the microsomal compartment and may be involved in mediating secretory processes. The mRNA is cell-to-cell mobile.	Cluster19	Protein modification	62.2373	43.012	33.0844	29.9834	15.5334	16.1004	75.5737	46.7228	35.564	31.9234	16.1311	15.7917	73.4007	43.47	36.3367	26.9036	15.3385	21.3108	74.1034	43.6969	38.2435	32.3633	22.9106	19.403
Zm00001d035920	TRUE	Binding partner of ACD11 1	AT4G17720	RNA-binding (RRM/RBD/RNP motifs) family protein;(source:Araport11)	Cluster19	External stimuli response	17.3858	17.2595	9.91577	11.5861	2.94794	2.5683	18.8881	15.4015	10.3314	12.7543	3.126	2.65756	23.0629	13.6005	11.5765	9.67363	2.23051	6.58426	23.6891	15.3776	8.50562	14.6392	4.38329	3.4087
Zm00001d036001	TRUE	Peroxisomal membrane protein 11C	AT1G01820	member of the peroxin11 (PEX11) gene family, integral to peroxisome membrane, controls peroxisome proliferation.	Cluster19	Cell cycle organisation	228.849	145.054	119.312	57.0037	46.1355	39.0465	228.437	130.911	81.8084	45.1496	39.019	30.1666	235.422	131.181	85.9488	39.2217	32.371	31.2666	225.656	128.044	88.2657	42.3194	48.0545	30.9251
Zm00001d037163	TRUE	Transmembrane emp24 domain-containing protein p24delta4	AT1G09580	emp24/gp25L/p24 family/GOLD family protein;(source:Araport11)	Cluster19	Vesicle trafficking	130.614	119.089	92.4788	70.0913	27.7525	27.235	113.074	97.9197	91.1487	65.7647	27.5448	21.8257	109.441	101.317	76.3499	51.6191	23.5465	32.9887	107.918	86.6105	62.347	51.6262	28.8422	22.5316
Zm00001d037200	TRUE	Polyadenylate-binding protein 3	AT5G10350	Encodes a nuclear-localized RNA recognition motif-containing protein that forms homodimers. It interacts with telomere and non-telomere associated proteins. Null mutation does not result in changes in telomerase activity or telomere length.	Cluster19	RNA processing	90.5057	97.3002	68.395	72.3899	26.5523	27.5254	97.165	91.2052	82.286	72.7356	26.5458	27.3854	103.703	104.698	70.2377	60.3717	27.4357	41.9656	140.723	111.246	52.0972	71.3727	27.5332	25.5516
Zm00001d037521	TRUE	Acyl-coenzyme A oxidase 4 peroxisomal	AT3G51840	Encodes a short-chain acyl-CoA oxidase, which catalyzes the first step of peroxisomal fatty acid beta-oxidation during early, post-germinative growth in oilseed species. Null mutants virtually lack short-chain acyl-CoA and are resistant to 2,4-dichlorophenoxybutyric acid, which is converted to the herbicide and auxin analogue 2,4-dichlorophenoxyacetic acid by beta-oxidation. Despite the almost co…	Cluster19	Lipid metabolism	64.5695	51.546	42.0447	30.842	18.4403	19.3291	69.4061	59.9015	31.252	27.5525	19.0733	16.0239	73.5322	66.5443	32.0295	22.4284	18.3418	17.559	80.0241	66.1896	41.1567	24.4525	28.3268	19.7304
Zm00001d036547	TRUE	Translation machinery associated TMA7	AT1G15270	Translation machinery associated TMA7;(source:Araport11)	Cluster19	Protein biosynthesis	337.355	260.843	204.451	130.703	99.06	88.4352	330.069	291.355	211.48	128.27	80.84	70.2287	349.655	322.148	229.914	109.668	78.3872	93.9835	406.762	362.274	183.657	101.194	68.3485	57.5489
Zm00001d035445	TRUE	gamma-glutamylcysteine synthetase1	AT4G23100	Encodes the enzyme glutamate-cysteine ligase catalyzing the first, and rate-limiting, step of glutathione biosynthesis. Required for cell proliferation at the root tip. Involved in susceptibility to the bacterial pathogen Pseudomonas syringae. Mutants are phytoalexin defective.	Cluster19	Redox homeostasis	42.2129	32.7944	22.5684	25.6117	5.53658	5.62255	41.0396	31.6443	20.0852	24.964	5.09714	5.28425	36.8122	26.7797	18.7879	17.5155	6.43893	11.6572	34.5343	24.8209	13.118	25.7033	7.93362	5.83048
Zm00001d034244	TRUE	NADH dehydrogenase [ubiquinone] iron-sulfur protein 8-B mitochondrial	AT1G16700	Part of mitochondrial complex I (CI), which plays a crucial role in oxidising NADH generated by the metabolism (including photorespiration) and thereby participates in the mitochondrial electron transfer chain feeding oxidative phosphorylation that generates ATP.	Cluster19	Cellular respiration	87.4109	84.8698	68.8466	59.3336	32.9866	37.6606	78.0321	70.3585	63.2915	60.0396	34.0039	32.7488	76.0935	74.1051	50.8134	47.2484	29.095	39.8516	84.7295	65.6987	53.5854	49.6258	30.4626	31.9098
Zm00001d033840	TRUE	Expressed protein; protein	AT3G05570	dipeptide transport ATP-binding protein;(source:Araport11)	Cluster19	not assigned	23.7007	22.5233	15.6091	11.6396	6.0592	4.68812	24.0086	20.6925	17.9478	10.0808	12.3944	6.88076	23.0685	20.1356	16.4932	8.34649	8.23507	7.72502	24.7825	29.2571	16.8192	9.77097	10.8737	10.1484
Zm00001d034824	TRUE	Galactose mutarotase-like superfamily protein	Not available	not available	Cluster19	Carbohydrate metabolism	28.7439	27.8624	22.716	16.0931	9.65535	9.65971	34.3398	35.2598	23.4228	14.8292	10.8737	7.73038	38.2213	34.2661	22.3578	12.8854	8.6682	9.3582	41.4729	43.0912	25.8548	13.7988	14.0867	10.1463
Zm00001d035235	TRUE	Protein cornichon homolog 1	AT3G12180	Cornichon family protein; ER cargo receptor; protein-protein interactions with plant vacuolar proton-translocating ATPase (V-ATPase).	Cluster19	Vesicle trafficking	35.7927	25.1556	24.1605	19.9478	6.86102	9.72817	36.4315	25.7628	22.7204	18.8079	8.91128	9.17455	34.7768	30.1736	18.6922	14.9771	7.96902	11.465	37.3782	27.9842	17.0266	16.8761	8.70131	10.5564
Zm00001d034528	TRUE	cytochrome c reductase1	AT4G32470	Cytochrome bd ubiquinol oxidase, 14kDa subunit;(source:Araport11)	Cluster19	Cellular respiration	181.004	122.692	94.6438	90.1773	42.028	55.7043	138.736	120.459	101.933	91.0764	46.4594	56.9906	142.726	126.906	101.081	79.952	38.9786	69.4534	189.046	122.627	95.7965	89.3448	49.1557	55.3726
Zm00001d034659	TRUE	Nucleotide-diphospho-sugar transferases superfamily protein	AT2G39630	Encodes a putative dolichyl-phosphate &beta;-glucosyltransferase.	Cluster19	Cell wall organisation	26.3348	23.9126	15.5733	15.8638	3.64458	4.76043	30.3074	20.9798	16.1039	14.4526	4.66894	3.57096	29.0286	19.9532	11.5741	9.74075	3.40552	7.93749	32.1118	18.6834	11.524	14.6092	5.40584	3.44979
Zm00001d022238	TRUE	Transmembrane emp24 domain-containing protein p24delta9	AT1G14010	emp24/gp25L/p24 family/GOLD family protein;(source:Araport11)	Cluster19	Veiscle trafficking	26.489	31.394	18.0972	17.7475	8.22641	9.23162	27.9629	27.1956	20.2091	18.6073	10.2649	7.87119	28.0657	27.1874	19.367	14.4977	8.67772	12.352	34.2593	30.0532	21.2681	19.2779	12.7804	9.80125
Zm00001d022333	TRUE	Ubiquitin-like superfamily protein	AT5G57860	Ubiquitin-like superfamily protein;(source:Araport11)	Cluster19	Protein homeostasis	29.9518	28.7991	21.7664	20.632	9.87842	8.14554	31.3663	26.2856	22.6444	20.2692	10.84	8.73024	29.5458	26.3216	23.4307	16.3744	9.18134	12.9748	37.6918	26.517	18.5978	19.1244	11.4468	9.97134
Zm00001d024516	TRUE	Polyamine transporter RMV1	AT1G31820	Encodes POLYAMINE UPTAKE TRANSPORTER 1, an amino acid permease family protein.	Cluster19	Solute transport	17.0636	17.3426	14.0034	12.158	7.38371	5.80483	16.7173	19.584	14.1104	12.1187	11.4908	5.09029	20.1338	18.8884	14.5661	9.90418	7.28483	6.77294	18.5683	21.1388	13.7061	12.5211	9.47169	5.52269
Zm00001d024940	TRUE	Zinc finger (C3HC4-type RING finger) family protein	AT2G22680	Zinc finger (C3HC4-type RING finger) family protein;(source:Araport11)	Cluster19	External stimuli response	16.1047	14.6874	7.52944	5.15544	1.22921	1.17473	12.9223	11.1899	8.01481	4.39536	0.911241	1.07536	14.6931	10.4428	7.53235	2.77726	0.930287	2.20445	15.5652	7.97404	7.33215	3.15088	0.714145	0.781293
Zm00001d023853	TRUE	adenosine 5'-phosphosulfate reductase6	Not available	not available	Cluster19	Nutrient uptake	5.96878	5.50879	4.5218	2.71571	2.04314	1.92252	6.65645	5.3164	3.53457	2.65092	2.33358	1.97256	6.59188	4.9637	3.54102	2.42188	2.09388	2.1118	6.39919	5.30557	3.07763	2.65791	2.3453	2.10066
Zm00001d023962	TRUE	PHD finger protein ALFIN-LIKE 6	AT1G14510	Encodes a member of the Alfin1-like family of nuclear-localized PHD (plant homeodomain) domain containing proteins. All AL proteins except AL3 bind to di- or trimethylated histone H3 (H3K4me3/2). Members of this family include: AT5G05610 (AL1), AT3G11200 (AL2), AT3G42790 (AL3), AT5G26210 (AL4), AT5G20510 (AL5), AT2G02470 (AL6), AT1G14510 (AL7).	Cluster19	RNA biosynthesis	32.3772	37.4511	23.8977	25.3768	7.13655	10.7412	47.6667	42.1372	32.7362	29.5172	14.2894	13.0108	42.6412	36.4008	26.1504	23.4355	8.54966	18.0676	51.6024	40.1203	25.0509	33.9852	17.7529	14.4056
Zm00001d020910	TRUE	Induced stolen tip protein TUB8	Not available	not available	Cluster19	not assigned	1084.55	1129.44	724.392	248.228	57.8832	43.3781	729.111	937.472	571.066	212.469	66.3737	36.9934	759.824	1085.8	622.891	174.477	47.3564	106.198	1185.49	845.078	644.001	198.707	68.1821	28.6199
Zm00001d021974	TRUE	Arabinosyltransferase RRA3	AT1G19360	Encodes an arabinosyltransferase that modifies extensin proteins in root hair cells.	Cluster19	Cell wall organisation	33.8696	25.1412	22.1678	11.2986	6.82552	5.34916	38.5977	27.3221	22.0951	11.2996	8.23119	4.60661	34.1936	24.6279	17.9855	8.68899	6.1007	6.56418	41.3765	29.7942	16.9113	10.5885	9.47827	5.67091
Zm00001d021737	TRUE	S-domain class receptor-like kinase3	AT2G19130	S-locus lectin protein kinase family protein;(source:Araport11)	Cluster19	Protein modification	6.57632	5.77734	4.49562	3.62654	2.68357	2.0631	7.80933	6.93607	4.24004	3.8178	3.22549	2.29567	8.83777	6.47535	4.58527	3.28152	2.61313	3.14007	6.76243	6.72723	4.95149	4.44487	4.04762	2.64443
Zm00001d021582	TRUE	Probable protein phosphatase 2C 20	AT2G20630	PP2C induced by AVRRPM1;(source:Araport11)	Cluster19	Protein modification	42.6329	32.1026	25.1577	20.266	6.81788	6.64282	50.7545	37.5452	23.5959	20.8221	7.50966	6.60986	50.6896	35.1885	21.6174	15.0779	5.78402	12.3765	44.8023	31.3234	23.0457	23.1599	8.75702	8.87554
Zm00001d027941	TRUE	NAD(P)-binding Rossmann-fold superfamily protein	AT4G33360	Encodes an NAD+-dependent dehydrogenase that oxidizes farnesol more efficiently than other prenyl alcohol substrates.	Cluster19	Enzyme classifcation	22.6398	16.1414	11.0686	9.80631	3.2831	3.91311	23.9456	18.3791	12.6645	10.7004	5.39173	4.97218	20.0333	18.4028	10.3131	8.39651	4.53356	6.05766	24.6912	19.2562	11.278	8.81164	7.17569	5.39046
Zm00001d028903	TRUE	heme binding	AT3G62370	heme binding protein;(source:Araport11)	Cluster19	not assigned	44.7439	24.1113	20.5758	16.9442	5.3621	5.74736	36.8966	28.5978	21.3606	16.1487	5.12968	4.19813	36.8089	30.7646	19.6875	12.0243	3.9604	8.44377	38.7842	31.2645	18.3429	14.8297	5.47985	4.58171
Zm00001d028951	TRUE	small basic membrane intrinsic protein2a	AT3G56950	One of the Major Intrinsic Proteins(MIPs) which facilitate the passive transport of small molecules across membranes.Belongs to a family of plant aquaporins.Similar to yeast and radish aquaporins. Located on ER. Probably involved in the alleviation of ER stress; the lack of SIP2;1 reduces both pollen germination and pollen tube elongation.	Cluster19	Solute transport	20.9897	19.9248	15.0468	12.6924	9.18194	6.78773	18.2875	21.59	17.2259	12.9876	11.6954	7.39066	20.4241	24.6336	14.4119	10.6138	9.12684	8.82719	26.7859	24.1852	17.8063	13.1014	11.6317	8.03058
Zm00001d029084	TRUE	Fumarate hydratase 1 mitochondrial	Not available	not available	Cluster19	Cellular respiration	58.1385	58.1908	46.0975	35.8936	12.1607	14.445	57.5728	60.1709	43.889	37.2389	10.6015	10.0786	50.4327	64.045	38.2058	26.4319	8.91434	21.0043	55.5866	55.4873	32.1285	38.1719	12.6856	10.8459
Zm00001d029191	TRUE	Monocopper oxidase-like protein SKU5	AT5G16520	transmembrane protein;(source:Araport11)	Cluster19	not assigned	3.20444	3.78475	1.98568	1.91756	1.31542	0.733606	3.96246	3.57889	3.04482	2.27231	1.7923	1.11374	3.66617	2.89259	2.3612	1.69218	1.27147	1.41839	3.6344	4.27374	2.40557	2.11912	1.60551	1.39177
Zm00001d025085	TRUE	DNAse I-like superfamily protein	AT4G30900	DNAse I-like superfamily protein;(source:Araport11)	Cluster19	not assigned	11.2876	9.4237	7.89126	6.74999	3.42259	3.366	12.4637	12.0138	8.84931	6.7314	4.35562	2.53045	12.0815	10.8586	8.54567	5.16298	3.063	3.85623	13.0942	10.2753	7.81644	6.60868	4.48055	3.43511
Zm00001d025118	TRUE	Nucleus protein [Source:UniProtKB/TrEMBL;Acc:B6SMU9]	AT4G38495	Subunit if INO80 chromatin remodeling complex. Along with EIN6 (REF6), redundantly controls the level and the localization of the repressive histone modification H3K27me3 and the histone variant H2A.	Cluster19	Chromatin organisation	11.4272	11.0916	7.87278	7.3686	4.85651	3.69033	13.4704	10.7158	9.00964	6.44839	6.1539	3.68768	12.9753	9.84277	7.93187	5.86144	4.12489	4.58561	11.9089	9.16928	6.53692	6.83607	4.96883	3.90829
Zm00001d025271	TRUE	Transport protein particle component, Bet3 containing protein	AT3G05000	Part of multi-protein complex, acting as guanine nucleotide exchange factors (GEFs) and possibly as tethers, regulating intracellular trafficking.	Cluster19	Veiscle trafficking	29.3625	22.7406	20.9945	19.4724	13.1415	11.7057	33.524	26.2088	21.2065	20.244	15.192	12.4196	30.9147	23.1067	20.0992	17.0089	15.8195	14.9613	35.7546	24.6447	20.7948	20.8723	16.4026	14.2155
Zm00001d026515	TRUE	Molybdopterin biosynthesis protein CNX1	AT5G20990	Involved in molybdenum cofactor (Moco) biosynthesis, inserting Mo into Molybdopterin. sir loss-of-function mutants are resistant to sirtinol, a modulator of auxin signaling.	Cluster19	Coenzyme metabolism	29.3363	23.9357	20.0125	21.5002	16.8963	17.6179	38.0848	28.3201	20.0606	23.7344	16.7944	18.1276	36.3052	24.2584	20.2594	21.4157	16.4203	19.1457	34.1193	28.9172	22.1631	25.2303	20.1666	22.0522
Zm00001d026582	TRUE	Plant UBX domain-containing protein 7	AT1G14570	Encodes a nuclear UBX-containing protein that can bridge ubiquitin to AtCDC48A.	Cluster19	Protein homeostasis	13.6746	11.5912	9.67464	9.37953	2.58917	2.59407	13.8435	15.5381	10.8822	8.60605	4.59254	2.66243	16.2247	12.6889	9.25642	6.97402	2.79658	4.63936	15.8463	13.8526	8.9892	10.0624	4.88584	3.37921
Zm00001d026259	TRUE		AT1G16840	hypothetical protein;(source:Araport11)	Cluster19	not assigned	30.873	18.048	7.23547	9.59504	1.74128	1.21961	20.9779	18.2	10.5187	5.7982	0.905538	0.426315	21.8441	14.3101	9.85661	3.87291	1.06436	3.34121	23.084	12.0681	5.02186	5.47047	1.78586	0.587201
Zm00001d048529	TRUE	Developmentally-regulated GTP-binding protein 2	AT1G17470	Encodes a member of the DRG (developmentally regulated G-protein) family expressed throughout the plant, with highest expression in actively growing tissues. Has GTPase activity.	Cluster19	Protein biosynthesis	42.421	38.3035	31.8067	32.6047	18.5748	16.3708	53.8656	36.7284	29.4918	25.8432	20.0092	16.0451	52.9517	35.5787	24.6261	22.48	17.0974	17.0226	45.503	38.2395	24.4444	26.7376	23.955	18.1483
Zm00001d048583	TRUE	Thioesterase family protein, mRNA	AT5G58970	UCP2 and its paralog UCP1 is a member of the PUMP2 family of uncoupling proteins. It functions as a mitochondrial transporter of spartate, glutamate and dicarboxylates.	Cluster19	Cellular respiration	84.6704	49.667	42.303	29.1462	20.3054	26.5676	71.6018	53.2137	35.2907	28.8661	18.4333	24.5082	65.9661	51.5431	37.4896	26.207	17.3309	25.9676	63.8207	38.9645	41.902	29.8348	17.3624	20.8401
Zm00001d048362	TRUE	Mitochondrial outer membrane protein porin 4	AT5G57490	Encodes a voltage-dependent anion channel (VDAC: AT3G01280/VDAC1, AT5G67500/VDAC2, AT5G15090/VDAC3, AT5G57490/VDAC4, AT5G15090/VDAC5). VDACs are reported to be porin-type, beta-barrel diffusion pores. They are prominently localized in the outer mitochondrial membrane and are involved in metabolite exchange between the organelle and the cytosol.	Cluster19	Solute transport	21.9221	22.2303	17.0364	14.3139	2.60708	3.92611	23.3993	23.057	20.5016	14.6823	3.498	3.01478	21.5401	23.9704	15.8081	9.65314	2.34482	8.46547	27.9788	25.4693	16.4384	14.1778	4.86825	3.47447
Zm00001d049715	FALSE	IAA25-auxin-responsive Aux/IAA family member	Not available	not available	Cluster19	not assigned	3.08943	2.28638	1.58411	0.359706	0.137273	0.0298873	4.48592	2.70359	1.13059	0.178928	0.055018	0	3.15036	1.64383	0.567096	0.138332	0.110426	0.0872297	3.34224	2.33096	0.321356	0.212171	0	0.0345077
Zm00001d049835	TRUE	Transmembrane emp24 domain-containing protein p24beta2	AT3G07680	Encodes an Golgi-localized p24 protein. Interacts with p24delta5 at ER export sites for ER exit and coupled transport to the Golgi apparatus. The mRNA is cell-to-cell mobile.	Cluster19	Veiscle trafficking	106.051	77.5533	67.1688	50.7788	20.0568	22.4766	91.6878	78.1788	63.1528	50.8291	21.9772	22.9734	87.2719	80.1406	56.42	43.0591	21.282	27.8505	91.3091	70.9662	62.6408	49.6796	30.5491	31.0459
Zm00001d049134	TRUE		AT1G05730	FAM136A-like protein (DUF842);(source:Araport11)	Cluster19	not assigned	90.0102	76.7195	56.9791	49.3723	21.4981	17.8424	92.6098	69.8319	59.4975	44.4647	21.8561	18.4963	87.5795	70.6971	48.3674	34.6381	18.1933	28.6121	108.93	70.0898	38.9804	44.6886	19.1013	17.0881
Zm00001d049211	TRUE	Ypt/Rab-GAP domain of gyp1p superfamily protein	AT1G04830	Ypt/Rab-GAP domain of gyp1p superfamily protein;(source:Araport11)	Cluster19	not assigned	10.4674	11.2075	7.61275	7.07006	3.4285	2.57788	11.9109	9.51069	8.21268	7.80628	4.14059	2.83305	10.4883	10.0773	9.97074	6.30849	3.58386	4.88409	11.2622	13.6978	6.59427	7.32831	3.65254	2.60904
Zm00001d049222	TRUE	GDT1-like protein 3	AT5G36290	Member of the UPF0016 family of membrane proteins, belongs to the conserved group of Mn/Ca transporters.	Cluster19	Solute transport	40.4707	38.5264	29.5122	28.6758	14.5355	13.7278	43.3078	35.8446	32.1269	26.8399	16.8236	15.2158	43.7192	38.4241	31.5184	23.8899	16.3052	17.1975	50.7711	41.042	29.9509	25.309	20.6163	18.1662
Zm00001d049230	TRUE	SKP1-like protein 1A	Not available	not available	Cluster19	Protein homeostasis	486.916	389.611	359.596	257.678	157.201	131.934	461.706	443.677	408.945	273.958	195.992	137.935	510.517	468.119	377.652	241.293	164.932	182.048	591.588	487.058	331.242	275.754	184.928	153.115
Zm00001d045559	FALSE	Binding partner of ACD11 1	AT4G17720	RNA-binding (RRM/RBD/RNP motifs) family protein;(source:Araport11)	Cluster19	not assigned	62.0238	49.5488	41.1802	32.3524	20.7911	17.48	65.9688	46.0998	41.381	33.4294	22.7405	18.4263	67.8235	46.8303	36.117	27.6246	19.3037	22.2025	88.9894	49.623	38.5871	32.2382	26.3369	20.1909
Zm00001d046166	TRUE	Polyadenylate-binding protein-interacting protein 9	AT1G53650	RNA-binding protein, putative, similar to RNA-binding protein GB:AAA86641 GI:1174153 from (Arabidopsis thaliana).Contains PAB2 domain which facilitates binding to PABC proteins.	Cluster19	RNA processing	36.1376	45.2588	29.9996	23.6305	6.0915	9.98444	39.0113	48.6805	30.292	22.771	6.70968	8.2613	35.3791	45.953	33.2873	20.3963	7.56014	13.0305	38.5635	46.4469	19.592	21.5007	9.82718	10.7034
Zm00001d047992	TRUE	AP-3 complex subunit sigma	AT3G50860	Part of adaptor protein (AP) complex which mediadates clathrin-dependent trafficking at the trans-Golgi network (TGN) and the plasma membrane, respectively.	Cluster19	Vesicle trafficking	48.1603	39.9248	36.9506	21.5196	17.0536	15.6361	47.9658	44.7209	31.9174	17.6399	19.5938	12.6088	47.6174	40.8888	31.7673	14.98	16.1397	14.7576	49.0669	47.8392	25.1382	18.6839	19.0517	12.8853
Zm00001d047757	TRUE	ascorbate peroxidase homolog	Not available	not available	Cluster19	Redox homeostasis	512.728	385.28	223.593	206.387	52.6252	37.1711	372.905	306.309	232.466	198.003	119.953	51.0052	399.279	316.63	195.057	137.181	62.8745	98.3087	463.932	354.347	171.664	200.179	79.9666	64.3971
Zm00001d047824	TRUE	Putative RING zinc finger domain superfamily protein	AT2G39720	Encodes a putative RING-H2 finger protein RHC2a.	Cluster19	Protein homeostasis	11.5774	9.09976	5.53495	5.05978	3.78662	2.95206	10.1055	8.78965	6.90968	5.05313	4.66434	3.16394	12.422	8.58388	6.87462	4.28758	4.31826	4.6813	14.1042	8.31385	7.1368	4.87081	4.12434	2.96603
Zm00001d047876	TRUE	partner of Y14-MAGO	AT1G11400	The PYM gene encodes a protein capable of interacting with MAGO, and Y14, whose orthologs form part of the exon junction complex in animal cells. In vitro binding assays indicate that PYM can bind to MAGO and Y14 either individually, or when they are together. But, MAGO-Y14-PYM ternary complexes are difficult to detect in vivo in Arabidopsis based on pull-down experiments. However there is some e…	Cluster19	Protein biosynthesis	7.83412	7.78017	5.40758	6.02715	2.16408	1.45711	10.4363	8.38615	6.15515	4.52122	2.36885	0.801359	10.4794	7.1997	4.22494	3.03677	1.65126	2.67895	9.29987	6.92622	4.11634	4.48835	2.65124	1.41373
Zm00001d047880	FALSE	Putative metallophosphoesterase	Not available	not available	Cluster19	not assigned	3.15938	3.22687	2.11869	2.18265	0.959098	1.04713	4.30261	3.52929	2.58956	2.34243	1.41771	0.743122	4.67649	3.17884	2.27314	1.52014	0.837178	1.17843	3.90495	3.35941	2.14454	2.24775	1.47267	1.06576
Zm00001d047354	TRUE	SUMO-conjugating enzyme SCE1	AT3G57870	Encodes a SUMO ligase that directs the attachment of the small protein SUMO to target proteins via an isopeptide bond. This enzyme is localized to the nucleus and plants with reduced levels of this protein show higher sensitivity to ABA in root growth inhibition assays. It has high similarity to the yeast UBC9 SUMO ligase and is sometimes referred to by that name.	Cluster19	Protein homeostasis	107.258	74.7312	70.0616	44.5393	25.0259	21.4248	114.064	74.6762	63.8413	38.5183	28.5983	21.6629	106.975	85.5104	56.0767	33.7507	20.9672	24.5083	121.991	84.2671	52.2441	37.5954	24.2161	22.7448
Zm00001d052796	TRUE	14-3-3-like protein A	AT5G10450	Encodes a member of the 14-3-3 gene family that is a lambda isoform (14-3-3&#955;). Interacts with APX3 (ascorbate peroxidase) and AKR2 , suggesting a role in mediating oxidative metabolism in stress response. This protein was shown to colocalize and interact with SERK1 by which it is phosphorylated. This protein is also reported to interact with the phosphorylated form of the BZR1 transcription …	Cluster19	not assigned	152.456	79.1788	55.0621	54.3039	32.3059	29.5047	136.415	83.9668	57.9377	47.8113	36.1735	20.0451	139.455	81.7686	52.013	38.9994	22.3339	28.6677	128.113	64.865	46.9403	46.2989	29.8275	26.5719
Zm00001d053018	TRUE	Putative RING zinc finger domain superfamily protein	AT1G47570	RING/U-box superfamily protein;(source:Araport11)	Cluster19	Protein homeostasis	9.27779	7.88072	4.77412	4.18806	1.45892	1.19675	13.808	7.8638	5.51161	3.55204	2.3952	0.900666	12.9917	7.08339	4.24104	2.71166	1.53402	1.66182	13.3014	8.40711	3.12107	4.59512	1.75021	0.968046
Zm00001d052655	TRUE	SNARE associated Golgi protein family	AT1G44960	SNARE associated Golgi protein family;(source:Araport11)	Cluster19	Vesicle trafficking	49.323	28.4848	23.7875	16.829	10.867	9.4717	45.5234	29.8636	26.5766	17.5983	10.7808	8.45557	45.9593	27.9234	25.2697	15.5222	10.2129	11.3078	48.5905	31.4443	29.2374	21.1522	16.7709	11.6147
Zm00001d053778	TRUE	Cell division control protein 50	AT1G16360	LEM3 (ligand-effect modulator 3) family protein / CDC50 family protein;(source:Araport11)	Cluster19	Lipid metabolism	34.8419	26.7744	18.5388	7.44812	4.71259	4.21139	45.9705	29.5637	14.5566	7.53717	4.79355	5.13033	42.0435	32.6889	12.1091	6.99262	4.09901	4.16767	47.6976	33.6478	20.1235	8.24521	5.78436	6.46769
Zm00001d053997	TRUE	Mitogen-activated protein kinase 17	Not available	not available	Cluster19	Protein modification	12.126	10.0573	4.27934	2.36197	1.27629	1.29285	13.6038	11.3602	4.50693	2.54928	1.74529	1.77396	14.3881	11.7117	4.60683	1.85086	2.02109	1.85922	22.3758	12.1261	5.86167	3.59788	2.17895	3.14819
Zm00001d053308	TRUE		AT4G29010	Functions in beta-oxidation of fatty acids, similar to CuMFP with L-3-hydroxyacyl-CoA hydrolyase , L-3-hydroxyacyl-dehydrogenase, D-3-hydroxyacyl-CoA epimerase, and 3, 2-enoyl-CoA isomerase activities.	Cluster19	Lipid metabolism	85.3595	80.138	43.6549	41.6554	19.8291	22.901	94.7189	88.4662	39.4771	46.9892	23.4064	19.5546	100.596	94.519	34.4748	36.0677	23.6113	23.4694	107.839	84.934	48.7998	51.4861	42.2991	28.2761
Zm00001d050993	TRUE	Cytosolic Fe-S cluster assembly factor NBP35	AT5G50960	Highly similar to Saccharomyces cerevisiae NBP35, locus YGL091C. Cytosolic protein that homodimerizes and can assemble both 4Fe-4S - type and 2Fe-2S - type clusters on its amino terminal and carboxy therminal respectively. Null mutants are embryo lethal.	Cluster19	Coenzyme metabolism	17.4574	20.1258	16.5287	13.022	6.85657	6.46082	18.8985	23.4409	16.4511	12.2128	9.01077	6.27671	19.8692	20.2186	14.3354	10.9436	6.62065	8.58639	22.7617	22.4906	14.039	12.6948	8.61996	7.34283
Zm00001d050051	TRUE	Calcineurin subunit B	Not available	not available	Cluster19	not assigned	16.7999	12.5032	9.78235	7.70826	2.71593	3.25356	15.5464	10.872	9.78987	7.97398	4.04424	4.02218	12.6922	11.7732	7.91465	6.21	3.3632	4.25951	15.4479	10.6229	6.21182	6.45343	4.82845	4.33
Zm00001d050165	TRUE	Sas10/Utp3/C1D family	AT5G25080	Sas10/Utp3/C1D family;(source:Araport11)	Cluster19	RNA biosynthesis	8.30682	6.56184	5.10554	4.40969	3.32932	3.34401	6.13446	6.27042	5.14082	3.98272	2.86941	2.40379	6.07202	6.99017	4.57921	3.29709	2.59797	3.05139	6.00157	5.58596	3.97503	3.67376	2.483	1.6981
Zm00001d050307	TRUE		Not available	not available	Cluster19	not assigned	12.7263	12.0191	5.15183	4.88111	0.771955	1.6993	14.7184	13.8031	6.43652	5.16885	3.43365	1.53148	14.9663	11.9206	4.74644	4.4572	1.74159	2.85453	9.70922	7.8183	2.5217	4.00523	1.92215	1.78427
Zm00001d051055	TRUE	Cytochrome c oxidase polypeptide VIb; Cytochrome c oxidase polypeptide VIb isoform 1; Cytochrome c oxidase polypeptide VIb isoform 2	AT4G28060	Cytochrome c oxidase, subunit Vib family protein;(source:Araport11)	Cluster19	Cellular respiration	160.336	101.831	96.0087	63.2771	39.8261	44.4194	129.852	107.082	85.2591	69.9012	44.334	50.0857	128.201	100.603	83.2608	63.0756	39.7127	56.3436	128.298	92.8765	73.1071	70.0335	43.2261	50.1581
Zm00001d051761	TRUE	Aspartyl protease APCB1	AT1G49050	Encodes a member of the aspartyl protease family. Interacts with BAGP1 and BAG6 and appears to be required for cleavage of BAG6 as BAG6 is not cleaved in APCB1 mutant backgrounds.	Cluster19	Protein homeostasis	90.0422	65.1782	54.7317	26.2271	27.7579	27.0606	119.906	70.546	45.8998	27.7947	28.3198	23.3118	118.73	68.2146	48.129	27.3522	27.3149	25.0053	113.095	83.4447	54.987	28.8087	33.259	24.5115
Zm00001d051812	TRUE	histidine kinase6	AT2G01830	Histidine kinase: cytokinin-binding receptor that transduces cytokinin signals across the plasma membrane	Cluster19	Phytohormone	3.5618	2.57886	1.50143	1.04326	0.0676177	0.291151	3.59613	2.44663	1.40204	0.929512	0.220349	0.260422	3.82525	1.50181	1.29109	0.822057	0.131621	0.525324	3.72722	2.91002	1.35397	1.09319	0.232998	0.271513
Zm00001d051869	TRUE		AT5G03460	transmembrane protein;(source:Araport11)	Cluster19	not assigned	179.174	135.651	121.106	61.6352	59.1633	51.7623	176.827	136.396	98.4881	56.635	55.1105	45.2961	173.26	159.117	100.47	55.5567	54.8161	50.4037	195.468	166.251	133.222	59.3497	70.8797	56.3239
Zm00001d051977	TRUE	Zinc finger (C3HC4-type RING finger) family protein	AT1G08050	Zinc finger (C3HC4-type RING finger) family protein;(source:Araport11)	Cluster19	not assigned	16.8625	19.0608	12.0086	7.23841	2.26349	3.1764	18.3157	20.0644	9.14276	8.66272	2.72954	2.55178	24.1132	16.9153	10.2873	6.44485	2.38208	4.76144	20.7387	19.5868	12.0914	9.26727	3.55243	2.55743
Zm00001d052145	TRUE	Protein CPR-5	AT5G64930	Regulator of expression of pathogenesis-related (PR) genes. Participates in signal transduction pathways involved in plant defense (systemic acquired resistance -SAR).The cpr5 mutant has a small number of trichome branches, the trichome volume decreases.	Cluster19	External stimuli response	5.57987	4.55634	4.17341	3.09618	1.97326	2.30943	6.18246	4.86315	4.17455	3.2415	2.63138	2.56712	6.49618	5.43308	3.92612	2.84849	2.00221	2.54153	7.08141	6.26016	3.94022	3.03664	2.72493	2.59744
Zm00001d051227	TRUE	Alcohol dehydrogenase-like 6	AT5G24760	GroES-like zinc-binding dehydrogenase family protein;(source:Araport11)	Cluster19	not assigned	37.9003	23.6472	18.3943	20.2627	2.88111	4.4033	30.4637	27.5956	16.3549	19.8491	2.96092	4.31734	31.5195	23.4675	14.6023	14.5977	3.16634	9.37841	25.852	21.2694	10.3693	16.8331	3.41185	3.6336
Zm00001d051229	TRUE		AT5G23390	polygalacturonase inhibitor (DUF639);(source:Araport11)	Cluster19	not assigned	6.53871	6.24322	5.61701	4.29442	2.50487	2.2818	9.37686	7.1028	5.86069	4.14963	2.88338	2.43218	9.04512	6.59579	5.13327	3.83769	2.7715	2.79559	7.49415	6.89019	5.08189	4.05824	2.75561	2.64543
Zm00001d051268	TRUE	Putative DEAD-box ATP-dependent RNA helicase family protein	AT2G45810	Immunoprecipitation with mRNA decapping complex members DCP1 and DCP2.	Cluster19	RNA processing	24.1336	18.0654	14.8002	14.9754	7.49873	6.97294	26.43	20.9166	14.66	15.3169	9.31518	6.98774	27.8111	17.5505	14.6871	11.9844	7.59431	9.63099	26.132	19.2268	13.2309	14.5158	9.25723	7.57667
Zm00001d051061	FALSE	Enhancer of rudimentary homolog	AT5G10810	enhancer of rudimentary homolog ATER	Cluster19	not assigned	53.7998	36.4369	31.8324	30.5608	22.3205	20.6354	56.4981	40.4014	33.0164	32.8415	23.8742	21.862	54.162	40.4969	33.6997	29.7812	21.8605	27.0946	55.8926	39.974	31.7644	36.1882	23.6667	25.1924
Zm00001d045520	TRUE	Succinate dehydrogenase subunit 8A mitochondrila	Not available	not available	Cluster19	Cellular respiration	79.0595	66.2968	44.5817	30.1262	16.9402	15.1742	53.6857	58.7613	46.6777	28.7937	16.7471	14.133	62.389	78.8932	48.7565	27.7884	15.0241	18.962	86.8292	73.9097	43.2336	31.5034	21.1985	17.2322
Zm00001d039865	TRUE	triose phosphate isomerase4	AT3G55440	Encodes triosephosphate isomerase.	Cluster19	Carbohydrate metabolism	269.242	249.953	234.099	156.989	56.5122	80.5144	260.897	246.278	195.419	157.036	55.3668	68.1073	260.403	255.708	171.916	124.069	49.8372	93.9886	303.639	271.809	174.359	174.177	59.7315	77.2571
Zm00001d039873	TRUE	Pentatricopeptide repeat-containing protein chloroplastic	AT3G46790	Encodes a member of a PCMP (plant combinatorial and modular protein) family (PCMP-H subfamily) with 9 pentatricopeptide (PPR) repeats. The protein is involved the intergenic processing of chloroplast RNA between rps7 and ndhB, which is essential for ndhB translation.	Cluster19	RNA processing	23.554	18.0135	11.5435	10.3675	2.35676	2.58532	18.8135	15.5305	15.337	7.87749	4.59003	2.12178	16.5019	15.6603	11.5831	7.02267	2.31371	4.72399	22.3123	15.8286	7.06843	8.65024	3.72818	2.5849
Zm00001d039879	TRUE		AT2G37680	glucose-induced degradation-like protein;(source:Araport11)	Cluster19	Protein homeostasis	92.2797	55.8405	55.7222	41.1563	17.9287	18.0362	89.3201	63.2157	46.5288	37.9019	15.7987	13.3158	86.4569	74.0774	43.7941	30.7175	13.6529	18.7982	107.141	79.9285	51.8069	39.745	22.1855	15.5108
Zm00001d039904	TRUE	Protein SUPPRESSOR OF K(+) TRANSPORT GROWTH DEFECT 1	AT2G27600	Encodes a SKD1 (Suppressor of K+ Transport Growth Defect1) homolog. Localized to the cytoplasm and to multivesicular endosomes. Involved in multivesicular endosome function. The mRNA is cell-to-cell mobile.	Cluster19	Vesicle trafficking	68.1203	54.7718	42.2028	30.4339	28.1856	25.3308	84.8657	57.41	41.2809	31.7934	32.6921	26.264	81.6554	55.4563	41.9854	29.3687	29.4311	25.3341	84.0868	58.7166	49.1942	32.3358	34.8633	28.1208
Zm00001d039221	TRUE	Nucleoside diphosphate kinase	AT4G11010	nucleoside diphosphate kinase 3 (ndpk3), located to the inter-membrane space in mitochondria	Cluster19	Nucleotide metabolism	40.9542	38.7551	28.4488	15.4402	8.9069	13.9023	26.9153	35.1473	17.8832	13.4818	7.20575	11.0621	30.9043	34.3927	19.3796	10.6962	6.07672	11.3454	28.9214	24.5769	21.4772	11.623	6.39001	9.00231
Zm00001d040291	TRUE	Dynein light chain type 1 family protein	AT4G15930	Dynein light chain type 1 family protein;(source:Araport11)	Cluster19	External stimuli response	63.8889	60.0895	33.2269	29.6588	15.5288	17.4924	47.4616	46.1304	41.1794	27.0657	20.8468	14.5912	49.7	47.5271	34.3906	23.5382	20.3314	20.1527	65.2533	46.8011	30.3805	26.8544	25.5176	18.775
Zm00001d041073	TRUE	E3 ubiquitin-protein ligase RGLG1	Not available	not available	Cluster19	Protein homeostasis	17.9666	16.2996	13.7567	10.6318	6.48301	6.42667	21.4401	18.227	14.9183	9.95495	9.44079	6.46531	19.9588	16.3559	13.0574	7.75759	6.21716	6.91319	22.137	17.5077	11.1316	11.1026	7.73626	7.10195
Zm00001d041161	TRUE		Not available	not available	Cluster19	not assigned	2.56619	2.63363	1.10341	1.36794	0.345784	0.3041	2.41229	2.02055	1.38571	1.14574	0.454062	0.424029	2.99512	1.91446	1.07785	0.85682	0.276016	0.68421	2.38041	2.05833	0.399221	1.09164	0.449234	0.421902
Zm00001d041243	TRUE	Probable malate dehydrogenase glyoxysomal	AT2G22780	encodes an peroxisomal NAD-malate dehydrogenase that is involved in fatty acid beta-oxidation through providing NAD to the process of converting fatty acyl CoA to acetyl CoA.	Cluster19	Lipid metabolism	75.3005	62.3626	55.9679	48.3511	20.0315	25.2652	80.0186	79.8743	44.9063	42.0061	22.4053	22.3029	78.6676	101.415	47.7872	36.5151	18.1243	26.0777	94.8665	106.635	66.8471	45.3201	30.2068	29.1781
Zm00001d041407	TRUE	Pyridoxal kinase	AT5G37850	Encodes a pyridoxal kinase required for root hair development. Mutants are hypersensitive to Na+, K+ and Li+.	Cluster19	Coenzyme metabolism	64.0962	34.3647	31.0531	17.235	8.11713	9.69301	76.8357	38.3241	28.6839	19.8599	11.7347	9.5208	70.3736	42.3153	27.6966	15.8722	9.08636	13.8798	80.4101	44.1302	30.5509	22.7	12.4217	11.319
Zm00001d040371	TRUE	UDP-Glycosyltransferase superfamily protein	AT1G19710	UDP-Glycosyltransferase superfamily protein;(source:Araport11)	Cluster19	Lipid metabolism	19.1422	20.5315	14.2657	14.8863	6.78044	6.34722	19.4508	19.5083	16.5399	13.3815	8.00708	5.80892	20.479	18.4634	13.1739	10.7244	6.92295	9.2725	19.5771	18.8415	10.9714	14.0916	7.49478	6.46544
Zm00001d040389	TRUE	Deleted in split hand/splt foot protein 1 [Source:UniProtKB/TrEMBL;Acc:B6SMC8]	Not available	not available	Cluster19	RNA processing	70.5984	58.0223	41.7124	30.1783	16.5794	15.3604	56.0729	52.0049	39.5861	33.0238	19.5648	18.681	66.0317	59.9169	40.4325	30.6662	14.8758	19.3704	68.0031	49.6881	27.4457	33.6226	17.0322	21.1625
Zm00001d038200	TRUE	Guanosine nucleotide diphosphate dissociation inhibitor 2	AT2G44100	GDP dissociation inhibitor involved in vesicular membrane traffic	Cluster19	Veiscle trafficking	63.4856	47.7718	38.4549	37.0491	10.0408	10.1154	63.8356	63.4794	46.0843	36.7226	11.3551	13.2909	60.1293	68.0916	30.4303	27.1737	11.1054	19.3024	79.3595	62.8619	45.9843	34.1951	14.7882	12.2298
Zm00001d038108	TRUE	S-adenosyl-L-methionine-dependent methyltransferases superfamily protein	Not available	not available	Cluster19	not assigned	22.4587	15.9352	10.0908	7.64785	3.11171	3.61367	25.3215	14.0882	10.0054	6.59666	3.95923	2.84122	24.3905	14.9108	7.78861	5.2113	3.26078	3.57664	21.0772	15.7503	5.13302	6.46612	2.8074	2.67543
Zm00001d038351	TRUE	Adenine nucleotide alpha hydrolases-like superfamily protein	AT3G53990	Encodes universal stress protein (USP). Functions as a molecular chaperone under heat shock and oxidative stress conditions. Chaperone activity and assembly into complexes is redox regulated.	Cluster19	Cell cycle organisation	164.811	147.878	84.5227	57.0287	24.6471	21.6171	108.302	103.539	78.3689	41.4741	13.7149	14.4671	120.933	102.572	81.5415	38.3242	12.6091	22.2339	141.825	119.58	85.5931	55.9903	15.6491	12.8099
Zm00001d038381	TRUE	Histone H2A	AT5G02560	Encodes HTA12, a histone H2A protein.	Cluster19	Chromatin organisation	328.285	230.819	150.813	137.446	55.8226	68.3147	295.099	201.981	193.572	127.28	76.1229	65.2564	313.547	193.889	158.384	102.326	57.3738	92.8074	325.7	182.324	104.909	126.009	58.156	66.6266
Zm00001d038082	TRUE		AT5G13500	Hyp O-arabinosyltransferase-like protein;(source:Araport11)	Cluster19	Protein modification	19.8338	16.9101	15.2345	13.7267	4.51743	5.35147	29.5091	18.9872	16.3019	12.917	5.59874	5.90692	28.6584	22.3591	15.8672	10.3004	5.07539	8.63312	33.5289	30.652	18.5049	14.9767	8.76614	7.40382
Zm00001d037633	TRUE	17.4 kDa class III heat shock protein	AT1G54050	HSP20-like chaperones superfamily protein;(source:Araport11)	Cluster19	Protein homeostasis	7.21802	5.48102	3.8107	3.65442	0.959989	1.09698	5.77556	5.24833	4.80938	3.50213	1.08079	1.0149	5.02019	5.23326	4.40741	2.7152	0.899937	2.00846	6.46546	4.95468	3.2182	3.25307	1.29331	1.18714
Zm00001d039102	TRUE	Probable 2-oxoglutarate-dependent dioxygenase AOP1	AT1G15540	2-oxoglutarate-dependent dioxygenase-like protein;(source:Araport11)	Cluster19	Secondary metabolism	23.2572	12.3121	4.79484	2.97615	0.395784	0.514834	21.1264	15.7426	7.26641	2.77407	1.15167	0.913785	23.6925	15.9766	5.72959	2.20445	0.883526	1.81002	27.5605	18.4982	8.7246	2.74135	1.72405	1.85767
Zm00001d038724	TRUE	Cyclic phosphodiesterase	AT4G18930	RNA ligase/cyclic nucleotide phosphodiesterase family protein;(source:Araport11)	Cluster19	not assigned	19.1505	16.2562	12.5413	11.3682	6.63447	6.27682	17.9543	18.5351	12.6161	9.92908	6.65388	5.53712	15.5033	18.9679	12.8277	7.54769	5.57908	7.26517	21.3939	17.6249	13.6208	10.92	7.86071	6.36732
Zm00001d041612	TRUE	Late embryogenesis abundant protein (LEA) family protein	AT3G62580	Late embryogenesis abundant protein (LEA) family protein;(source:Araport11)	Cluster19	External stimuli response	26.8519	17.0612	14.8585	10.9854	6.06548	7.47893	28.911	19.6094	16.9557	10.6942	6.72076	6.50064	27.8907	18.3505	14.2818	9.38556	5.32478	7.48588	27.8894	19.0465	13.3882	10.3271	6.08299	6.71466
Zm00001d044213	TRUE	Cleavage and polyadenylation specificity factor subunit 3-II	AT2G01730	a homolog of cleavage and polyadenylation specificity factor that plays an essential role in the development of female gametophyte and embryo	Cluster19	RNA processing	17.5707	16.0682	12.8194	13.1605	5.56513	5.89435	20.7687	17.123	12.5124	12.4809	5.58866	4.89871	19.9541	15.9479	11.6754	9.28837	4.38839	7.86112	19.2732	16.8695	11.1239	13.3598	6.59308	5.7842
Zm00001d043382	TRUE	glutamate-oxaloacetate transaminase1	AT5G11520	Encodes the chloroplastic isozyme of aspartate aminotransferase. Involved in aspartate biosynthesis and nitrogen metabolism. mRNA is expressed in senescing leaves.	Cluster19	Nutrient uptake	140.772	98.775	62.7897	34.6115	18.0691	16.0548	94.315	88.2836	39.4491	26.0021	13.2427	11.9636	96.4391	75.4588	35.4031	21.5757	10.65	14.5888	70.9629	69.4743	46.0556	23.2796	19.2712	16.1699
Zm00001d043609	TRUE	MEK homolog1	AT5G56580	Encodes a member of the MAP Kinase Kinase family of proteins. It can phosphorylate MPK12 in vitro and it can be dephosphorylated by MKP2 in vitro.	Cluster19	Cell cycle organisation	80.2009	74.1523	74.6139	60.0071	22.1434	21.5073	86.7637	83.9215	63.1972	52.7312	29.848	20.9719	89.8679	80.8215	55.2632	41.4173	22.1301	32.4098	89.2285	82.5484	57.7649	53.5516	29.1451	29.1149
Zm00001d045085	TRUE	Serine carboxypeptidase-like 29	AT4G30810	serine carboxypeptidase-like 29;(source:Araport11)	Cluster19	Protein homeostasis	102.08	98.2447	86.3593	63.0543	34.3986	40.5393	111.978	123.281	77.0067	67.9887	36.6497	34.8142	117.553	130.526	78.9494	57.2963	32.347	42.6196	113.959	122.352	87.6255	71.3621	52.0527	45.5809
Zm00001d044451	TRUE	RING/FYVE/PHD zinc finger superfamily protein	AT1G11020	RING/FYVE/PHD zinc finger superfamily protein;(source:Araport11)	Cluster19	Protein homeostasis	15.2576	11.2628	10.0916	5.00199	3.60469	4.55004	16.7555	10.9817	7.40928	5.01107	3.64305	3.23172	17.3215	10.9802	8.39114	4.89587	3.2876	3.64824	14.0856	10.5741	8.06821	4.49405	4.35749	3.1567
Zm00001d044467	TRUE		AT1G29040	50S ribosomal protein L34;(source:Araport11)	Cluster19	not assigned	29.8737	32.9639	18.103	20.7737	7.60378	10.81	31.8173	31.347	22.5841	21.9513	9.47734	11.3119	29.9277	33.1765	19.0026	17.0549	7.74185	14.1447	45.9979	29.7386	22.9909	22.5984	10.9725	11.8519
Zm00001d042395	TRUE	Mitochondrial import inner membrane translocase subunit TIM16	AT3G59280	Encodes the ortholog of yeast PAM16, part of the mitochondrial inner membrane protein import motor. Single mutant plants exhibit a smaller size and enhanced resistance against virulent pathogens. They also display elevated reactive oxygen species (ROS) accumulation.	Cluster19	Protein translocation	35.9587	33.356	24.2038	16.0933	3.96382	10.0075	28.7967	28.8118	25.8496	13.6399	5.7824	8.17989	29.5329	29.2711	17.7027	12.9788	3.92433	8.56356	35.6478	28.9841	13.0743	12.9845	6.30191	8.62072
Zm00001d042968	TRUE	Nuclear transcription factor Y subunit B-8	Not available	not available	Cluster19	RNA biosynthesis	32.6207	32.2594	25.9716	19.4278	10.0875	7.37845	30.8822	30.9726	24.0607	17.6111	10.1336	6.91494	29.2939	27.8313	24.3038	14.3708	7.81001	10.159	34.3012	33.411	21.7147	15.8332	10.2645	6.62095
Zm00001d043152	TRUE	Dihydropyrimidinase	AT5G12200	Encodes a protein with dihydropyrimidine amidohydrolase activity. It localizes to the secretory system and plays a role in uracil metabolism.	Cluster19	Nucleotide metabolism	32.4379	22.1473	14.8093	13.9476	5.45563	7.99298	38.441	27.3043	15.4848	18.5513	8.41918	6.63003	44.2317	34.689	17.0742	13.1738	4.85916	8.30923	33.9104	31.814	19.516	15.345	8.32125	8.27436
Zm00001d042872	TRUE	CASP-like protein 14	AT3G53850	Uncharacterized protein family (UPF0497);(source:Araport11)	Cluster19	Cell wall organisation	5.8087	5.07662	3.76391	2.46215	1.00206	0.960108	6.49515	4.42981	3.10463	2.36336	1.09545	0.792023	5.81544	4.95228	3.72058	1.97536	0.841364	1.04214	6.55164	5.98106	1.68382	1.58221	0.59437	0.509217
Zm00001d013595	TRUE	Protein MARD1	AT3G22550	Enhances SnRK1 signaling and bridges the SnRK1-RAPTOR1B association; sugar-TOR signaling promotes the level of FLZ8 through histone modifications. Loss of FLZ8 leads to TOR hyperactivation and enhanced stress sensitivity.	Cluster19	Multi-process regulation	20.2604	15.7728	11.9258	6.52991	0.600763	1.13684	17.6679	16.8091	10.0458	5.20541	0.546446	0.943504	16.8315	13.002	10.1404	3.78374	0.779666	2.72803	18.236	10.4663	9.21223	5.58082	1.91004	1.52316
Zm00001d013339	TRUE	Expressed protein; protein	AT5G14105	hypothetical protein;(source:Araport11)	Cluster19	not assigned	15.2317	11.6133	7.15743	6.8171	2.54096	3.02505	12.6561	8.01315	7.69947	5.50898	3.25966	2.51152	11.1025	9.4898	6.97682	4.70552	1.88306	3.39354	12.4535	9.25842	3.54262	4.94463	1.74795	1.76603
Zm00001d013481	TRUE	Eukaryotic peptide chain release factor subunit 1-2	AT1G12920	Encodes a eukaryotic release factor one homolog.	Cluster19	Protein biosynthesis	24.1362	20.7663	19.6261	7.67331	0.925484	1.58067	31.3998	20.5938	17.0612	7.39116	1.01745	2.06651	30.1138	23.0201	14.3158	6.21804	0.954443	3.13751	36.5951	21.6806	12.7701	9.22227	1.55645	2.2406
Zm00001d013498	TRUE	Protein yippee-like	AT2G40110	Yippee family putative zinc-binding protein;(source:Araport11)	Cluster19	Cell cycle organisation	33.6454	25.4379	22.7295	11.1572	8.60589	8.69619	32.0774	27.6209	15.5565	8.546	9.74906	7.67464	38.2046	31.2392	18.3322	9.20308	8.15045	7.43383	33.6376	36.7908	24.7916	10.4406	11.407	10.3765
Zm00001d014181	TRUE	LRR receptor-like serine/threonine-protein kinase FLS2	AT4G04220	receptor like protein 46;(source:Araport11)	Cluster19	External stimuli response	2.47859	1.84343	1.16173	0.840445	0.274517	0.440919	2.95956	1.7483	1.16134	0.599647	0.389072	0.295409	3.00292	1.39426	1.02687	0.654154	0.250208	0.357916	2.79719	1.64246	1.48073	0.675637	0.405615	0.37112
Zm00001d013896	TRUE	DUF641 family protein	AT3G60680	DUF641 family protein (DUF641);(source:Araport11)	Cluster19	not assigned	10.6382	5.12758	3.53756	3.35309	0.630269	1.14057	7.86385	6.02687	3.50246	3.35594	0.802586	0.946505	8.05313	6.37661	4.36907	2.73832	0.63432	1.92941	11.2548	5.92911	5.9155	3.38427	1.18596	1.53692
Zm00001d013914	TRUE	Membrane steroid-binding protein 1	AT5G52240	Encodes a protein with similarity to progesterone-binding proteins in animals. Has been shown to bind steroids in vitro. Expressed in aerial portions of the plant excluding mature flowers and siliques. Antisense experiments suggest a role in inhibition of hypocotyl cell elongation. Expression is suppressed light grown seedlings transferred to the dark. The mRNA is cell-to-cell mobile.	Cluster19	Phytohormone	128.714	107.286	80.2322	74.2329	35.3359	40.6011	111.769	136.386	98.0488	66.2547	53.2917	33.3114	117.923	125.58	97.9428	58.8211	34.0881	42.5896	127.53	129.428	83.8219	61.0955	48.0405	40.0967
Zm00001d012809	TRUE	Cysteine-type peptidase	AT5G04250	Cysteine proteinases superfamily protein;(source:Araport11)	Cluster19	Protein homeostasis	8.08376	6.34299	5.05069	5.13199	1.86165	2.59806	9.93508	6.45594	5.31418	5.03416	2.2993	2.24285	9.86291	6.00539	4.89401	4.20981	2.52104	3.12386	9.04568	7.14848	5.22849	5.42487	3.29363	3.62342
Zm00001d006374	TRUE	Probable inactive purple acid phosphatase 1	AT1G13750	Encodes a purple acid phosphatase whose expression is responsive to both phosphate (Pi) and phosphite (Phi) in roots.	Cluster19	not assigned	25.1148	18.8893	17.1639	4.92745	2.80736	4.09088	32.0105	19.7674	11.933	4.98804	2.0656	3.27766	28.6312	22.3808	11.8084	3.6024	2.61944	3.19645	37.6951	20.3049	16.8152	4.23605	2.91196	3.48316
Zm00001d013179	TRUE	Cold-regulated 413 plasma membrane protein 2	AT3G50830	cold acclimation protein WCOR413-like protein beta form. Transcript is not detectable.	Cluster19	not assigned	17.0701	17.7609	16.0827	6.80218	0.867127	1.47398	13.6309	17.9067	12.483	6.24001	0.976361	1.03161	15.5943	21.5418	12.514	3.98709	0.715454	3.04962	19.0597	16.0017	12.7822	5.64379	1.41288	1.07811
Zm00001d013201	TRUE	Serine/threonine-protein kinase SRK2E	AT3G50500	encodes a member of SNF1-related protein kinases (SnRK2) whose activity is activated by ionic (salt) and non-ionic (mannitol) osmotic stress. Enzyme involved in the ABA signaling during seed germination, dormancy and seedling growth.	Cluster19	Protein modification	18.756	13.8871	12.6448	5.67978	3.34984	3.51464	26.9924	18.0989	12.986	5.32947	4.24716	4.14053	23.2643	16.7482	12.8144	5.45803	4.91611	5.48623	29.9269	21.0806	13.3277	8.0791	7.45558	6.1218
Zm00001d006109	TRUE	Rhodopsin-like receptor	Not available	not available	Cluster19	not assigned	25.494	16.5153	11.4659	9.74083	2.05731	2.27203	22.6594	15.8751	12.0012	11.0823	2.76271	2.42656	25.013	14.084	15.5203	8.00364	1.93053	3.6832	30.8764	20.2862	15.0884	10.1807	4.10977	2.72321
Zm00001d013228	TRUE	TIP41-like family protein	AT4G34270	TOR signaling pathway protein; response to high temperature treatment.	Cluster19	Protein modification	23.9049	22.1503	18.1974	17.0369	12.1363	10.832	28.4542	24.6436	19.8047	17.8479	9.89181	10.7051	26.9648	26.8549	19.0738	14.1571	11.932	13.9126	30.2122	28.272	15.0588	19.3432	13.2201	12.2812
Zm00001d006085	TRUE	Proteasome subunit beta type	AT3G60820	Encodes 20S proteasome beta subunit PBF1 (PBF1).	Cluster19	Protein homeostasis	79.9039	70.2133	52.9724	52.8735	28.3577	21.6279	82.9186	61.7775	61.4334	50.5584	30.8174	22.5551	86.5384	65.2265	50.9	42.0019	27.2617	34.0829	94.7364	65.1848	43.6644	54.6326	32.4604	26.6208
Zm00001d013009	TRUE	Splicing factor 3B subunit 6-like protein	AT2G14870	RNA-binding (RRM/RBD/RNP motifs) family protein;(source:Araport11)	Cluster19	RNA processing	63.033	70.0608	42.0949	39.3621	33.1593	25.1483	69.9213	62.5298	57.1556	37.9224	43.4046	25.787	71.8528	69.7463	51.0266	37.5174	37.4383	30.1036	79.6109	74.281	41.2575	38.2467	34.6338	21.9441
Zm00001d013061	TRUE	Thioredoxin	AT2G02590	small multi-drug export protein;(source:Araport11)	Cluster19	Protein homeostasis	43.5692	45.2032	40.2453	31.2659	16.3753	19.8235	48.6341	51.694	39.7697	38.7507	13.35	17.281	56.2908	52.7017	41.1643	31.6421	14.0807	23.3108	71.7577	57.3687	46.5597	35.7467	13.4512	17.278
Zm00001d014203	TRUE	F-box/kelch-repeat protein SKIP11	AT1G14330	Galactose oxidase/kelch repeat superfamily protein;(source:Araport11)	Cluster19	Protein homeostasis	38.1782	42.7878	30.4551	24.96	11.5182	13.5809	35.1501	42.6626	27.0916	25.0474	12.7614	13.1125	40.0934	43.8505	28.9341	22.6383	12.7052	15.3177	36.2994	44.9697	26.6618	23.3822	16.6634	14.9835
Zm00001d004676	TRUE	ARM repeat superfamily protein	AT1G65220	ARM repeat superfamily protein;(source:Araport11)	Cluster19	Protein biosynthesis	228.226	217.423	199.318	148.151	73.0292	63.7462	255.536	208.566	185.855	152.699	91.5081	73.2245	242.498	226.246	168.867	118.591	71.3488	96.0007	247.144	200.777	148.093	152.873	79.2177	72.3948
Zm00001d015355	TRUE	Urease accessory protein F	AT1G21840	Encodes a urease accessory protein which is essential for the activation of plant urease.	Cluster19	Amino acid metabolism	6.8587	4.29762	1.23631	1.60844	0.187679	0.566585	7.71449	4.48073	2.94374	1.38885	0.745337	0.363937	8.70078	4.43034	2.09024	0.963552	0.151057	0.836035	10.3013	4.56752	1.04671	0.993422	0.485573	0.213471
Zm00001d004121	TRUE		Not available	not available	Cluster19	not assigned	17.8061	11.0354	8.39927	9.12422	4.05764	3.38476	14.4205	10.9341	9.52855	8.00231	3.10158	2.67643	16.5238	14.0585	10.0814	6.38628	3.51331	4.75078	20.3931	14.1853	8.9655	9.12241	3.46383	3.48
Zm00001d004120	TRUE	Prolyl 4-hydroxylase 1	AT2G43080	Encodes a prolyl-4 hydroxylase that can hydroxylate poly(L-proline),the collagen model peptide (Pro-Pro-Gly)10 and other proline rich peptides.	Cluster19	Protein modification	26.3845	19.0784	18.1675	13.9609	5.59971	5.66249	24.9893	20.0497	16.2901	12.0692	5.16673	3.99287	26.4681	23.1883	13.7177	10.9169	5.00617	7.11565	30.9465	23.7021	12.8625	12.1737	5.35355	5.03328
Zm00001d015852	TRUE	lipoxygenase11	AT3G45140	Chloroplast lipoxygenase required for wound-induced jasmonic acid accumulation in Arabidopsis.Mutants are resistant to Staphylococcus aureus and accumulate salicylic acid upon infection. The mRNA is cell-to-cell mobile.	Cluster19	Lipid metabolism	192.007	104.265	56.4312	19.0396	3.51671	5.08323	158.067	116.23	51.7927	19.1086	2.62871	1.61461	178.364	107.138	47.9612	10.2971	2.30055	7.99412	209.539	119.493	50.9499	17.6846	2.67014	1.3024
Zm00001d015927	TRUE	L-gulonolactone oxidase 3	AT5G11540	Encodes a homolog of rat L-gulono-1,4-lactone (L-GulL) oxidase that is involved in the biosynthesis of L-ascorbic acid.	Cluster19	not assigned	6.37025	3.74623	1.05461	3.11887	0.343632	0.342874	4.67058	3.3376	1.23626	3.02137	0.266532	0.332015	6.52754	3.40653	1.65119	1.88244	0.192922	1.14493	6.29802	3.28594	1.1348	2.47513	0.289779	0.289748
Zm00001d015992	TRUE		AT4G29010	Functions in beta-oxidation of fatty acids, similar to CuMFP with L-3-hydroxyacyl-CoA hydrolyase , L-3-hydroxyacyl-dehydrogenase, D-3-hydroxyacyl-CoA epimerase, and 3, 2-enoyl-CoA isomerase activities.	Cluster19	Lipid metabolism	62.3303	50.705	33.9371	27.5982	9.21387	11.325	64.4838	66.9275	32.1669	31.7687	12.1489	12.3118	69.2611	62.5417	31.6129	22.8801	9.48033	15.3395	64.4386	64.7358	34.3897	37.9592	14.3042	14.0994
Zm00001d015997	TRUE		Not available	not available	Cluster19	not assigned	86.4472	60.7392	49.8659	38.5844	25.8524	25.9103	73.3828	52.1004	47.6287	32.3071	24.9747	24.3006	75.3506	61.1646	39.4345	30.4737	19.6479	25.8865	93.3798	60.1424	32.1945	33.6349	20.4254	24.6411
Zm00001d014442	TRUE	Protein ENHANCED DISEASE RESISTANCE 2	AT4G19040	Encodes a PH and START domain-containing protein that mediates resistance to pathogenic fungi. Resistance requires salicylic acid signalling. Mutants are resistant to E. cichoracearum. Expressed throughout plant tissues and possibly localized to membranes /mitochondrion.	Cluster19	External stimuli response	15.7732	14.8846	14.2168	12.1035	8.93771	7.74293	18.962	15.5681	11.2307	11.2932	8.99352	7.49074	18.3119	14.3867	10.8009	10.6336	7.51984	8.28057	16.5287	13.9623	11.3496	11.8256	10.6322	8.9728
Zm00001d014435	TRUE	D-xylose-proton symporter-like 1	AT3G03090	Encodes a vacuolar membrane-localized glucose transporter that can also transport fructose. Mutations in these gene have effects on seed germination and time to flowering.	Cluster19	Solute transport	29.9537	27.114	20.5527	14.2194	9.8468	8.95691	31.5375	32.6417	18.7727	12.1687	11.0509	7.53122	31.8819	29.8368	17.6178	10.7906	8.24729	9.2483	30.5862	32.9025	16.2917	15.0668	11.158	9.45471
Zm00001d014272	TRUE		AT4G37020	initiation factor 4A-like protein;(source:Araport11)	Cluster19	not assigned	12.998	11.0767	7.00705	7.03649	4.68563	5.45484	14.8181	11.8445	7.73472	6.52071	6.53264	5.77241	14.5739	11.4005	7.38246	6.13206	4.26995	5.5565	17.3906	11.403	6.0919	7.4294	5.02518	5.35644
Zm00001d005164	TRUE	Calcium-dependent protein kinase 28	AT2G17890	Encodes a member of Calcium Dependent Protein Kinase. Protein is N-myristoylated. Localizes to the plasma membrane. Localizes to the chloroplast when the myristoylation motif is mutated.	Cluster19	Protein modification	24.8094	18.8803	11.7308	10.325	4.89151	5.26734	30.3417	16.6384	13.0918	11.5915	4.84207	5.25726	22.3525	14.1558	11.0326	9.07109	4.5222	6.39489	26.4398	12.6364	12.5703	11.5531	7.98258	6.49071
Zm00001d005144	TRUE	NAD-dependent dyhydrogenase, Gfo/Idh/MocA family	AT3G20790	NAD(P)-binding Rossmann-fold superfamily protein;(source:Araport11)	Cluster19	Coenzyme metabolism	20.9542	20.6504	16.487	15.5912	2.93246	3.60228	19.9309	22.8946	16.0254	16.6047	2.8256	2.8709	24.8659	26.0707	14.8356	11.9872	2.94627	6.68303	25.874	22.657	16.0106	15.218	3.92258	3.30707
Zm00001d008271	FALSE	Hydroxymethylglutaryl-CoA lyase mitochondrial	Not available	not available	Cluster19	Amino acid metabolism	34.5648	23.9094	17.39	8.41041	6.71263	8.33925	43.9896	27.3198	13.7885	7.04274	9.21537	6.42689	43.8076	31.7344	14.4061	7.81573	5.97038	6.46086	50.3376	32.7371	22.6289	10.6634	10.19	7.08407
Zm00001d007706	TRUE	Heat shock 70 kDa protein 14	Not available	not available	Cluster19	Protein homeostasis	12.1261	11.1394	8.78783	7.42415	2.46641	2.2711	13.1826	10.9814	8.57719	6.91588	3.1937	1.84668	14.7424	9.63212	7.35641	4.30599	1.74148	3.06874	14.273	11.217	6.90013	5.54342	3.08714	1.69051
Zm00001d007951	TRUE	Casein kinase II subunit alpha	AT2G23080	Protein kinase superfamily protein;(source:Araport11)	Cluster19	Protein modification	69.4057	64.1371	57.2439	33.1755	31.0269	23.0815	90.4499	74.4242	61.0845	32.7245	35.9762	27.5574	82.6067	74.5211	53.3189	31.8456	32.062	28.2504	87.8029	90.1403	60.4788	40.8543	42.4316	36.04
Zm00001d007930	TRUE	Tobamovirus multiplication protein 1	AT4G21790	encodes a host factor that is required for TMV virus multiplication. The mRNA is cell-to-cell mobile.	Cluster19	External stimuli response	39.6628	31.6905	27.7654	23.1053	26.1582	18.9953	36.4088	35.1089	26.1415	22.6508	20.1439	17.2461	36.7615	33.435	28.5727	20.8265	21.4338	21.3229	39.3012	31.8597	25.2848	24.7459	21.2611	19.2843
Zm00001d011038	TRUE	UDP-galactose/UDP-glucose transporter 5	AT3G46180	UDP-galactose transporter 5;(source:Araport11)	Cluster19	Solute transport	7.21878	6.20394	4.04273	3.76237	0.902547	1.43871	8.62121	5.25854	4.70518	3.98339	1.02477	1.40235	7.41018	4.70711	4.5236	2.88631	0.758821	2.40867	7.03898	5.15456	3.61253	4.13926	1.53261	2.23005
Zm00001d009978	TRUE	Mitochondrial fission 1 protein A	AT3G57090	Encodes a protein with similarity to yeast FIS proteins. These membrane anchored proteins bind DRP proteins and function during organelle division. FIS1B is expressed ubiquitously and appears to be involved in peroxisome division.	Cluster19	Cell cycle organisation	59.4979	58.961	54.9104	35.7425	22.1065	18.8854	60.5326	53.846	46.4387	36.3169	26.0858	20.1852	62.4804	60.3626	45.2809	32.0849	23.1303	25.2709	72.6416	61.6188	45.0336	36.3338	29.2518	23.62
Zm00001d008395	TRUE	3-beta-hydroxysteroid-delta-isomerase	AT1G20050	C-8 sterol isomerase that also plays a role in miRNA function.	Cluster19	Lipid metabolism	70.726	56.884	46.4011	36.0478	7.12382	7.7526	59.848	50.3094	40.9932	32.0245	5.91305	4.77921	69.0903	47.5441	37.1885	21.6036	4.51448	13.8654	56.8177	44.4587	25.4529	22.9017	3.85123	2.93382
Zm00001d011041	TRUE	UPA23	AT2G28690	TOX high mobility group box protein, putative (DUF1635);(source:Araport11)	Cluster19	not assigned	6.96945	4.75094	1.5622	1.06645	0.364846	0.2962	4.56411	5.48542	2.38689	1.06431	0.380497	0.469912	5.88233	5.13588	2.3231	0.9791	0.42501	0.7654	4.8952	7.03773	2.00045	1.22063	0.230777	0.366432
Zm00001d011825	TRUE	Probable gamma-secretase subunit PEN-2	AT5G09310	Encodes a gamma-secretase subunit. Associates with other subunits in intracellular membrane compartments.	Cluster19	Protein modification	33.0063	24.8451	17.1039	15.4323	10.5012	11.181	33.2946	22.8775	22.3482	14.2097	12.4023	9.72178	31.3979	21.7502	17.5386	13.0494	10.2543	10.8402	37.3144	22.6027	17.089	13.9159	13.1617	11.7183
Zm00001d012169	TRUE	RHOMBOID-like protein 13	AT3G59520	RHOMBOID-like protein 13;(source:Araport11)	Cluster19	Protein homeostasis	6.09748	6.18978	4.2128	3.89596	2.62959	2.81356	5.95755	5.33888	4.43098	3.91459	3.51863	3.02694	6.47677	5.47313	4.31579	4.01999	3.01114	3.54071	6.48352	5.9594	3.62271	3.58759	3.39641	2.4222
Zm00001d006502	TRUE		Not available	not available	Cluster19	Lipid metabolism	36.7422	24.0283	16.783	15.7284	3.03933	4.30872	30.283	23.6234	22.0731	13.2964	5.93946	4.81306	30.7682	28.0739	21.4884	13.05	6.10852	8.41308	41.4005	35.2091	20.6433	17.6243	12.4362	9.1352
Zm00001d012242	TRUE	HSP40/DnaJ peptide-binding protein	AT1G11040	HSP40/DnaJ peptide-binding protein;(source:Araport11)	Cluster19	Protein homeostasis	20.6823	18.5315	10.0646	9.59199	0.772544	1.37422	23.0032	21.771	10.7374	8.59484	0.987512	1.27752	27.3202	17.7724	11.7023	4.54207	1.13352	4.07327	33.546	12.1688	17.7218	5.40052	4.02931	2.27493
Zm00001d011204	TRUE		AT1G55160	WAS/WASL-interacting family protein;(source:Araport11)	Cluster19	not assigned	26.7766	22.6531	15.0572	13.2231	3.19424	3.14454	24.8791	20.6837	17.6696	13.5837	4.04373	3.5368	24.0686	19.9459	15.7151	8.612	3.29494	7.84841	26.2439	17.2303	10.5502	13.8214	5.04019	3.79595
Zm00001d007294	TRUE	F-box/LRR-repeat protein 12	AT3G07550	RNI-like superfamily protein;(source:Araport11)	Cluster19	not assigned	5.57451	5.31674	3.59561	3.71874	1.82521	1.99802	5.1693	5.16529	4.13803	4.17537	2.31161	2.00401	5.80461	4.56271	4.35991	3.03602	2.73222	2.74219	5.21244	4.65721	3.50882	3.37547	2.13105	2.14585
Zm00001d011103	TRUE	copper ion binding	AT4G12340	copper ion binding protein;(source:Araport11)	Cluster19	not assigned	65.0423	69.8139	51.285	41.9408	17.7606	22.7902	75.0192	77.848	58.028	44.062	26.488	26.5808	72.6261	74.6606	60.6	37.6502	25.1088	35.4966	87.0684	84.6149	56.2128	43.7706	33.5058	31.1985
Zm00001d007144	TRUE		AT5G27710	T-box protein;(source:Araport11)	Cluster19	not assigned	18.8283	11.3514	9.82902	8.91523	2.77527	3.1351	18.0356	13.9582	10.4478	8.88189	3.29124	2.79212	17.2435	13.5693	11.5856	7.53244	3.07918	4.54028	20.2478	16.5814	10.0954	8.99567	5.34235	4.3486
Zm00001d011619	TRUE	alpha/beta-Hydrolases superfamily protein	AT1G77420	alpha/beta-Hydrolases superfamily protein;(source:Araport11)	Cluster19	Lipid metabolism	16.8898	13.7757	11.4529	6.3085	1.14079	1.47253	18.8538	13.5282	10.6184	6.18295	1.48501	1.39269	16.5346	13.1404	8.3851	4.20253	1.18361	2.88239	21.3374	14.1257	7.05272	5.53917	1.85475	1.80396
Zm00001d011417	TRUE	cytochrome P450 family 72 subfamily A polypeptide 8	AT1G17060	Encodes a protein with similarity to other cytochrome P450's and is a homolog of BAS1. Over expression causes a dwarf phenotype resembling brassinolide resistant mutants. Double mutant analysis of sob7/bas1 loss of function mutants suggests these genes have redundant functions in light responsiveness. SOB7 may function in metabolizing brassinolides. Expressed in leaf, root, stem and silique but e…	Cluster19	Enzyme classifcation	16.5111	21.8606	13.5533	5.70899	1.94784	1.31767	16.7018	23.3696	11.1285	5.64767	3.42971	1.18579	19.1542	23.3252	12.2132	4.44947	1.4979	2.15279	23.2164	29.6198	14.5008	6.31671	2.37089	0.735029
Zm00001d007189	TRUE	(+)-neomenthol dehydrogenase	Not available	not available	Cluster19	Enzyme classifcation	19.4107	19.0461	8.98116	6.24115	0.492524	0.776842	25.4223	17.7508	11.4337	5.65825	0.408035	0.750293	23.6537	20.6342	7.40573	3.86733	0.541507	3.00602	26.3076	21.3244	5.15619	6.92811	0.566915	1.15381
Zm00001d000428	TRUE	Transmembrane 9 superfamily member 9	AT2G24170	Endomembrane protein 70 protein family;(source:Araport11)	Cluster19	Protein homeostasis	12.6444	11.036	4.24504	2.9418	0.334954	0.432308	14.0024	9.19734	3.53047	2.03869	0.472933	0.353204	14.0826	5.75389	2.81947	1.42769	0.25424	1.12724	10.6453	5.62882	0.930457	2.42538	0.340428	0.303344
Zm00001d016977	TRUE	Dynein light chain type 1 family protein	AT1G23220	Dynein light chain type 1 family protein;(source:Araport11)	Cluster19	External stimuli response	5.95033	7.28461	4.82708	4.33573	1.88414	1.2365	5.10287	6.22295	5.38551	2.70261	2.6152	1.6636	7.15673	6.50803	5.03453	2.54735	2.02511	2.00734	8.21262	7.13353	4.04367	3.19332	2.54965	1.51809
Zm00001d003347	TRUE	ras related protein1	Not available	not available	Cluster19	Vesicle trafficking	30.6627	31.3091	25.2916	16.5942	10.1617	10.6351	26.4323	26.5032	18.7821	17.524	9.56757	10.2683	26.3609	32.7403	18.6597	14.8115	7.85151	10.0754	28.9212	25.9734	24.3122	16.7425	10.745	10.0841
Zm00001d017119	TRUE	Glucose-6-phosphate 1-dehydrogenase	AT3G27300	Glucose-6-phosphate dehydrogenase. 5Alternative splice forms At3g27300.4 and At3g27300.5 encode N-terminally extended proteoforms which localise at the cytosolic face of the endoplasmic reticulum (PMID:36119606).	Cluster19	Carbohydrate metabolism	125.715	72.8741	77.7141	45.9216	19.4742	24.9064	151.867	96.6195	61.9055	45.2584	24.8641	29.3394	142.341	97.831	59.4482	37.7489	20.7475	28.0357	133.136	100.338	77.6305	44.6233	34.3713	36.304
Zm00001d017117	TRUE	26S proteasome non-ATPase regulatory subunit 6 homolog	AT4G24820	26S proteasome regulatory subunit Rpn7;(source:Araport11)	Cluster19	Protein homeostasis	137.477	124.367	96.1385	97.8708	37.2531	36.0811	125.095	115.555	94.1175	87.3711	36.5561	29.7165	130.981	114.041	77.1243	66.8401	27.8524	45.8402	125.666	97.8841	54.5545	77.9984	30.7318	26.178
Zm00001d001790	TRUE	Cysteine protease ATG4a	AT2G44140	Autophagy protein that cleaves ATG8s.	Cluster19	Protein homeostasis	21.5536	20.0085	12.0673	10.2841	9.25047	7.87087	23.6959	16.7902	11.08	10.7689	8.99042	7.2527	27.7567	15.3367	11.5033	9.43702	8.47898	8.75915	25.17	16.7781	14.2525	11.5642	10.6694	9.48366
Zm00001d019048	TRUE	SEC12-like protein 1	AT3G52190	Encodes a plant specific protein structurally related to the SEC12 proteins of the early secretory pathway. Mutation of PHF1 impairs Pi transport. Expression was detected in all tissues, and was induced by Pi starvation. Localized in endoplasmic reticulum (ER), and mutation of PHF1 resulted in ER retention and reduced accumulation of the plasma membrane PHT1;1 transporter. Its expression is respo…	Cluster19	Vesicle trafficking	28.7273	18.2444	10.5377	11.7121	5.19354	4.35957	23.8468	16.4285	9.84024	7.7046	6.18014	3.44583	20.5755	16.2481	7.65382	5.78702	3.63588	4.68907	21.9488	14.0985	5.78363	6.40213	4.88332	3.22984
Zm00001d001988	TRUE	Probable protein phosphatase 2C 59	AT4G31750	Encodes HopW1-1-Interacting protein 2 (WIN2). Interacts with the P. syringae effector HopW1-1. WIN2 has protein phosphatase activity. Modulates plant defenses against bacteria. Three WIN proteins are identified so far (WIN1: AT1G80600; WIN2: AT4G31750; WIN3: AT5G13320).	Cluster19	Protein modification	72.2909	56.6082	51.0382	28.9546	22.0655	19.5363	73.9333	51.267	48.1938	29.1568	20.0048	15.5932	72.3342	59.4332	37.7769	26.9007	18.0383	19.3927	65.0996	61.9608	44.1587	34.0076	31.0523	25.8064
Zm00001d018049	TRUE	HVA22-like protein a	AT1G74520	Part of the AtHVA22a family. Protein expression is ABA- and stress-inducible.	Cluster19	External stimuli response	17.2068	15.5023	14.9213	10.1533	3.10878	2.04639	22.3384	20.323	12.9629	11.0454	2.81497	2.68733	20.2421	17.7144	11.7403	8.89856	2.43887	5.22791	29.7358	22.1518	10.6949	11.66	5.52953	3.44148
Zm00001d017574	TRUE	ORMDL family protein	AT1G01230	ORM1 is an ER localized orosomucoid-like protein involved in sphingolipid homeostasis.	Cluster19	Lipid metabolism	21.127	16.6559	13.218	13.257	6.52404	6.44196	24.6011	17.2885	12.1512	13.0988	6.23582	6.55022	21.8524	16.938	13.9205	10.9314	5.90404	8.44081	24.0711	15.9807	15.8724	14.3836	9.01971	7.33862
Zm00001d016704	TRUE	N-carbamoylputrescine amidase	AT2G27450	Encodes N-carbamoylputrescine amidohydrolase that is involved in putrescine and polyamine biosynthesis.	Cluster19	Polyamine metabolism	67.3034	62.3896	62.5175	43.0208	24.1365	25.5669	63.2415	67.4814	49.2157	37.8349	25.9994	23.547	61.9711	68.3548	47.4928	33.8473	19.163	26.3394	62.5692	67.5999	42.7451	36.0818	20.0525	23.0156
Zm00001d003685	TRUE	COP9 signalosome complex subunit 8	AT4G14110	Represses photomorphogenesis and induces skotomorphogenesis in the dark. A component of the COP9 signalosome complex.	Cluster19	Protein homeostasis	29.1733	29.0996	23.1367	22.3304	10.0857	10.4689	29.4929	32.1793	27.3171	23.8138	14.8669	12.5687	30.8513	30.0476	23.8981	19.961	12.7706	16.6908	35.679	28.4892	20.5653	25.7016	15.7736	14.5295
Zm00001d000135	TRUE	Late embryogenesis abundant protein (LEA) family protein	AT3G62580	Late embryogenesis abundant protein (LEA) family protein;(source:Araport11)	Cluster19	External stimuli response	13.771	16.2242	9.80427	9.78519	2.78813	4.31363	12.9609	13.4594	11.9978	9.61062	3.59513	4.35574	14.7204	13.3577	11.0144	7.90142	3.27572	5.61993	16.2559	12.3668	10.342	9.56134	4.73271	4.40895
Zm00001d020325	TRUE	Putative potassium transporter 12	AT1G60160	Member of the KT/KUP/HAK family of proton-coupled potassium transporters which have potential effect on cellular expansion.	Cluster19	Solute transport	38.9399	29.7369	25.0498	23.3259	10.9004	12.2339	45.8046	40.3541	26.3546	25.0318	14.5586	12.6479	52.1731	43.331	31.4343	22.5979	13.9136	16.8935	52.2202	42.6662	24.6727	24.6302	12.3561	12.5455
Zm00001d016388	TRUE	Endoplasmic reticulum vesicle transporter protein	Not available	not available	Cluster19	Veiscle trafficking	28.228	19.6722	15.1114	12.911	7.91667	9.22108	31.7698	20.5173	16.4417	13.1705	11.5838	8.0058	27.7249	20.2546	16.0145	11.5408	9.2807	10.6178	29.9951	24.2856	16.9442	13.0266	15.2347	10.8676
Zm00001d003879	TRUE	Glycine--tRNA ligase mitochondrial 1	Not available	not available	Cluster19	Protein biosynthesis	152.084	128.835	111.918	101.272	69.1151	73.5145	133.093	137.917	119.353	106.12	88.3311	71.7815	133.448	145.949	105.004	90.8223	67.9014	79.6346	156.689	139.371	114.102	100.237	80.0805	65.6936
Zm00001d016825	TRUE	SPla/RYanodine receptor (SPRY) domain-containing protein	AT1G35470	Encodes a homologue of human RanBPM that belongs to the uncharacterized family of plant SPRY, LisH, CTLH and CRA domain-containing proteins.	Cluster19	Cytoskeleton organisation	17.6598	13.3299	8.61943	6.37847	4.93978	4.52099	24.0474	14.2317	8.91848	7.35658	5.92887	4.98598	23.6295	12.7499	7.73431	5.87096	6.0185	5.0969	15.5156	14.3135	8.68181	6.19157	7.60603	5.98118

## Sheet: Table S3B
Table S3B. Gene cluster membership for all 19 co-expressed gene clusters determined by WGCNA
Gene	Cluster
Zm00001d000020	Cluster1
Zm00001d000070	Cluster1
Zm00001d000071	Cluster1
Zm00001d000113	Cluster1
Zm00001d000123	Cluster1
Zm00001d000133	Cluster1
Zm00001d000158	Cluster1
Zm00001d000164	Cluster1
Zm00001d000176	Cluster1
Zm00001d000183	Cluster1
Zm00001d000229	Cluster1
Zm00001d000230	Cluster1
Zm00001d000260	Cluster1
Zm00001d000270	Cluster1
Zm00001d000272	Cluster1
Zm00001d000310	Cluster1
Zm00001d000316	Cluster1
Zm00001d000357	Cluster1
Zm00001d000358	Cluster1
Zm00001d000407	Cluster1
Zm00001d000409	Cluster1
Zm00001d000417	Cluster1
Zm00001d000419	Cluster1
Zm00001d000430	Cluster1
Zm00001d001766	Cluster1
Zm00001d001781	Cluster1
Zm00001d001784	Cluster1
Zm00001d001806	Cluster1
Zm00001d001843	Cluster1
Zm00001d001857	Cluster1
Zm00001d001908	Cluster1
Zm00001d001909	Cluster1
Zm00001d001932	Cluster1
Zm00001d001978	Cluster1
Zm00001d002000	Cluster1
Zm00001d002012	Cluster1
Zm00001d002038	Cluster1
Zm00001d002129	Cluster1
Zm00001d002130	Cluster1
Zm00001d002131	Cluster1
Zm00001d002159	Cluster1
Zm00001d002167	Cluster1
Zm00001d002241	Cluster1
Zm00001d002256	Cluster1
Zm00001d002258	Cluster1
Zm00001d002301	Cluster1
Zm00001d002312	Cluster1
Zm00001d002325	Cluster1
Zm00001d002333	Cluster1
Zm00001d002341	Cluster1
Zm00001d002350	Cluster1
Zm00001d002351	Cluster1
Zm00001d002384	Cluster1
Zm00001d002406	Cluster1
Zm00001d002410	Cluster1
Zm00001d002416	Cluster1
Zm00001d002426	Cluster1
Zm00001d002454	Cluster1
Zm00001d002490	Cluster1
Zm00001d002503	Cluster1
Zm00001d002512	Cluster1
Zm00001d002532	Cluster1
Zm00001d002550	Cluster1
Zm00001d002564	Cluster1
Zm00001d002589	Cluster1
Zm00001d002591	Cluster1
Zm00001d002610	Cluster1
Zm00001d002626	Cluster1
Zm00001d002680	Cluster1
Zm00001d002708	Cluster1
Zm00001d002799	Cluster1
Zm00001d002815	Cluster1
Zm00001d002822	Cluster1
Zm00001d002826	Cluster1
Zm00001d002834	Cluster1
Zm00001d002836	Cluster1
Zm00001d002849	Cluster1
Zm00001d002896	Cluster1
Zm00001d002934	Cluster1
Zm00001d002951	Cluster1
Zm00001d002956	Cluster1
Zm00001d002971	Cluster1
Zm00001d003048	Cluster1
Zm00001d003102	Cluster1
Zm00001d003162	Cluster1
Zm00001d003176	Cluster1
Zm00001d003195	Cluster1
Zm00001d003212	Cluster1
Zm00001d003250	Cluster1
Zm00001d003271	Cluster1
Zm00001d003276	Cluster1
Zm00001d003277	Cluster1
Zm00001d003280	Cluster1
Zm00001d003292	Cluster1
Zm00001d003306	Cluster1
Zm00001d003311	Cluster1
Zm00001d003314	Cluster1
Zm00001d003357	Cluster1
Zm00001d003358	Cluster1
Zm00001d003394	Cluster1
Zm00001d003398	Cluster1
Zm00001d003403	Cluster1
Zm00001d003404	Cluster1
Zm00001d003426	Cluster1
Zm00001d003429	Cluster1
Zm00001d003459	Cluster1
Zm00001d003470	Cluster1
Zm00001d003477	Cluster1
Zm00001d003512	Cluster1
Zm00001d003513	Cluster1
Zm00001d003530	Cluster1
Zm00001d003559	Cluster1
Zm00001d003589	Cluster1
Zm00001d003615	Cluster1
Zm00001d003632	Cluster1
Zm00001d003640	Cluster1
Zm00001d003667	Cluster1
Zm00001d003671	Cluster1
Zm00001d003676	Cluster1
Zm00001d003715	Cluster1
Zm00001d003719	Cluster1
Zm00001d003742	Cluster1
Zm00001d003743	Cluster1
Zm00001d003750	Cluster1
Zm00001d003756	Cluster1
Zm00001d003767	Cluster1
Zm00001d003781	Cluster1
Zm00001d003784	Cluster1
Zm00001d003817	Cluster1
Zm00001d003839	Cluster1
Zm00001d003847	Cluster1
Zm00001d003848	Cluster1
Zm00001d003852	Cluster1
Zm00001d003867	Cluster1
Zm00001d003954	Cluster1
Zm00001d003961	Cluster1
Zm00001d003966	Cluster1
Zm00001d003975	Cluster1
Zm00001d003986	Cluster1
Zm00001d004015	Cluster1
Zm00001d004021	Cluster1
Zm00001d004055	Cluster1
Zm00001d004095	Cluster1
Zm00001d004102	Cluster1
Zm00001d004196	Cluster1
Zm00001d004279	Cluster1
Zm00001d004330	Cluster1
Zm00001d004331	Cluster1
Zm00001d004358	Cluster1
Zm00001d004413	Cluster1
Zm00001d004437	Cluster1
Zm00001d004452	Cluster1
Zm00001d004472	Cluster1
Zm00001d004478	Cluster1
Zm00001d004547	Cluster1
Zm00001d004651	Cluster1
Zm00001d004671	Cluster1
Zm00001d004672	Cluster1
Zm00001d004705	Cluster1
Zm00001d004706	Cluster1
Zm00001d004716	Cluster1
Zm00001d004861	Cluster1
Zm00001d004894	Cluster1
Zm00001d004903	Cluster1
Zm00001d004917	Cluster1
Zm00001d004978	Cluster1
Zm00001d005002	Cluster1
Zm00001d005051	Cluster1
Zm00001d005080	Cluster1
Zm00001d005099	Cluster1
Zm00001d005161	Cluster1
Zm00001d005174	Cluster1
Zm00001d005208	Cluster1
Zm00001d005317	Cluster1
Zm00001d005324	Cluster1
Zm00001d005329	Cluster1
Zm00001d005346	Cluster1
Zm00001d005359	Cluster1
Zm00001d005446	Cluster1
Zm00001d005450	Cluster1
Zm00001d005457	Cluster1
Zm00001d005484	Cluster1
Zm00001d005657	Cluster1
Zm00001d005658	Cluster1
Zm00001d005751	Cluster1
Zm00001d005762	Cluster1
Zm00001d005783	Cluster1
Zm00001d005804	Cluster1
Zm00001d005808	Cluster1
Zm00001d005841	Cluster1
Zm00001d005848	Cluster1
Zm00001d005881	Cluster1
Zm00001d005885	Cluster1
Zm00001d005890	Cluster1
Zm00001d005920	Cluster1
Zm00001d005934	Cluster1
Zm00001d005950	Cluster1
Zm00001d005973	Cluster1
Zm00001d005996	Cluster1
Zm00001d006019	Cluster1
Zm00001d006037	Cluster1
Zm00001d006161	Cluster1
Zm00001d006217	Cluster1
Zm00001d006257	Cluster1
Zm00001d006308	Cluster1
Zm00001d006311	Cluster1
Zm00001d006316	Cluster1
Zm00001d006340	Cluster1
Zm00001d006354	Cluster1
Zm00001d006417	Cluster1
Zm00001d006454	Cluster1
Zm00001d006457	Cluster1
Zm00001d006481	Cluster1
Zm00001d006489	Cluster1
Zm00001d006516	Cluster1
Zm00001d006520	Cluster1
Zm00001d006521	Cluster1
Zm00001d006539	Cluster1
Zm00001d006540	Cluster1
Zm00001d006551	Cluster1
Zm00001d006587	Cluster1
Zm00001d006588	Cluster1
Zm00001d006601	Cluster1
Zm00001d006606	Cluster1
Zm00001d006610	Cluster1
Zm00001d006621	Cluster1
Zm00001d006626	Cluster1
Zm00001d006628	Cluster1
Zm00001d006657	Cluster1
Zm00001d006663	Cluster1
Zm00001d006682	Cluster1
Zm00001d006683	Cluster1
Zm00001d006684	Cluster1
Zm00001d006701	Cluster1
Zm00001d006790	Cluster1
Zm00001d006795	Cluster1
Zm00001d006823	Cluster1
Zm00001d006833	Cluster1
Zm00001d006834	Cluster1
Zm00001d006853	Cluster1
Zm00001d006866	Cluster1
Zm00001d006882	Cluster1
Zm00001d006886	Cluster1
Zm00001d007037	Cluster1
Zm00001d007072	Cluster1
Zm00001d007079	Cluster1
Zm00001d007083	Cluster1
Zm00001d007097	Cluster1
Zm00001d007123	Cluster1
Zm00001d007124	Cluster1
Zm00001d007167	Cluster1
Zm00001d007183	Cluster1
Zm00001d007208	Cluster1
Zm00001d007229	Cluster1
Zm00001d007240	Cluster1
Zm00001d007258	Cluster1
Zm00001d007267	Cluster1
Zm00001d007320	Cluster1
Zm00001d007349	Cluster1
Zm00001d007366	Cluster1
Zm00001d007378	Cluster1
Zm00001d007394	Cluster1
Zm00001d007395	Cluster1
Zm00001d007424	Cluster1
Zm00001d007502	Cluster1
Zm00001d007517	Cluster1
Zm00001d007581	Cluster1
Zm00001d007597	Cluster1
Zm00001d007609	Cluster1
Zm00001d007716	Cluster1
Zm00001d007750	Cluster1
Zm00001d007783	Cluster1
Zm00001d007857	Cluster1
Zm00001d007858	Cluster1
Zm00001d007896	Cluster1
Zm00001d007908	Cluster1
Zm00001d007915	Cluster1
Zm00001d007921	Cluster1
Zm00001d007937	Cluster1
Zm00001d007938	Cluster1
Zm00001d007954	Cluster1
Zm00001d007955	Cluster1
Zm00001d008222	Cluster1
Zm00001d008226	Cluster1
Zm00001d008230	Cluster1
Zm00001d008281	Cluster1
Zm00001d008323	Cluster1
Zm00001d008363	Cluster1
Zm00001d008379	Cluster1
Zm00001d008394	Cluster1
Zm00001d008422	Cluster1
Zm00001d008435	Cluster1
Zm00001d008440	Cluster1
Zm00001d008458	Cluster1
Zm00001d008499	Cluster1
Zm00001d008625	Cluster1
Zm00001d008645	Cluster1
Zm00001d008681	Cluster1
Zm00001d008706	Cluster1
Zm00001d008721	Cluster1
Zm00001d008726	Cluster1
Zm00001d008727	Cluster1
Zm00001d008733	Cluster1
Zm00001d008764	Cluster1
Zm00001d008789	Cluster1
Zm00001d008858	Cluster1
Zm00001d008869	Cluster1
Zm00001d008926	Cluster1
Zm00001d008933	Cluster1
Zm00001d008962	Cluster1
Zm00001d008977	Cluster1
Zm00001d008993	Cluster1
Zm00001d008999	Cluster1
Zm00001d009016	Cluster1
Zm00001d009017	Cluster1
Zm00001d009077	Cluster1
Zm00001d009084	Cluster1
Zm00001d009178	Cluster1
Zm00001d009189	Cluster1
Zm00001d009243	Cluster1
Zm00001d009264	Cluster1
Zm00001d009330	Cluster1
Zm00001d009354	Cluster1
Zm00001d009407	Cluster1
Zm00001d009418	Cluster1
Zm00001d009439	Cluster1
Zm00001d009481	Cluster1
Zm00001d009503	Cluster1
Zm00001d009555	Cluster1
Zm00001d009568	Cluster1
Zm00001d009589	Cluster1
Zm00001d009599	Cluster1
Zm00001d009605	Cluster1
Zm00001d009612	Cluster1
Zm00001d009613	Cluster1
Zm00001d009617	Cluster1
Zm00001d009645	Cluster1
Zm00001d009708	Cluster1
Zm00001d009714	Cluster1
Zm00001d009726	Cluster1
Zm00001d009745	Cluster1
Zm00001d009771	Cluster1
Zm00001d009773	Cluster1
Zm00001d009775	Cluster1
Zm00001d009800	Cluster1
Zm00001d009844	Cluster1
Zm00001d009877	Cluster1
Zm00001d009899	Cluster1
Zm00001d009918	Cluster1
Zm00001d009929	Cluster1
Zm00001d009938	Cluster1
Zm00001d009983	Cluster1
Zm00001d009987	Cluster1
Zm00001d010000	Cluster1
Zm00001d010075	Cluster1
Zm00001d010172	Cluster1
Zm00001d010204	Cluster1
Zm00001d010240	Cluster1
Zm00001d010243	Cluster1
Zm00001d010248	Cluster1
Zm00001d010314	Cluster1
Zm00001d010321	Cluster1
Zm00001d010381	Cluster1
Zm00001d010397	Cluster1
Zm00001d010422	Cluster1
Zm00001d010481	Cluster1
Zm00001d010499	Cluster1
Zm00001d010523	Cluster1
Zm00001d010535	Cluster1
Zm00001d010536	Cluster1
Zm00001d010606	Cluster1
Zm00001d010627	Cluster1
Zm00001d010634	Cluster1
Zm00001d010702	Cluster1
Zm00001d010715	Cluster1
Zm00001d010754	Cluster1
Zm00001d010788	Cluster1
Zm00001d010791	Cluster1
Zm00001d010821	Cluster1
Zm00001d010822	Cluster1
Zm00001d010871	Cluster1
Zm00001d010892	Cluster1
Zm00001d010899	Cluster1
Zm00001d011067	Cluster1
Zm00001d011073	Cluster1
Zm00001d011093	Cluster1
Zm00001d011123	Cluster1
Zm00001d011133	Cluster1
Zm00001d011144	Cluster1
Zm00001d011147	Cluster1
Zm00001d011154	Cluster1
Zm00001d011174	Cluster1
Zm00001d011210	Cluster1
Zm00001d011217	Cluster1
Zm00001d011228	Cluster1
Zm00001d011256	Cluster1
Zm00001d011285	Cluster1
Zm00001d011303	Cluster1
Zm00001d011334	Cluster1
Zm00001d011366	Cluster1
Zm00001d011377	Cluster1
Zm00001d011396	Cluster1
Zm00001d011428	Cluster1
Zm00001d011436	Cluster1
Zm00001d011454	Cluster1
Zm00001d011510	Cluster1
Zm00001d011515	Cluster1
Zm00001d011517	Cluster1
Zm00001d011531	Cluster1
Zm00001d011561	Cluster1
Zm00001d011569	Cluster1
Zm00001d011572	Cluster1
Zm00001d011573	Cluster1
Zm00001d011574	Cluster1
Zm00001d011585	Cluster1
Zm00001d011622	Cluster1
Zm00001d011624	Cluster1
Zm00001d011644	Cluster1
Zm00001d011658	Cluster1
Zm00001d011684	Cluster1
Zm00001d011685	Cluster1
Zm00001d011708	Cluster1
Zm00001d011734	Cluster1
Zm00001d011758	Cluster1
Zm00001d011760	Cluster1
Zm00001d011789	Cluster1
Zm00001d011797	Cluster1
Zm00001d011813	Cluster1
Zm00001d011819	Cluster1
Zm00001d011826	Cluster1
Zm00001d011833	Cluster1
Zm00001d011845	Cluster1
Zm00001d011890	Cluster1
Zm00001d011913	Cluster1
Zm00001d011925	Cluster1
Zm00001d011932	Cluster1
Zm00001d012013	Cluster1
Zm00001d012047	Cluster1
Zm00001d012049	Cluster1
Zm00001d012083	Cluster1
Zm00001d012088	Cluster1
Zm00001d012168	Cluster1
Zm00001d012177	Cluster1
Zm00001d012205	Cluster1
Zm00001d012212	Cluster1
Zm00001d012231	Cluster1
Zm00001d012232	Cluster1
Zm00001d012284	Cluster1
Zm00001d012287	Cluster1
Zm00001d012312	Cluster1
Zm00001d012313	Cluster1
Zm00001d012322	Cluster1
Zm00001d012339	Cluster1
Zm00001d012391	Cluster1
Zm00001d012394	Cluster1
Zm00001d012402	Cluster1
Zm00001d012414	Cluster1
Zm00001d012464	Cluster1
Zm00001d012465	Cluster1
Zm00001d012510	Cluster1
Zm00001d012527	Cluster1
Zm00001d012620	Cluster1
Zm00001d012632	Cluster1
Zm00001d012635	Cluster1
Zm00001d012644	Cluster1
Zm00001d012646	Cluster1
Zm00001d012660	Cluster1
Zm00001d012673	Cluster1
Zm00001d012686	Cluster1
Zm00001d012689	Cluster1
Zm00001d012734	Cluster1
Zm00001d012748	Cluster1
Zm00001d012750	Cluster1
Zm00001d012810	Cluster1
Zm00001d012867	Cluster1
Zm00001d012868	Cluster1
Zm00001d012884	Cluster1
Zm00001d012963	Cluster1
Zm00001d012981	Cluster1
Zm00001d012988	Cluster1
Zm00001d013003	Cluster1
Zm00001d013033	Cluster1
Zm00001d013039	Cluster1
Zm00001d013049	Cluster1
Zm00001d013130	Cluster1
Zm00001d013133	Cluster1
Zm00001d013135	Cluster1
Zm00001d013141	Cluster1
Zm00001d013146	Cluster1
Zm00001d013163	Cluster1
Zm00001d013184	Cluster1
Zm00001d013191	Cluster1
Zm00001d013264	Cluster1
Zm00001d013324	Cluster1
Zm00001d013326	Cluster1
Zm00001d013331	Cluster1
Zm00001d013348	Cluster1
Zm00001d013364	Cluster1
Zm00001d013411	Cluster1
Zm00001d013412	Cluster1
Zm00001d013443	Cluster1
Zm00001d013455	Cluster1
Zm00001d013489	Cluster1
Zm00001d013506	Cluster1
Zm00001d013530	Cluster1
Zm00001d013615	Cluster1
Zm00001d013655	Cluster1
Zm00001d013694	Cluster1
Zm00001d013729	Cluster1
Zm00001d013745	Cluster1
Zm00001d013765	Cluster1
Zm00001d013781	Cluster1
Zm00001d013795	Cluster1
Zm00001d013825	Cluster1
Zm00001d013845	Cluster1
Zm00001d013885	Cluster1
Zm00001d013887	Cluster1
Zm00001d013919	Cluster1
Zm00001d013933	Cluster1
Zm00001d013956	Cluster1
Zm00001d013958	Cluster1
Zm00001d013984	Cluster1
Zm00001d014025	Cluster1
Zm00001d014035	Cluster1
Zm00001d014038	Cluster1
Zm00001d014070	Cluster1
Zm00001d014072	Cluster1
Zm00001d014081	Cluster1
Zm00001d014083	Cluster1
Zm00001d014088	Cluster1
Zm00001d014193	Cluster1
Zm00001d014284	Cluster1
Zm00001d014292	Cluster1
Zm00001d014317	Cluster1
Zm00001d014324	Cluster1
Zm00001d014349	Cluster1
Zm00001d014445	Cluster1
Zm00001d014446	Cluster1
Zm00001d014456	Cluster1
Zm00001d014559	Cluster1
Zm00001d014562	Cluster1
Zm00001d014564	Cluster1
Zm00001d014596	Cluster1
Zm00001d014600	Cluster1
Zm00001d014606	Cluster1
Zm00001d014615	Cluster1
Zm00001d014674	Cluster1
Zm00001d014704	Cluster1
Zm00001d014716	Cluster1
Zm00001d014718	Cluster1
Zm00001d014737	Cluster1
Zm00001d014744	Cluster1
Zm00001d014755	Cluster1
Zm00001d014778	Cluster1
Zm00001d014790	Cluster1
Zm00001d014811	Cluster1
Zm00001d014816	Cluster1
Zm00001d014863	Cluster1
Zm00001d014864	Cluster1
Zm00001d014899	Cluster1
Zm00001d014919	Cluster1
Zm00001d014951	Cluster1
Zm00001d014960	Cluster1
Zm00001d014970	Cluster1
Zm00001d014990	Cluster1
Zm00001d014995	Cluster1
Zm00001d015004	Cluster1
Zm00001d015084	Cluster1
Zm00001d015085	Cluster1
Zm00001d015091	Cluster1
Zm00001d015100	Cluster1
Zm00001d015138	Cluster1
Zm00001d015140	Cluster1
Zm00001d015164	Cluster1
Zm00001d015183	Cluster1
Zm00001d015200	Cluster1
Zm00001d015215	Cluster1
Zm00001d015226	Cluster1
Zm00001d015275	Cluster1
Zm00001d015330	Cluster1
Zm00001d015354	Cluster1
Zm00001d015356	Cluster1
Zm00001d015374	Cluster1
Zm00001d015377	Cluster1
Zm00001d015385	Cluster1
Zm00001d015412	Cluster1
Zm00001d015433	Cluster1
Zm00001d015468	Cluster1
Zm00001d015513	Cluster1
Zm00001d015515	Cluster1
Zm00001d015569	Cluster1
Zm00001d015570	Cluster1
Zm00001d015579	Cluster1
Zm00001d015806	Cluster1
Zm00001d015929	Cluster1
Zm00001d015975	Cluster1
Zm00001d015976	Cluster1
Zm00001d015985	Cluster1
Zm00001d016016	Cluster1
Zm00001d016019	Cluster1
Zm00001d016066	Cluster1
Zm00001d016083	Cluster1
Zm00001d016134	Cluster1
Zm00001d016322	Cluster1
Zm00001d016379	Cluster1
Zm00001d016408	Cluster1
Zm00001d016438	Cluster1
Zm00001d016456	Cluster1
Zm00001d016470	Cluster1
Zm00001d016530	Cluster1
Zm00001d016535	Cluster1
Zm00001d016557	Cluster1
Zm00001d016561	Cluster1
Zm00001d016591	Cluster1
Zm00001d016698	Cluster1
Zm00001d016702	Cluster1
Zm00001d016707	Cluster1
Zm00001d016731	Cluster1
Zm00001d016793	Cluster1
Zm00001d016799	Cluster1
Zm00001d016802	Cluster1
Zm00001d016826	Cluster1
Zm00001d016854	Cluster1
Zm00001d016856	Cluster1
Zm00001d016873	Cluster1
Zm00001d016874	Cluster1
Zm00001d016877	Cluster1
Zm00001d016893	Cluster1
Zm00001d016915	Cluster1
Zm00001d016926	Cluster1
Zm00001d016933	Cluster1
Zm00001d016943	Cluster1
Zm00001d016956	Cluster1
Zm00001d016982	Cluster1
Zm00001d016991	Cluster1
Zm00001d017029	Cluster1
Zm00001d017033	Cluster1
Zm00001d017037	Cluster1
Zm00001d017069	Cluster1
Zm00001d017086	Cluster1
Zm00001d017147	Cluster1
Zm00001d017176	Cluster1
Zm00001d017178	Cluster1
Zm00001d017179	Cluster1
Zm00001d017199	Cluster1
Zm00001d017212	Cluster1
Zm00001d017215	Cluster1
Zm00001d017249	Cluster1
Zm00001d017281	Cluster1
Zm00001d017333	Cluster1
Zm00001d017364	Cluster1
Zm00001d017379	Cluster1
Zm00001d017424	Cluster1
Zm00001d017435	Cluster1
Zm00001d017438	Cluster1
Zm00001d017448	Cluster1
Zm00001d017458	Cluster1
Zm00001d017486	Cluster1
Zm00001d017506	Cluster1
Zm00001d017557	Cluster1
Zm00001d017560	Cluster1
Zm00001d017597	Cluster1
Zm00001d017621	Cluster1
Zm00001d017622	Cluster1
Zm00001d017671	Cluster1
Zm00001d017706	Cluster1
Zm00001d017711	Cluster1
Zm00001d017746	Cluster1
Zm00001d017762	Cluster1
Zm00001d017766	Cluster1
Zm00001d017767	Cluster1
Zm00001d017770	Cluster1
Zm00001d017782	Cluster1
Zm00001d017787	Cluster1
Zm00001d017799	Cluster1
Zm00001d017817	Cluster1
Zm00001d017831	Cluster1
Zm00001d017840	Cluster1
Zm00001d017885	Cluster1
Zm00001d017900	Cluster1
Zm00001d017939	Cluster1
Zm00001d018030	Cluster1
Zm00001d018033	Cluster1
Zm00001d018034	Cluster1
Zm00001d018042	Cluster1
Zm00001d018061	Cluster1
Zm00001d018069	Cluster1
Zm00001d018076	Cluster1
Zm00001d018077	Cluster1
Zm00001d018099	Cluster1
Zm00001d018106	Cluster1
Zm00001d018122	Cluster1
Zm00001d018130	Cluster1
Zm00001d018131	Cluster1
Zm00001d018149	Cluster1
Zm00001d018157	Cluster1
Zm00001d018197	Cluster1
Zm00001d018207	Cluster1
Zm00001d018219	Cluster1
Zm00001d018220	Cluster1
Zm00001d018244	Cluster1
Zm00001d018318	Cluster1
Zm00001d018326	Cluster1
Zm00001d018342	Cluster1
Zm00001d018348	Cluster1
Zm00001d018358	Cluster1
Zm00001d018364	Cluster1
Zm00001d018386	Cluster1
Zm00001d018390	Cluster1
Zm00001d018391	Cluster1
Zm00001d018464	Cluster1
Zm00001d018467	Cluster1
Zm00001d018470	Cluster1
Zm00001d018488	Cluster1
Zm00001d018498	Cluster1
Zm00001d018535	Cluster1
Zm00001d018571	Cluster1
Zm00001d018575	Cluster1
Zm00001d018595	Cluster1
Zm00001d018596	Cluster1
Zm00001d018597	Cluster1
Zm00001d018623	Cluster1
Zm00001d018632	Cluster1
Zm00001d018633	Cluster1
Zm00001d018636	Cluster1
Zm00001d018639	Cluster1
Zm00001d018652	Cluster1
Zm00001d018660	Cluster1
Zm00001d018665	Cluster1
Zm00001d018729	Cluster1
Zm00001d018740	Cluster1
Zm00001d018779	Cluster1
Zm00001d018781	Cluster1
Zm00001d018796	Cluster1
Zm00001d018797	Cluster1
Zm00001d018799	Cluster1
Zm00001d018810	Cluster1
Zm00001d018839	Cluster1
Zm00001d018846	Cluster1
Zm00001d018868	Cluster1
Zm00001d018872	Cluster1
Zm00001d018895	Cluster1
Zm00001d018901	Cluster1
Zm00001d018936	Cluster1
Zm00001d018940	Cluster1
Zm00001d018959	Cluster1
Zm00001d018983	Cluster1
Zm00001d018986	Cluster1
Zm00001d019052	Cluster1
Zm00001d019057	Cluster1
Zm00001d019062	Cluster1
Zm00001d019117	Cluster1
Zm00001d019124	Cluster1
Zm00001d019177	Cluster1
Zm00001d019180	Cluster1
Zm00001d019181	Cluster1
Zm00001d019217	Cluster1
Zm00001d019220	Cluster1
Zm00001d019223	Cluster1
Zm00001d019227	Cluster1
Zm00001d019228	Cluster1
Zm00001d019312	Cluster1
Zm00001d019343	Cluster1
Zm00001d019399	Cluster1
Zm00001d019454	Cluster1
Zm00001d019463	Cluster1
Zm00001d019479	Cluster1
Zm00001d019518	Cluster1
Zm00001d019595	Cluster1
Zm00001d019605	Cluster1
Zm00001d019613	Cluster1
Zm00001d019627	Cluster1
Zm00001d019672	Cluster1
Zm00001d019861	Cluster1
Zm00001d019976	Cluster1
Zm00001d020002	Cluster1
Zm00001d020018	Cluster1
Zm00001d020030	Cluster1
Zm00001d020042	Cluster1
Zm00001d020052	Cluster1
Zm00001d020108	Cluster1
Zm00001d020170	Cluster1
Zm00001d020208	Cluster1
Zm00001d020237	Cluster1
Zm00001d020264	Cluster1
Zm00001d020272	Cluster1
Zm00001d020275	Cluster1
Zm00001d020303	Cluster1
Zm00001d020332	Cluster1
Zm00001d020340	Cluster1
Zm00001d020403	Cluster1
Zm00001d020409	Cluster1
Zm00001d020434	Cluster1
Zm00001d020454	Cluster1
Zm00001d020457	Cluster1
Zm00001d020460	Cluster1
Zm00001d020492	Cluster1
Zm00001d020495	Cluster1
Zm00001d020519	Cluster1
Zm00001d020521	Cluster1
Zm00001d020538	Cluster1
Zm00001d020552	Cluster1
Zm00001d020589	Cluster1
Zm00001d020603	Cluster1
Zm00001d020612	Cluster1
Zm00001d020614	Cluster1
Zm00001d020622	Cluster1
Zm00001d020673	Cluster1
Zm00001d020686	Cluster1
Zm00001d020705	Cluster1
Zm00001d020717	Cluster1
Zm00001d020738	Cluster1
Zm00001d020740	Cluster1
Zm00001d020799	Cluster1
Zm00001d020876	Cluster1
Zm00001d020877	Cluster1
Zm00001d020936	Cluster1
Zm00001d020947	Cluster1
Zm00001d020957	Cluster1
Zm00001d020967	Cluster1
Zm00001d020968	Cluster1
Zm00001d021019	Cluster1
Zm00001d021025	Cluster1
Zm00001d021062	Cluster1
Zm00001d021135	Cluster1
Zm00001d021139	Cluster1
Zm00001d021169	Cluster1
Zm00001d021177	Cluster1
Zm00001d021187	Cluster1
Zm00001d021226	Cluster1
Zm00001d021245	Cluster1
Zm00001d021249	Cluster1
Zm00001d021291	Cluster1
Zm00001d021295	Cluster1
Zm00001d021301	Cluster1
Zm00001d021310	Cluster1
Zm00001d021340	Cluster1
Zm00001d021351	Cluster1
Zm00001d021360	Cluster1
Zm00001d021370	Cluster1
Zm00001d021385	Cluster1
Zm00001d021396	Cluster1
Zm00001d021403	Cluster1
Zm00001d021416	Cluster1
Zm00001d021435	Cluster1
Zm00001d021450	Cluster1
Zm00001d021473	Cluster1
Zm00001d021494	Cluster1
Zm00001d021515	Cluster1
Zm00001d021525	Cluster1
Zm00001d021532	Cluster1
Zm00001d021569	Cluster1
Zm00001d021572	Cluster1
Zm00001d021595	Cluster1
Zm00001d021620	Cluster1
Zm00001d021627	Cluster1
Zm00001d021672	Cluster1
Zm00001d021703	Cluster1
Zm00001d021740	Cluster1
Zm00001d021762	Cluster1
Zm00001d021763	Cluster1
Zm00001d021772	Cluster1
Zm00001d021775	Cluster1
Zm00001d021784	Cluster1
Zm00001d021788	Cluster1
Zm00001d021839	Cluster1
Zm00001d021841	Cluster1
Zm00001d021851	Cluster1
Zm00001d021858	Cluster1
Zm00001d021881	Cluster1
Zm00001d021899	Cluster1
Zm00001d021906	Cluster1
Zm00001d021946	Cluster1
Zm00001d021951	Cluster1
Zm00001d021962	Cluster1
Zm00001d022025	Cluster1
Zm00001d022060	Cluster1
Zm00001d022099	Cluster1
Zm00001d022107	Cluster1
Zm00001d022108	Cluster1
Zm00001d022132	Cluster1
Zm00001d022161	Cluster1
Zm00001d022182	Cluster1
Zm00001d022200	Cluster1
Zm00001d022229	Cluster1
Zm00001d022230	Cluster1
Zm00001d022250	Cluster1
Zm00001d022272	Cluster1
Zm00001d022274	Cluster1
Zm00001d022314	Cluster1
Zm00001d022326	Cluster1
Zm00001d022374	Cluster1
Zm00001d022388	Cluster1
Zm00001d022406	Cluster1
Zm00001d022415	Cluster1
Zm00001d022421	Cluster1
Zm00001d022440	Cluster1
Zm00001d022464	Cluster1
Zm00001d022512	Cluster1
Zm00001d022518	Cluster1
Zm00001d022525	Cluster1
Zm00001d022535	Cluster1
Zm00001d022557	Cluster1
Zm00001d022561	Cluster1
Zm00001d022590	Cluster1
Zm00001d022600	Cluster1
Zm00001d022622	Cluster1
Zm00001d023223	Cluster1
Zm00001d023240	Cluster1
Zm00001d023241	Cluster1
Zm00001d023258	Cluster1
Zm00001d023305	Cluster1
Zm00001d023314	Cluster1
Zm00001d023332	Cluster1
Zm00001d023335	Cluster1
Zm00001d023341	Cluster1
Zm00001d023374	Cluster1
Zm00001d023376	Cluster1
Zm00001d023377	Cluster1
Zm00001d023426	Cluster1
Zm00001d023437	Cluster1
Zm00001d023462	Cluster1
Zm00001d023516	Cluster1
Zm00001d023529	Cluster1
Zm00001d023534	Cluster1
Zm00001d023559	Cluster1
Zm00001d023593	Cluster1
Zm00001d023615	Cluster1
Zm00001d023616	Cluster1
Zm00001d023655	Cluster1
Zm00001d023699	Cluster1
Zm00001d023707	Cluster1
Zm00001d023713	Cluster1
Zm00001d023757	Cluster1
Zm00001d023759	Cluster1
Zm00001d023792	Cluster1
Zm00001d023869	Cluster1
Zm00001d023870	Cluster1
Zm00001d023872	Cluster1
Zm00001d023873	Cluster1
Zm00001d023888	Cluster1
Zm00001d023929	Cluster1
Zm00001d024009	Cluster1
Zm00001d024105	Cluster1
Zm00001d024148	Cluster1
Zm00001d024169	Cluster1
Zm00001d024187	Cluster1
Zm00001d024204	Cluster1
Zm00001d024250	Cluster1
Zm00001d024343	Cluster1
Zm00001d024357	Cluster1
Zm00001d024379	Cluster1
Zm00001d024437	Cluster1
Zm00001d024471	Cluster1
Zm00001d024507	Cluster1
Zm00001d024519	Cluster1
Zm00001d024527	Cluster1
Zm00001d024546	Cluster1
Zm00001d024547	Cluster1
Zm00001d024568	Cluster1
Zm00001d024574	Cluster1
Zm00001d024621	Cluster1
Zm00001d024627	Cluster1
Zm00001d024628	Cluster1
Zm00001d024644	Cluster1
Zm00001d024676	Cluster1
Zm00001d024679	Cluster1
Zm00001d024687	Cluster1
Zm00001d024718	Cluster1
Zm00001d024762	Cluster1
Zm00001d024765	Cluster1
Zm00001d024786	Cluster1
Zm00001d024800	Cluster1
Zm00001d024804	Cluster1
Zm00001d024807	Cluster1
Zm00001d024835	Cluster1
Zm00001d024843	Cluster1
Zm00001d024853	Cluster1
Zm00001d024854	Cluster1
Zm00001d024893	Cluster1
Zm00001d024900	Cluster1
Zm00001d024965	Cluster1
Zm00001d025011	Cluster1
Zm00001d025055	Cluster1
Zm00001d025129	Cluster1
Zm00001d025130	Cluster1
Zm00001d025228	Cluster1
Zm00001d025255	Cluster1
Zm00001d025303	Cluster1
Zm00001d025340	Cluster1
Zm00001d025347	Cluster1
Zm00001d025360	Cluster1
Zm00001d025449	Cluster1
Zm00001d025470	Cluster1
Zm00001d025509	Cluster1
Zm00001d025544	Cluster1
Zm00001d025545	Cluster1
Zm00001d025575	Cluster1
Zm00001d025640	Cluster1
Zm00001d025644	Cluster1
Zm00001d025707	Cluster1
Zm00001d025711	Cluster1
Zm00001d025747	Cluster1
Zm00001d025757	Cluster1
Zm00001d025770	Cluster1
Zm00001d025773	Cluster1
Zm00001d025827	Cluster1
Zm00001d025834	Cluster1
Zm00001d025847	Cluster1
Zm00001d025860	Cluster1
Zm00001d025892	Cluster1
Zm00001d025901	Cluster1
Zm00001d025903	Cluster1
Zm00001d025916	Cluster1
Zm00001d025919	Cluster1
Zm00001d025923	Cluster1
Zm00001d025947	Cluster1
Zm00001d025964	Cluster1
Zm00001d026095	Cluster1
Zm00001d026121	Cluster1
Zm00001d026148	Cluster1
Zm00001d026153	Cluster1
Zm00001d026156	Cluster1
Zm00001d026200	Cluster1
Zm00001d026222	Cluster1
Zm00001d026248	Cluster1
Zm00001d026271	Cluster1
Zm00001d026282	Cluster1
Zm00001d026285	Cluster1
Zm00001d026290	Cluster1
Zm00001d026337	Cluster1
Zm00001d026348	Cluster1
Zm00001d026360	Cluster1
Zm00001d026377	Cluster1
Zm00001d026381	Cluster1
Zm00001d026382	Cluster1
Zm00001d026383	Cluster1
Zm00001d026404	Cluster1
Zm00001d026405	Cluster1
Zm00001d026437	Cluster1
Zm00001d026445	Cluster1
Zm00001d026448	Cluster1
Zm00001d026487	Cluster1
Zm00001d026498	Cluster1
Zm00001d026501	Cluster1
Zm00001d026520	Cluster1
Zm00001d026536	Cluster1
Zm00001d026541	Cluster1
Zm00001d026559	Cluster1
Zm00001d026560	Cluster1
Zm00001d026562	Cluster1
Zm00001d026593	Cluster1
Zm00001d026597	Cluster1
Zm00001d026599	Cluster1
Zm00001d026603	Cluster1
Zm00001d026606	Cluster1
Zm00001d026611	Cluster1
Zm00001d026633	Cluster1
Zm00001d026645	Cluster1
Zm00001d026652	Cluster1
Zm00001d027268	Cluster1
Zm00001d027293	Cluster1
Zm00001d027298	Cluster1
Zm00001d027309	Cluster1
Zm00001d027321	Cluster1
Zm00001d027322	Cluster1
Zm00001d027361	Cluster1
Zm00001d027366	Cluster1
Zm00001d027367	Cluster1
Zm00001d027369	Cluster1
Zm00001d027401	Cluster1
Zm00001d027415	Cluster1
Zm00001d027422	Cluster1
Zm00001d027435	Cluster1
Zm00001d027440	Cluster1
Zm00001d027455	Cluster1
Zm00001d027456	Cluster1
Zm00001d027481	Cluster1
Zm00001d027483	Cluster1
Zm00001d027486	Cluster1
Zm00001d027488	Cluster1
Zm00001d027499	Cluster1
Zm00001d027522	Cluster1
Zm00001d027530	Cluster1
Zm00001d027535	Cluster1
Zm00001d027536	Cluster1
Zm00001d027537	Cluster1
Zm00001d027573	Cluster1
Zm00001d027597	Cluster1
Zm00001d027613	Cluster1
Zm00001d027619	Cluster1
Zm00001d027656	Cluster1
Zm00001d027659	Cluster1
Zm00001d027694	Cluster1
Zm00001d027695	Cluster1
Zm00001d027723	Cluster1
Zm00001d027757	Cluster1
Zm00001d027768	Cluster1
Zm00001d027790	Cluster1
Zm00001d027800	Cluster1
Zm00001d027841	Cluster1
Zm00001d027846	Cluster1
Zm00001d027851	Cluster1
Zm00001d027854	Cluster1
Zm00001d027863	Cluster1
Zm00001d027879	Cluster1
Zm00001d027884	Cluster1
Zm00001d027895	Cluster1
Zm00001d027916	Cluster1
Zm00001d027992	Cluster1
Zm00001d027999	Cluster1
Zm00001d028055	Cluster1
Zm00001d028056	Cluster1
Zm00001d028074	Cluster1
Zm00001d028144	Cluster1
Zm00001d028172	Cluster1
Zm00001d028180	Cluster1
Zm00001d028193	Cluster1
Zm00001d028232	Cluster1
Zm00001d028244	Cluster1
Zm00001d028258	Cluster1
Zm00001d028298	Cluster1
Zm00001d028339	Cluster1
Zm00001d028374	Cluster1
Zm00001d028397	Cluster1
Zm00001d028424	Cluster1
Zm00001d028432	Cluster1
Zm00001d028471	Cluster1
Zm00001d028472	Cluster1
Zm00001d028539	Cluster1
Zm00001d028562	Cluster1
Zm00001d028570	Cluster1
Zm00001d028585	Cluster1
Zm00001d028608	Cluster1
Zm00001d028623	Cluster1
Zm00001d028670	Cluster1
Zm00001d028679	Cluster1
Zm00001d028680	Cluster1
Zm00001d028686	Cluster1
Zm00001d028690	Cluster1
Zm00001d028692	Cluster1
Zm00001d028693	Cluster1
Zm00001d028704	Cluster1
Zm00001d028707	Cluster1
Zm00001d028711	Cluster1
Zm00001d028745	Cluster1
Zm00001d028887	Cluster1
Zm00001d028894	Cluster1
Zm00001d028905	Cluster1
Zm00001d028915	Cluster1
Zm00001d028924	Cluster1
Zm00001d028931	Cluster1
Zm00001d028949	Cluster1
Zm00001d028984	Cluster1
Zm00001d028992	Cluster1
Zm00001d029028	Cluster1
Zm00001d029049	Cluster1
Zm00001d029066	Cluster1
Zm00001d029095	Cluster1
Zm00001d029099	Cluster1
Zm00001d029120	Cluster1
Zm00001d029126	Cluster1
Zm00001d029149	Cluster1
Zm00001d029151	Cluster1
Zm00001d029154	Cluster1
Zm00001d029164	Cluster1
Zm00001d029183	Cluster1
Zm00001d029218	Cluster1
Zm00001d029226	Cluster1
Zm00001d029242	Cluster1
Zm00001d029257	Cluster1
Zm00001d029258	Cluster1
Zm00001d029324	Cluster1
Zm00001d029366	Cluster1
Zm00001d029371	Cluster1
Zm00001d029372	Cluster1
Zm00001d029373	Cluster1
Zm00001d029378	Cluster1
Zm00001d029388	Cluster1
Zm00001d029392	Cluster1
Zm00001d029396	Cluster1
Zm00001d029443	Cluster1
Zm00001d029444	Cluster1
Zm00001d029475	Cluster1
Zm00001d029476	Cluster1
Zm00001d029478	Cluster1
Zm00001d029482	Cluster1
Zm00001d029498	Cluster1
Zm00001d029502	Cluster1
Zm00001d029505	Cluster1
Zm00001d029519	Cluster1
Zm00001d029520	Cluster1
Zm00001d029552	Cluster1
Zm00001d029560	Cluster1
Zm00001d029571	Cluster1
Zm00001d029572	Cluster1
Zm00001d029582	Cluster1
Zm00001d029608	Cluster1
Zm00001d029654	Cluster1
Zm00001d029736	Cluster1
Zm00001d029745	Cluster1
Zm00001d029768	Cluster1
Zm00001d029853	Cluster1
Zm00001d029865	Cluster1
Zm00001d029885	Cluster1
Zm00001d029898	Cluster1
Zm00001d029940	Cluster1
Zm00001d029965	Cluster1
Zm00001d029983	Cluster1
Zm00001d030048	Cluster1
Zm00001d030074	Cluster1
Zm00001d030103	Cluster1
Zm00001d030127	Cluster1
Zm00001d030133	Cluster1
Zm00001d030220	Cluster1
Zm00001d030282	Cluster1
Zm00001d030498	Cluster1
Zm00001d030500	Cluster1
Zm00001d030526	Cluster1
Zm00001d030557	Cluster1
Zm00001d030581	Cluster1
Zm00001d030593	Cluster1
Zm00001d030623	Cluster1
Zm00001d030626	Cluster1
Zm00001d030644	Cluster1
Zm00001d030678	Cluster1
Zm00001d030762	Cluster1
Zm00001d030766	Cluster1
Zm00001d030767	Cluster1
Zm00001d030859	Cluster1
Zm00001d030937	Cluster1
Zm00001d031063	Cluster1
Zm00001d031071	Cluster1
Zm00001d031088	Cluster1
Zm00001d031159	Cluster1
Zm00001d031178	Cluster1
Zm00001d031186	Cluster1
Zm00001d031213	Cluster1
Zm00001d031216	Cluster1
Zm00001d031221	Cluster1
Zm00001d031253	Cluster1
Zm00001d031256	Cluster1
Zm00001d031290	Cluster1
Zm00001d031328	Cluster1
Zm00001d031349	Cluster1
Zm00001d031364	Cluster1
Zm00001d031379	Cluster1
Zm00001d031403	Cluster1
Zm00001d031422	Cluster1
Zm00001d031423	Cluster1
Zm00001d031484	Cluster1
Zm00001d031494	Cluster1
Zm00001d031496	Cluster1
Zm00001d031514	Cluster1
Zm00001d031526	Cluster1
Zm00001d031534	Cluster1
Zm00001d031568	Cluster1
Zm00001d031580	Cluster1
Zm00001d031581	Cluster1
Zm00001d031602	Cluster1
Zm00001d031617	Cluster1
Zm00001d031634	Cluster1
Zm00001d031639	Cluster1
Zm00001d031684	Cluster1
Zm00001d031717	Cluster1
Zm00001d031726	Cluster1
Zm00001d031728	Cluster1
Zm00001d031794	Cluster1
Zm00001d031799	Cluster1
Zm00001d031824	Cluster1
Zm00001d031826	Cluster1
Zm00001d031850	Cluster1
Zm00001d031856	Cluster1
Zm00001d031860	Cluster1
Zm00001d031877	Cluster1
Zm00001d031899	Cluster1
Zm00001d031945	Cluster1
Zm00001d031946	Cluster1
Zm00001d031949	Cluster1
Zm00001d031951	Cluster1
Zm00001d031952	Cluster1
Zm00001d031953	Cluster1
Zm00001d031954	Cluster1
Zm00001d031963	Cluster1
Zm00001d031997	Cluster1
Zm00001d032035	Cluster1
Zm00001d032046	Cluster1
Zm00001d032060	Cluster1
Zm00001d032084	Cluster1
Zm00001d032104	Cluster1
Zm00001d032138	Cluster1
Zm00001d032175	Cluster1
Zm00001d032197	Cluster1
Zm00001d032215	Cluster1
Zm00001d032229	Cluster1
Zm00001d032230	Cluster1
Zm00001d032238	Cluster1
Zm00001d032249	Cluster1
Zm00001d032272	Cluster1
Zm00001d032293	Cluster1
Zm00001d032298	Cluster1
Zm00001d032301	Cluster1
Zm00001d032311	Cluster1
Zm00001d032332	Cluster1
Zm00001d032333	Cluster1
Zm00001d032353	Cluster1
Zm00001d032366	Cluster1
Zm00001d032373	Cluster1
Zm00001d032379	Cluster1
Zm00001d032380	Cluster1
Zm00001d032383	Cluster1
Zm00001d032385	Cluster1
Zm00001d032495	Cluster1
Zm00001d032552	Cluster1
Zm00001d032560	Cluster1
Zm00001d032603	Cluster1
Zm00001d032604	Cluster1
Zm00001d032605	Cluster1
Zm00001d032606	Cluster1
Zm00001d032637	Cluster1
Zm00001d032644	Cluster1
Zm00001d032659	Cluster1
Zm00001d032688	Cluster1
Zm00001d032721	Cluster1
Zm00001d032725	Cluster1
Zm00001d032828	Cluster1
Zm00001d032873	Cluster1
Zm00001d032911	Cluster1
Zm00001d032919	Cluster1
Zm00001d032933	Cluster1
Zm00001d032999	Cluster1
Zm00001d033018	Cluster1
Zm00001d033024	Cluster1
Zm00001d033038	Cluster1
Zm00001d033040	Cluster1
Zm00001d033061	Cluster1
Zm00001d033066	Cluster1
Zm00001d033068	Cluster1
Zm00001d033079	Cluster1
Zm00001d033091	Cluster1
Zm00001d033098	Cluster1
Zm00001d033132	Cluster1
Zm00001d033136	Cluster1
Zm00001d033150	Cluster1
Zm00001d033172	Cluster1
Zm00001d033187	Cluster1
Zm00001d033222	Cluster1
Zm00001d033225	Cluster1
Zm00001d033256	Cluster1
Zm00001d033267	Cluster1
Zm00001d033300	Cluster1
Zm00001d033324	Cluster1
Zm00001d033334	Cluster1
Zm00001d033344	Cluster1
Zm00001d033366	Cluster1
Zm00001d033383	Cluster1
Zm00001d033459	Cluster1
Zm00001d033482	Cluster1
Zm00001d033483	Cluster1
Zm00001d033496	Cluster1
Zm00001d033523	Cluster1
Zm00001d033529	Cluster1
Zm00001d033543	Cluster1
Zm00001d033545	Cluster1
Zm00001d033551	Cluster1
Zm00001d033594	Cluster1
Zm00001d033619	Cluster1
Zm00001d033621	Cluster1
Zm00001d033634	Cluster1
Zm00001d033654	Cluster1
Zm00001d033666	Cluster1
Zm00001d033675	Cluster1
Zm00001d033704	Cluster1
Zm00001d033714	Cluster1
Zm00001d033719	Cluster1
Zm00001d033787	Cluster1
Zm00001d033797	Cluster1
Zm00001d033846	Cluster1
Zm00001d033862	Cluster1
Zm00001d033872	Cluster1
Zm00001d033893	Cluster1
Zm00001d033896	Cluster1
Zm00001d033910	Cluster1
Zm00001d033922	Cluster1
Zm00001d033967	Cluster1
Zm00001d033988	Cluster1
Zm00001d034007	Cluster1
Zm00001d034027	Cluster1
Zm00001d034031	Cluster1
Zm00001d034076	Cluster1
Zm00001d034080	Cluster1
Zm00001d034107	Cluster1
Zm00001d034143	Cluster1
Zm00001d034175	Cluster1
Zm00001d034179	Cluster1
Zm00001d034182	Cluster1
Zm00001d034189	Cluster1
Zm00001d034241	Cluster1
Zm00001d034245	Cluster1
Zm00001d034249	Cluster1
Zm00001d034255	Cluster1
Zm00001d034256	Cluster1
Zm00001d034257	Cluster1
Zm00001d034283	Cluster1
Zm00001d034298	Cluster1
Zm00001d034338	Cluster1
Zm00001d034350	Cluster1
Zm00001d034390	Cluster1
Zm00001d034424	Cluster1
Zm00001d034453	Cluster1
Zm00001d034461	Cluster1
Zm00001d034498	Cluster1
Zm00001d034523	Cluster1
Zm00001d034527	Cluster1
Zm00001d034534	Cluster1
Zm00001d034538	Cluster1
Zm00001d034543	Cluster1
Zm00001d034564	Cluster1
Zm00001d034586	Cluster1
Zm00001d034601	Cluster1
Zm00001d034641	Cluster1
Zm00001d034662	Cluster1
Zm00001d034673	Cluster1
Zm00001d034705	Cluster1
Zm00001d034718	Cluster1
Zm00001d034725	Cluster1
Zm00001d034777	Cluster1
Zm00001d034779	Cluster1
Zm00001d034787	Cluster1
Zm00001d034804	Cluster1
Zm00001d034828	Cluster1
Zm00001d034835	Cluster1
Zm00001d034852	Cluster1
Zm00001d034857	Cluster1
Zm00001d034868	Cluster1
Zm00001d034897	Cluster1
Zm00001d034900	Cluster1
Zm00001d034944	Cluster1
Zm00001d034969	Cluster1
Zm00001d035000	Cluster1
Zm00001d035001	Cluster1
Zm00001d035002	Cluster1
Zm00001d035003	Cluster1
Zm00001d035004	Cluster1
Zm00001d035016	Cluster1
Zm00001d035034	Cluster1
Zm00001d035053	Cluster1
Zm00001d035055	Cluster1
Zm00001d035076	Cluster1
Zm00001d035079	Cluster1
Zm00001d035081	Cluster1
Zm00001d035115	Cluster1
Zm00001d035135	Cluster1
Zm00001d035157	Cluster1
Zm00001d035200	Cluster1
Zm00001d035208	Cluster1
Zm00001d035212	Cluster1
Zm00001d035228	Cluster1
Zm00001d035337	Cluster1
Zm00001d035377	Cluster1
Zm00001d035456	Cluster1
Zm00001d035494	Cluster1
Zm00001d035495	Cluster1
Zm00001d035527	Cluster1
Zm00001d035558	Cluster1
Zm00001d035651	Cluster1
Zm00001d035659	Cluster1
Zm00001d035737	Cluster1
Zm00001d035767	Cluster1
Zm00001d035818	Cluster1
Zm00001d035854	Cluster1
Zm00001d035859	Cluster1
Zm00001d035878	Cluster1
Zm00001d035916	Cluster1
Zm00001d035949	Cluster1
Zm00001d035978	Cluster1
Zm00001d036145	Cluster1
Zm00001d036162	Cluster1
Zm00001d036175	Cluster1
Zm00001d036224	Cluster1
Zm00001d036230	Cluster1
Zm00001d036246	Cluster1
Zm00001d036340	Cluster1
Zm00001d036345	Cluster1
Zm00001d036348	Cluster1
Zm00001d036371	Cluster1
Zm00001d036387	Cluster1
Zm00001d036489	Cluster1
Zm00001d036521	Cluster1
Zm00001d036533	Cluster1
Zm00001d036535	Cluster1
Zm00001d036610	Cluster1
Zm00001d036630	Cluster1
Zm00001d036652	Cluster1
Zm00001d036671	Cluster1
Zm00001d036736	Cluster1
Zm00001d036738	Cluster1
Zm00001d036751	Cluster1
Zm00001d036771	Cluster1
Zm00001d036830	Cluster1
Zm00001d036875	Cluster1
Zm00001d036877	Cluster1
Zm00001d037059	Cluster1
Zm00001d037060	Cluster1
Zm00001d037067	Cluster1
Zm00001d037079	Cluster1
Zm00001d037095	Cluster1
Zm00001d037141	Cluster1
Zm00001d037150	Cluster1
Zm00001d037173	Cluster1
Zm00001d037181	Cluster1
Zm00001d037228	Cluster1
Zm00001d037273	Cluster1
Zm00001d037323	Cluster1
Zm00001d037327	Cluster1
Zm00001d037334	Cluster1
Zm00001d037396	Cluster1
Zm00001d037468	Cluster1
Zm00001d037495	Cluster1
Zm00001d037512	Cluster1
Zm00001d037532	Cluster1
Zm00001d037550	Cluster1
Zm00001d037551	Cluster1
Zm00001d037596	Cluster1
Zm00001d037601	Cluster1
Zm00001d037607	Cluster1
Zm00001d037617	Cluster1
Zm00001d037631	Cluster1
Zm00001d037640	Cluster1
Zm00001d037694	Cluster1
Zm00001d037695	Cluster1
Zm00001d037708	Cluster1
Zm00001d037771	Cluster1
Zm00001d037779	Cluster1
Zm00001d037794	Cluster1
Zm00001d037858	Cluster1
Zm00001d037946	Cluster1
Zm00001d038018	Cluster1
Zm00001d038022	Cluster1
Zm00001d038029	Cluster1
Zm00001d038039	Cluster1
Zm00001d038051	Cluster1
Zm00001d038067	Cluster1
Zm00001d038121	Cluster1
Zm00001d038126	Cluster1
Zm00001d038127	Cluster1
Zm00001d038130	Cluster1
Zm00001d038146	Cluster1
Zm00001d038155	Cluster1
Zm00001d038161	Cluster1
Zm00001d038186	Cluster1
Zm00001d038195	Cluster1
Zm00001d038209	Cluster1
Zm00001d038224	Cluster1
Zm00001d038226	Cluster1
Zm00001d038242	Cluster1
Zm00001d038252	Cluster1
Zm00001d038274	Cluster1
Zm00001d038396	Cluster1
Zm00001d038459	Cluster1
Zm00001d038465	Cluster1
Zm00001d038473	Cluster1
Zm00001d038485	Cluster1
Zm00001d038486	Cluster1
Zm00001d038491	Cluster1
Zm00001d038527	Cluster1
Zm00001d038528	Cluster1
Zm00001d038542	Cluster1
Zm00001d038563	Cluster1
Zm00001d038576	Cluster1
Zm00001d038579	Cluster1
Zm00001d038625	Cluster1
Zm00001d038648	Cluster1
Zm00001d038655	Cluster1
Zm00001d038668	Cluster1
Zm00001d038678	Cluster1
Zm00001d038732	Cluster1
Zm00001d038747	Cluster1
Zm00001d038751	Cluster1
Zm00001d038799	Cluster1
Zm00001d038809	Cluster1
Zm00001d038842	Cluster1
Zm00001d038850	Cluster1
Zm00001d038860	Cluster1
Zm00001d038882	Cluster1
Zm00001d038891	Cluster1
Zm00001d038894	Cluster1
Zm00001d038925	Cluster1
Zm00001d038946	Cluster1
Zm00001d038950	Cluster1
Zm00001d038974	Cluster1
Zm00001d038984	Cluster1
Zm00001d038998	Cluster1
Zm00001d039040	Cluster1
Zm00001d039059	Cluster1
Zm00001d039061	Cluster1
Zm00001d039072	Cluster1
Zm00001d039077	Cluster1
Zm00001d039104	Cluster1
Zm00001d039105	Cluster1
Zm00001d039118	Cluster1
Zm00001d039120	Cluster1
Zm00001d039131	Cluster1
Zm00001d039141	Cluster1
Zm00001d039142	Cluster1
Zm00001d039155	Cluster1
Zm00001d039175	Cluster1
Zm00001d039194	Cluster1
Zm00001d039197	Cluster1
Zm00001d039222	Cluster1
Zm00001d039226	Cluster1
Zm00001d039230	Cluster1
Zm00001d039258	Cluster1
Zm00001d039260	Cluster1
Zm00001d039265	Cluster1
Zm00001d039270	Cluster1
Zm00001d039276	Cluster1
Zm00001d039288	Cluster1
Zm00001d039311	Cluster1
Zm00001d039312	Cluster1
Zm00001d039319	Cluster1
Zm00001d039338	Cluster1
Zm00001d039339	Cluster1
Zm00001d039349	Cluster1
Zm00001d039366	Cluster1
Zm00001d039397	Cluster1
Zm00001d039415	Cluster1
Zm00001d039437	Cluster1
Zm00001d039480	Cluster1
Zm00001d039514	Cluster1
Zm00001d039534	Cluster1
Zm00001d039613	Cluster1
Zm00001d039618	Cluster1
Zm00001d039624	Cluster1
Zm00001d039647	Cluster1
Zm00001d039654	Cluster1
Zm00001d039667	Cluster1
Zm00001d039677	Cluster1
Zm00001d039685	Cluster1
Zm00001d039687	Cluster1
Zm00001d039715	Cluster1
Zm00001d039732	Cluster1
Zm00001d039745	Cluster1
Zm00001d039776	Cluster1
Zm00001d039840	Cluster1
Zm00001d039858	Cluster1
Zm00001d039887	Cluster1
Zm00001d039903	Cluster1
Zm00001d039913	Cluster1
Zm00001d039941	Cluster1
Zm00001d039944	Cluster1
Zm00001d039953	Cluster1
Zm00001d039973	Cluster1
Zm00001d039993	Cluster1
Zm00001d040034	Cluster1
Zm00001d040154	Cluster1
Zm00001d040162	Cluster1
Zm00001d040163	Cluster1
Zm00001d040191	Cluster1
Zm00001d040197	Cluster1
Zm00001d040202	Cluster1
Zm00001d040220	Cluster1
Zm00001d040221	Cluster1
Zm00001d040228	Cluster1
Zm00001d040242	Cluster1
Zm00001d040253	Cluster1
Zm00001d040264	Cluster1
Zm00001d040304	Cluster1
Zm00001d040318	Cluster1
Zm00001d040362	Cluster1
Zm00001d040450	Cluster1
Zm00001d040463	Cluster1
Zm00001d040464	Cluster1
Zm00001d040496	Cluster1
Zm00001d040567	Cluster1
Zm00001d040570	Cluster1
Zm00001d040571	Cluster1
Zm00001d040637	Cluster1
Zm00001d040678	Cluster1
Zm00001d040696	Cluster1
Zm00001d040735	Cluster1
Zm00001d040741	Cluster1
Zm00001d040764	Cluster1
Zm00001d040783	Cluster1
Zm00001d040804	Cluster1
Zm00001d040807	Cluster1
Zm00001d040818	Cluster1
Zm00001d040823	Cluster1
Zm00001d040836	Cluster1
Zm00001d040837	Cluster1
Zm00001d040842	Cluster1
Zm00001d040959	Cluster1
Zm00001d040979	Cluster1
Zm00001d040981	Cluster1
Zm00001d040986	Cluster1
Zm00001d040988	Cluster1
Zm00001d041067	Cluster1
Zm00001d041076	Cluster1
Zm00001d041077	Cluster1
Zm00001d041079	Cluster1
Zm00001d041179	Cluster1
Zm00001d041191	Cluster1
Zm00001d041229	Cluster1
Zm00001d041232	Cluster1
Zm00001d041308	Cluster1
Zm00001d041374	Cluster1
Zm00001d041439	Cluster1
Zm00001d041484	Cluster1
Zm00001d041592	Cluster1
Zm00001d041776	Cluster1
Zm00001d041777	Cluster1
Zm00001d041780	Cluster1
Zm00001d041803	Cluster1
Zm00001d041804	Cluster1
Zm00001d041819	Cluster1
Zm00001d041824	Cluster1
Zm00001d041961	Cluster1
Zm00001d041969	Cluster1
Zm00001d042008	Cluster1
Zm00001d042014	Cluster1
Zm00001d042026	Cluster1
Zm00001d042049	Cluster1
Zm00001d042050	Cluster1
Zm00001d042052	Cluster1
Zm00001d042080	Cluster1
Zm00001d042082	Cluster1
Zm00001d042092	Cluster1
Zm00001d042114	Cluster1
Zm00001d042115	Cluster1
Zm00001d042116	Cluster1
Zm00001d042117	Cluster1
Zm00001d042178	Cluster1
Zm00001d042211	Cluster1
Zm00001d042257	Cluster1
Zm00001d042289	Cluster1
Zm00001d042317	Cluster1
Zm00001d042344	Cluster1
Zm00001d042345	Cluster1
Zm00001d042346	Cluster1
Zm00001d042349	Cluster1
Zm00001d042363	Cluster1
Zm00001d042371	Cluster1
Zm00001d042397	Cluster1
Zm00001d042420	Cluster1
Zm00001d042437	Cluster1
Zm00001d042438	Cluster1
Zm00001d042461	Cluster1
Zm00001d042470	Cluster1
Zm00001d042473	Cluster1
Zm00001d042481	Cluster1
Zm00001d042482	Cluster1
Zm00001d042503	Cluster1
Zm00001d042526	Cluster1
Zm00001d042553	Cluster1
Zm00001d042585	Cluster1
Zm00001d042589	Cluster1
Zm00001d042596	Cluster1
Zm00001d042601	Cluster1
Zm00001d042620	Cluster1
Zm00001d042627	Cluster1
Zm00001d042673	Cluster1
Zm00001d042683	Cluster1
Zm00001d042697	Cluster1
Zm00001d042717	Cluster1
Zm00001d042727	Cluster1
Zm00001d042732	Cluster1
Zm00001d042777	Cluster1
Zm00001d042812	Cluster1
Zm00001d042840	Cluster1
Zm00001d042867	Cluster1
Zm00001d042907	Cluster1
Zm00001d042940	Cluster1
Zm00001d042955	Cluster1
Zm00001d042964	Cluster1
Zm00001d042976	Cluster1
Zm00001d042998	Cluster1
Zm00001d043023	Cluster1
Zm00001d043045	Cluster1
Zm00001d043069	Cluster1
Zm00001d043096	Cluster1
Zm00001d043110	Cluster1
Zm00001d043168	Cluster1
Zm00001d043174	Cluster1
Zm00001d043190	Cluster1
Zm00001d043191	Cluster1
Zm00001d043220	Cluster1
Zm00001d043289	Cluster1
Zm00001d043290	Cluster1
Zm00001d043293	Cluster1
Zm00001d043294	Cluster1
Zm00001d043296	Cluster1
Zm00001d043299	Cluster1
Zm00001d043348	Cluster1
Zm00001d043374	Cluster1
Zm00001d043389	Cluster1
Zm00001d043469	Cluster1
Zm00001d043479	Cluster1
Zm00001d043505	Cluster1
Zm00001d043514	Cluster1
Zm00001d043536	Cluster1
Zm00001d043548	Cluster1
Zm00001d043571	Cluster1
Zm00001d043573	Cluster1
Zm00001d043592	Cluster1
Zm00001d043620	Cluster1
Zm00001d043653	Cluster1
Zm00001d043680	Cluster1
Zm00001d043699	Cluster1
Zm00001d043701	Cluster1
Zm00001d043735	Cluster1
Zm00001d043778	Cluster1
Zm00001d043780	Cluster1
Zm00001d043785	Cluster1
Zm00001d043786	Cluster1
Zm00001d043805	Cluster1
Zm00001d043880	Cluster1
Zm00001d043911	Cluster1
Zm00001d043944	Cluster1
Zm00001d043968	Cluster1
Zm00001d044017	Cluster1
Zm00001d044018	Cluster1
Zm00001d044024	Cluster1
Zm00001d044078	Cluster1
Zm00001d044090	Cluster1
Zm00001d044096	Cluster1
Zm00001d044099	Cluster1
Zm00001d044117	Cluster1
Zm00001d044124	Cluster1
Zm00001d044146	Cluster1
Zm00001d044156	Cluster1
Zm00001d044194	Cluster1
Zm00001d044201	Cluster1
Zm00001d044211	Cluster1
Zm00001d044242	Cluster1
Zm00001d044289	Cluster1
Zm00001d044310	Cluster1
Zm00001d044327	Cluster1
Zm00001d044335	Cluster1
Zm00001d044374	Cluster1
Zm00001d044382	Cluster1
Zm00001d044395	Cluster1
Zm00001d044396	Cluster1
Zm00001d044399	Cluster1
Zm00001d044401	Cluster1
Zm00001d044402	Cluster1
Zm00001d044468	Cluster1
Zm00001d044518	Cluster1
Zm00001d044525	Cluster1
Zm00001d044526	Cluster1
Zm00001d044533	Cluster1
Zm00001d044589	Cluster1
Zm00001d044599	Cluster1
Zm00001d044606	Cluster1
Zm00001d044647	Cluster1
Zm00001d044666	Cluster1
Zm00001d044693	Cluster1
Zm00001d044726	Cluster1
Zm00001d044730	Cluster1
Zm00001d044763	Cluster1
Zm00001d044765	Cluster1
Zm00001d044768	Cluster1
Zm00001d044769	Cluster1
Zm00001d044775	Cluster1
Zm00001d044785	Cluster1
Zm00001d044838	Cluster1
Zm00001d044903	Cluster1
Zm00001d044925	Cluster1
Zm00001d044970	Cluster1
Zm00001d045017	Cluster1
Zm00001d045036	Cluster1
Zm00001d045050	Cluster1
Zm00001d045125	Cluster1
Zm00001d045135	Cluster1
Zm00001d045145	Cluster1
Zm00001d045175	Cluster1
Zm00001d045205	Cluster1
Zm00001d045261	Cluster1
Zm00001d045327	Cluster1
Zm00001d045366	Cluster1
Zm00001d045370	Cluster1
Zm00001d045372	Cluster1
Zm00001d045373	Cluster1
Zm00001d045404	Cluster1
Zm00001d045432	Cluster1
Zm00001d045451	Cluster1
Zm00001d045460	Cluster1
Zm00001d045479	Cluster1
Zm00001d045491	Cluster1
Zm00001d045527	Cluster1
Zm00001d045539	Cluster1
Zm00001d045550	Cluster1
Zm00001d045564	Cluster1
Zm00001d045570	Cluster1
Zm00001d045574	Cluster1
Zm00001d045575	Cluster1
Zm00001d045578	Cluster1
Zm00001d045620	Cluster1
Zm00001d045621	Cluster1
Zm00001d045657	Cluster1
Zm00001d045667	Cluster1
Zm00001d045669	Cluster1
Zm00001d045696	Cluster1
Zm00001d045742	Cluster1
Zm00001d045755	Cluster1
Zm00001d045817	Cluster1
Zm00001d045837	Cluster1
Zm00001d045877	Cluster1
Zm00001d045885	Cluster1
Zm00001d045897	Cluster1
Zm00001d045919	Cluster1
Zm00001d045935	Cluster1
Zm00001d046001	Cluster1
Zm00001d046020	Cluster1
Zm00001d046135	Cluster1
Zm00001d046170	Cluster1
Zm00001d046242	Cluster1
Zm00001d046300	Cluster1
Zm00001d046334	Cluster1
Zm00001d046348	Cluster1
Zm00001d046357	Cluster1
Zm00001d046440	Cluster1
Zm00001d046442	Cluster1
Zm00001d046460	Cluster1
Zm00001d046472	Cluster1
Zm00001d046492	Cluster1
Zm00001d046530	Cluster1
Zm00001d046553	Cluster1
Zm00001d046568	Cluster1
Zm00001d046574	Cluster1
Zm00001d046595	Cluster1
Zm00001d046628	Cluster1
Zm00001d046663	Cluster1
Zm00001d046664	Cluster1
Zm00001d046709	Cluster1
Zm00001d046748	Cluster1
Zm00001d046786	Cluster1
Zm00001d046812	Cluster1
Zm00001d046813	Cluster1
Zm00001d046887	Cluster1
Zm00001d046925	Cluster1
Zm00001d046935	Cluster1
Zm00001d046937	Cluster1
Zm00001d046938	Cluster1
Zm00001d046941	Cluster1
Zm00001d046962	Cluster1
Zm00001d046971	Cluster1
Zm00001d047055	Cluster1
Zm00001d047063	Cluster1
Zm00001d047077	Cluster1
Zm00001d047079	Cluster1
Zm00001d047096	Cluster1
Zm00001d047204	Cluster1
Zm00001d047207	Cluster1
Zm00001d047210	Cluster1
Zm00001d047212	Cluster1
Zm00001d047220	Cluster1
Zm00001d047255	Cluster1
Zm00001d047345	Cluster1
Zm00001d047422	Cluster1
Zm00001d047423	Cluster1
Zm00001d047434	Cluster1
Zm00001d047436	Cluster1
Zm00001d047442	Cluster1
Zm00001d047463	Cluster1
Zm00001d047476	Cluster1
Zm00001d047528	Cluster1
Zm00001d047532	Cluster1
Zm00001d047582	Cluster1
Zm00001d047591	Cluster1
Zm00001d047636	Cluster1
Zm00001d047676	Cluster1
Zm00001d047749	Cluster1
Zm00001d047761	Cluster1
Zm00001d047765	Cluster1
Zm00001d047789	Cluster1
Zm00001d047849	Cluster1
Zm00001d047937	Cluster1
Zm00001d047944	Cluster1
Zm00001d047986	Cluster1
Zm00001d048027	Cluster1
Zm00001d048041	Cluster1
Zm00001d048066	Cluster1
Zm00001d048074	Cluster1
Zm00001d048075	Cluster1
Zm00001d048131	Cluster1
Zm00001d048134	Cluster1
Zm00001d048175	Cluster1
Zm00001d048201	Cluster1
Zm00001d048208	Cluster1
Zm00001d048234	Cluster1
Zm00001d048258	Cluster1
Zm00001d048272	Cluster1
Zm00001d048286	Cluster1
Zm00001d048309	Cluster1
Zm00001d048311	Cluster1
Zm00001d048313	Cluster1
Zm00001d048334	Cluster1
Zm00001d048336	Cluster1
[truncated: 20,842 more rows]

## Sheet: Table S3C
Table S3C. Impact of co-expressed gene clusters and non-clustered genes on cuticular wax compositions as evaluated by random forest regression using three metrics: predictive R2, root mean square error (RMSE), and mean absolute percentage error (MAPE)
Predictor evaluated	difference in predictive R2	p_value	difference in RMSE	p_value	difference in MAPE	p_value
Cluster1	0.231274	0.00208926	4.34875	0.0013232	32.874	0.00158784
Cluster2	0.499809	0.00208926	8.0271	0.0013232	39.6037	0.00158784
Cluster3	-0.00376847	0.825533	-0.0275277	0.719297	-2.38348	0.969463
Cluster4	0.00072538	0.681906	0.0556263	0.511387	-3.2466	0.932474
Cluster5	0.00175407	0.594343	0.0686006	0.381235	0.578372	0.547882
Cluster6	0.129021	0.0186805	2.93589	0.00226834	8.84446	0.258024
Cluster7	0.00611401	0.476116	0.132649	0.358697	4.60887	0.0215739
Cluster8	0.0471018	0.0242587	1.02401	0.0039696	14.4219	0.00158784
Cluster9	0.0432455	0.0745313	1.23334	0.0013232	8.65662	0.00283543
Cluster10	0.0358427	0.167171	1.02223	0.0169076	11.4599	0.00158784
Cluster11	0.013438	0.383305	0.352842	0.109813	8.64918	0.0353656
Cluster12	0.0611671	0.00378057	1.4051	0.0013232	18.5059	0.00158784
Cluster13	0.00319238	0.532876	0.0698063	0.392044	-0.459871	0.844813
Cluster14	0.0247997	0.0641893	0.520014	0.0255669	8.19706	0.0189029
Cluster15	-0.0073159	0.921172	-0.146772	0.932482	0.259472	0.702994
Cluster16	-0.0220118	0.99473	-0.31332	0.988606	0.407404	0.619719
Cluster17	0.0893389	0.0516972	2.06743	0.0032186	9.1766	0.119088
Cluster18	0.0843866	0.004962	2.29299	0.0013232	16.5229	0.00158784
Cluster19	0.35915	0.00208926	6.02538	0.0013232	30.3991	0.00283543
Zm00001d001779	0.00653503	0.00208926	0.111883	0.0167945	0.0544577	0.65811
Zm00001d001849	0.0160138	0.288631	0.27175	0.239713	4.19427	0.0202891
Zm00001d002062	-0.00685382	0.970091	-0.0542166	0.83699	-0.532975	0.818686
Zm00001d002065	-0.00101058	0.760644	-0.046098	0.776344	-2.27521	0.989254
Zm00001d002266	-0.00135079	0.760644	-0.0137173	0.710991	-1.93508	0.976338
Zm00001d002285	0.057157	0.185606	1.72358	0.00461582	2.25455	0.580003
Zm00001d002288	0.00679495	0.237284	0.115162	0.206775	1.47958	0.358978
Zm00001d002347	0.000569251	0.64757	0.109127	0.326028	1.18885	0.478941
Zm00001d002444	0.0158978	0.202043	0.344295	0.102719	0.248304	0.691755
Zm00001d002446	0.00417624	0.553625	0.158382	0.375434	-0.596395	0.784899
Zm00001d002625	-0.00325952	0.959216	-0.034831	0.858385	-0.338891	0.844813
Zm00001d002830	0.0198822	0.237771	0.590066	0.0402253	-2.10411	0.90052
Zm00001d002847	0.00809405	0.209752	0.182482	0.104299	1.20591	0.40856
Zm00001d002854	0.00435431	0.545423	0.153291	0.328511	2.2208	0.396413
Zm00001d002940	0.00411787	0.399494	0.0699312	0.351062	1.72136	0.210757
Zm00001d003356	0.00102873	0.64757	0.0442222	0.461703	3.97357	0.0272424
Zm00001d003712	-0.00362669	0.859465	-0.0740489	0.852186	0.839662	0.410278
Zm00001d003866	0.000874559	0.64757	0.0106098	0.592062	1.13755	0.358978
Zm00001d004248	0.0013299	0.64757	0.0547247	0.511737	2.71019	0.187693
Zm00001d004443	0.00267786	0.399494	0.0710084	0.239713	0.873748	0.357556
Zm00001d004524	0.549569	0.00208926	9.64916	0.0013232	51.44	0.00158784
Zm00001d004867	0.00671382	0.0992401	0.165735	0.0307324	2.00414	0.157828
Zm00001d005137	0.00160555	0.64757	0.130897	0.339622	-0.453629	0.806815
Zm00001d005251	0.0207085	0.396345	0.656294	0.133842	2.40779	0.506438
Zm00001d005347	0.00599809	0.484013	0.117803	0.381159	1.86192	0.304966
Zm00001d005764	0.000729109	0.64757	0.0356443	0.480832	0.315874	0.53793
Zm00001d005813	0.00522612	0.476116	0.145278	0.227245	2.17653	0.0219595
Zm00001d005889	0.0505259	0.0168407	1.26184	0.0013232	2.66653	0.296193
Zm00001d005932	0.0377357	0.0641893	1.07544	0.0052928	9.02381	0.115825
Zm00001d005935	0.0261174	0.0192809	0.527635	0.00844596	7.34624	0.00158784
Zm00001d006116	-0.00524051	0.9953	-0.103118	0.992701	-1.04729	0.964814
Zm00001d006199	-0.00836451	0.992911	-0.156847	0.989025	-0.750114	0.902112
Zm00001d006203	-0.000727078	0.770892	-0.0163641	0.738815	1.32049	0.405752
Zm00001d006256	0.00222032	0.493691	0.0426138	0.392044	0.848987	0.280331
Zm00001d006347	0.0127756	0.290619	0.374639	0.0753779	5.26766	0.0305354
Zm00001d006471	0.0182829	0.43639	0.453137	0.237103	-1.77053	0.816146
Zm00001d006688	0.00027275	0.64757	0.0110022	0.537989	0.964357	0.0654985
Zm00001d007027	-0.00309132	0.901651	-0.0568813	0.864516	0.14924	0.567299
Zm00001d007462	-0.00181734	0.764671	0.0391866	0.54127	0.327878	0.641868
Zm00001d007464	0.00257622	0.64757	0.288796	0.376916	-0.618857	0.771851
Zm00001d007571	-0.000721039	0.871248	-0.00634717	0.751407	-0.550277	0.976338
Zm00001d007762	0.001242	0.64757	0.0826396	0.427913	2.10523	0.130284
Zm00001d007865	0.000611417	0.64757	0.0441866	0.461585	-0.134866	0.793116
Zm00001d007901	0.00702275	0.260529	0.140752	0.167716	-0.663807	0.844813
Zm00001d007918	0.0106234	0.361371	0.188696	0.284334	2.8152	0.173841
Zm00001d008307	-0.00158751	0.792288	-0.00132954	0.674303	-0.557236	0.81383
Zm00001d008308	-0.000732774	0.770487	-0.0259862	0.772028	1.60831	0.115825
Zm00001d008325	0.00692458	0.545423	0.285679	0.237103	-0.52201	0.785099
Zm00001d008340	-0.00164477	0.770487	0.0457537	0.519124	1.30198	0.40856
Zm00001d008397	0.00074401	0.64757	0.021338	0.566025	4.26766	0.0272424
Zm00001d008462	0.0464413	0.0376603	1.09802	0.00226834	3.07329	0.405752
Zm00001d008467	-0.00474781	0.84614	-0.0722801	0.791337	-0.713775	0.771851
Zm00001d008529	0.0173335	0.256256	0.584813	0.0544548	1.70517	0.349145
Zm00001d008604	-0.000938586	0.840173	-0.0153158	0.798331	1.14827	0.264517
Zm00001d008620	0.00163644	0.545423	0.0483508	0.341677	0.0447575	0.691755
Zm00001d008649	-0.00149181	0.843006	-0.0431749	0.868187	-0.0264413	0.78719
Zm00001d008987	0.00910819	0.325011	0.148249	0.302542	6.00523	0.00481164
Zm00001d009224	0.0194079	0.0968026	0.502024	0.0194871	1.4332	0.53793
Zm00001d009413	0.00884489	0.396345	0.152366	0.328511	3.92115	0.101906
Zm00001d009553	-0.00122936	0.747031	0.145875	0.377406	1.45938	0.450706
Zm00001d009700	0.00393414	0.237771	0.0678552	0.239713	0.529097	0.343218
Zm00001d009772	0.00744581	0.396345	0.148086	0.275982	0.289066	0.602691
Zm00001d010007	0.0326781	0.104286	0.587076	0.102548	15.1967	0.00158784
Zm00001d010175	-0.00159429	0.82846	0.0255843	0.519124	-0.164306	0.806815
Zm00001d010231	-0.0028762	0.825533	-0.0361593	0.738815	-1.63212	0.976338
Zm00001d010493	0.0102193	0.371255	0.345122	0.0949253	-0.826577	0.816146
Zm00001d010690	0.0119233	0.399494	0.245135	0.275982	6.77549	0.0168708
Zm00001d010838	0.00777006	0.371255	0.14823	0.275982	2.98631	0.187693
Zm00001d010859	0.000313573	0.69031	0.013457	0.602405	-0.409132	0.806815
Zm00001d010945	0.00674449	0.140797	0.147342	0.0692373	0.634467	0.449119
Zm00001d010987	-0.000916827	0.770487	-0.013231	0.724229	3.10703	0.00992401
Zm00001d010988	-0.00432772	0.859465	-0.0689834	0.803673	2.64727	0.296193
Zm00001d011034	-0.00456306	0.99473	-0.0949779	0.991697	-0.367929	0.844813
Zm00001d011079	0.00199445	0.64757	-0.00184786	0.729669	-0.258273	0.816146
Zm00001d011331	0.00168345	0.45031	0.0580423	0.249231	-0.114612	0.809551
Zm00001d011438	0.0159414	0.210099	0.501484	0.0105316	1.45286	0.556685
Zm00001d011512	-0.00477199	0.927978	-0.0449883	0.79754	0.36128	0.608193
Zm00001d011663	-0.0125724	0.9953	-0.22199	0.991697	-0.478767	0.746373
Zm00001d011710	0.0042045	0.545423	0.0926414	0.413544	-1.12269	0.964814
Zm00001d011720	0.00497155	0.383305	0.134667	0.199096	0.886038	0.497256
Zm00001d011799	0.0099272	0.298803	0.233016	0.158448	7.7365	0.00384155
Zm00001d011838	0.000635354	0.602344	0.0578271	0.174791	0.43998	0.511998
Zm00001d012170	0.00308659	0.43639	0.0441446	0.411379	4.72934	0.00283543
Zm00001d012378	-0.000817088	0.652992	0.0502495	0.411265	0.105252	0.702994
Zm00001d012585	0.00164478	0.665129	0.0814698	0.525031	-0.338158	0.695209
Zm00001d012591	-0.00358297	0.901651	-0.0571297	0.852186	-0.220014	0.784899
Zm00001d012662	0.000568429	0.64757	0.0534297	0.393335	-0.708313	0.809551
Zm00001d012749	0.0199788	0.0364774	0.387616	0.00690366	1.28155	0.45474
Zm00001d012782	0.806287	0.00208926	17.0598	0.0013232	88.8018	0.00158784
Zm00001d012953	-0.00242796	0.959216	-0.0640494	0.963332	-0.560207	0.931372
Zm00001d012982	0.00286992	0.602344	0.263571	0.183043	3.29947	0.296193
Zm00001d013231	0.0971044	0.0808623	2.40561	0.0039696	6.15896	0.396413
Zm00001d013243	-0.000419802	0.736688	-0.000536936	0.656407	-1.0276	0.948378
Zm00001d013296	0.00776206	0.256256	0.195615	0.104299	-0.615615	0.81383
Zm00001d014066	0.0239121	0.0785981	0.639252	0.00226834	-0.264277	0.783997
Zm00001d014341	0.000106279	0.676146	-0.0186044	0.710991	-0.596954	0.806815
Zm00001d014507	-0.00936007	0.992911	-0.159003	0.988606	-2.71891	0.99764
Zm00001d014795	-0.00127052	0.747031	0.00785578	0.662951	0.971698	0.556312
Zm00001d015205	-0.00433031	0.949106	-0.0146185	0.711795	0.576132	0.53669
Zm00001d015407	0.00961187	0.237771	0.199615	0.153952	0.965623	0.556312
Zm00001d015469	-0.00156538	0.770487	0.0450466	0.428199	0.168707	0.68048
Zm00001d015470	-0.00573802	0.934731	-0.0896948	0.868187	-0.656402	0.816146
Zm00001d016070	-0.00241395	0.871248	-0.0545478	0.858385	0.210335	0.695209
Zm00001d016160	-0.00381134	0.851116	-0.0595353	0.791337	-0.885903	0.919311
Zm00001d016285	0.0107428	0.20245	0.241353	0.0981954	-0.455154	0.825303
Zm00001d016441	0.00173127	0.602344	0.0736413	0.375434	-0.0776538	0.725489
Zm00001d016582	0.0064036	0.493719	0.309531	0.232387	1.42679	0.42073
Zm00001d016625	0.0125758	0.43639	0.52066	0.0544548	1.51839	0.42073
Zm00001d016651	0.0115596	0.473394	0.62683	0.0368195	3.77232	0.0272424
Zm00001d016691	0.00914478	0.485353	0.250512	0.279751	5.60139	0.109748
Zm00001d016708	0.00572575	0.594894	0.0832262	0.511737	6.3874	0.011491
Zm00001d016973	0.000972764	0.626522	0.0218789	0.516196	0.358745	0.534999
Zm00001d017032	0.041356	0.0604462	1.0871	0.00461582	3.60767	0.396413
Zm00001d017381	0.00379091	0.602321	0.319253	0.158448	1.99129	0.349145
Zm00001d017397	0.0160372	0.232978	0.314884	0.174791	7.18918	0.0183957
Zm00001d017412	-0.000787383	0.789636	0.00397712	0.643458	-0.660421	0.793116
Zm00001d017422	0.0054333	0.237771	0.147256	0.111737	0.232774	0.569777
Zm00001d017425	-0.00294843	0.747031	0.490434	0.232387	2.35825	0.53793
Zm00001d017466	0.00411028	0.545423	0.136533	0.237103	0.279645	0.645145
Zm00001d017508	-0.000507929	0.64757	0.140579	0.3593	0.487178	0.659321
Zm00001d017768	0.00392629	0.440808	0.0361781	0.48187	0.00501391	0.746138
Zm00001d017874	4.50217e-05	0.705754	-0.00451267	0.738815	-0.212579	0.816146
Zm00001d017880	-0.00173224	0.770892	-0.0821816	0.83699	0.274347	0.645145
Zm00001d017953	0.0474409	0.0136883	1.04608	0.00226834	3.485	0.199721
Zm00001d018230	-0.000109949	0.72808	-0.00306872	0.711795	-0.671402	0.964814
Zm00001d018305	-0.00210827	0.859465	-0.0538999	0.868187	-0.458599	0.919311
Zm00001d018325	0.00381388	0.456504	0.0493499	0.452335	0.690185	0.494821
Zm00001d018617	0.0162297	0.237284	0.516481	0.0255189	-0.800111	0.806815
Zm00001d018628	0.00645827	0.369139	0.116581	0.232387	0.605957	0.540328
Zm00001d018734	0.00492224	0.15277	0.0888679	0.124452	1.99388	0.0492778
Zm00001d018854	-1.34956e-05	0.705754	0.117943	0.22166	-0.372081	0.806815
Zm00001d018917	0.00454219	0.43639	0.132352	0.232387	0.926075	0.460212
Zm00001d019311	0.00660658	0.510919	0.233506	0.239713	-2.26985	0.948366
Zm00001d019327	0.0101486	0.519119	0.397058	0.237103	0.0298666	0.704865
Zm00001d019364	0.0218182	0.237284	0.696072	0.0169076	3.24675	0.42073
Zm00001d019400	0.0102468	0.43639	0.202776	0.326028	5.35852	0.019848
Zm00001d019411	-0.00505797	0.955084	-0.0839866	0.909018	1.08388	0.187693
Zm00001d019415	0.0125539	0.15277	0.248318	0.096284	5.22901	0.00384155
Zm00001d019497	0.000364835	0.686051	0.258397	0.239713	2.98567	0.304966
Zm00001d019698	0.00334863	0.545423	0.0962457	0.375434	1.42543	0.29804
Zm00001d019718	-0.00500896	0.959216	-0.0813216	0.903598	-1.23726	0.989254
Zm00001d019985	-0.000437336	0.713012	0.0487237	0.411265	0.16256	0.642698
Zm00001d020171	-0.00411424	0.901651	-0.0635317	0.849652	-0.39309	0.806815
Zm00001d020172	0.00212776	0.545423	0.0428206	0.429783	1.78605	0.223741
Zm00001d020306	-0.00033174	0.760644	0.0348371	0.389096	0.319545	0.534999
Zm00001d020371	-0.005566	0.992911	-0.10027	0.972966	-0.909787	0.94398
Zm00001d020383	-0.000264092	0.705754	0.0905466	0.435136	0.898951	0.582269
Zm00001d020401	0.801754	0.00208926	17.5628	0.0013232	89.0993	0.00158784
Zm00001d020402	0.00647861	0.399494	0.151281	0.220534	0.878115	0.494821
Zm00001d020463	0.00748528	0.545423	0.183093	0.389096	1.45025	0.45474
Zm00001d020511	0.00129794	0.578837	0.029273	0.461585	0.609969	0.410361
Zm00001d020703	0.613952	0.00208926	10.5252	0.0013232	60.1965	0.00158784
Zm00001d020811	-0.00853233	0.992911	-0.122076	0.950191	-5.67997	0.9996
Zm00001d020823	-0.0048034	0.927978	-0.0520683	0.824605	-0.423704	0.816146
Zm00001d020867	0.0021555	0.596523	0.0404179	0.507109	2.69051	0.254911
Zm00001d020892	0.00427418	0.553625	0.132435	0.392044	1.28152	0.40856
Zm00001d020915	-0.00282069	0.949106	-0.0572256	0.932482	-1.00021	0.99392
Zm00001d020950	0.00183357	0.626522	0.0171021	0.643458	1.36983	0.450706
Zm00001d020953	0.192349	0.004962	3.70603	0.0013232	19.1244	0.00680503
Zm00001d020961	0.122069	0.0365621	2.4306	0.0032186	12.3108	0.0424817
Zm00001d021131	0.0214318	0.237284	0.319801	0.232387	13.458	0.00158784
Zm00001d021202	0.0247579	0.158784	0.599023	0.0402253	0.872938	0.619719
Zm00001d021318	0.0149029	0.13232	0.285915	0.106874	8.82723	0.00158784
Zm00001d021410	0.029136	0.0161265	0.822316	0.0013232	7.62329	0.00158784
Zm00001d021673	0.0112458	0.439285	0.433864	0.127949	3.34109	0.248497
Zm00001d021682	0.00509449	0.532534	0.278915	0.0949253	0.8086	0.567299
Zm00001d021761	0.424539	0.00208926	6.88347	0.0013232	34.1266	0.00158784
Zm00001d021835	0.000860236	0.604851	0.0263133	0.452335	-0.950327	0.985462
Zm00001d021978	0.00213062	0.545423	0.082924	0.32952	0.865199	0.199721
Zm00001d022089	0.0084839	0.592856	0.667751	0.085567	5.09337	0.199721
Zm00001d022228	0.734565	0.00208926	14.8326	0.0013232	75.2404	0.00158784
Zm00001d022327	0.00112894	0.545423	0.0268667	0.392044	-0.237705	0.790088
Zm00001d022395	0.0937554	0.00763385	2.11395	0.0013232	14.9962	0.00158784
Zm00001d022424	-0.000683785	0.713012	-0.0316362	0.770875	2.23457	0.29804
Zm00001d022456	0.0105676	0.0377112	0.212839	0.0344421	0.473515	0.457711
Zm00001d022457	0.138856	0.00208926	2.97484	0.0013232	9.6433	0.115825
Zm00001d023253	0.00502822	0.260696	0.110196	0.157758	0.183082	0.608193
Zm00001d023430	0.00305743	0.399494	0.072012	0.241969	2.00405	0.149853
Zm00001d023592	0.00518773	0.474428	0.130606	0.305749	0.719561	0.556312
Zm00001d024465	0.00117729	0.602344	0.0179346	0.538198	2.27178	0.122697
Zm00001d024767	0.00705129	0.399494	0.204218	0.195042	-1.89859	0.964077
Zm00001d024798	0.000140738	0.701486	-0.0257232	0.802229	3.72994	0.00583765
Zm00001d025148	-0.0030864	0.825533	0.0576802	0.507109	-0.841887	0.844813
Zm00001d025205	0.0277815	0.039696	0.812758	0.0013232	1.70913	0.511998
Zm00001d025401	0.0013275	0.64757	0.0610037	0.458383	-1.72909	0.895118
Zm00001d025533	-0.00732392	0.82846	0.00446875	0.643837	-0.851311	0.806815
Zm00001d025706	0.00379266	0.474428	0.0747212	0.371699	0.0278067	0.738287
Zm00001d025823	0.00159883	0.00635136	-0.001033	0.720547	-0.11205	0.976338
Zm00001d025885	0.00299202	0.553625	0.0700431	0.431034	1.64747	0.280331
Zm00001d025887	0.00420882	0.505508	0.138622	0.302542	0.0294536	0.695209
Zm00001d025977	0.00197299	0.527172	0.0352266	0.459433	0.875835	0.396413
Zm00001d026245	-0.00142785	0.770487	-0.0265002	0.738815	1.90645	0.199721
Zm00001d026567	0.000112033	0.67802	0.0246768	0.511387	-0.261744	0.806815
Zm00001d027332	0.000324999	0.64757	0.0577381	0.183043	-0.314135	0.783997
Zm00001d027443	0.000218893	0.702563	-0.00630584	0.71789	-0.695678	0.844813
Zm00001d027533	0.0029077	0.474428	0.097691	0.271462	0.180925	0.661047
Zm00001d027557	0.00210514	0.64757	0.173022	0.392044	3.24693	0.135167
Zm00001d027700	0.0049293	0.399494	0.0855569	0.361112	0.796212	0.42073
Zm00001d027711	0.00436321	0.493719	0.130911	0.280441	2.23447	0.120655
Zm00001d028307	0.00323672	0.493691	0.125957	0.201487	2.35474	0.0344532
Zm00001d028465	-0.00406038	0.959216	-0.06836	0.943309	-0.823684	0.964077
Zm00001d028651	0.0186838	0.0745313	0.379116	0.0402253	2.55953	0.187693
Zm00001d028750	0.00126031	0.472135	0.0227074	0.378952	0.488758	0.29006
Zm00001d028776	0.00631044	0.440808	0.125831	0.339622	7.09382	0.00158784
Zm00001d028867	0.00129604	0.594343	0.0335846	0.461023	0.0368008	0.704082
Zm00001d028888	-0.0024241	0.789636	-0.00161789	0.666174	1.1826	0.493304
Zm00001d028906	0.0371497	0.0127594	0.857735	0.0013232	2.97442	0.396413
Zm00001d028995	0.0075932	0.237771	0.154885	0.22166	0.943523	0.357556
Zm00001d029056	-0.00887419	0.9953	-0.160453	0.991697	-0.938409	0.976338
Zm00001d029558	0.2573	0.00208926	4.51364	0.0013232	20.4512	0.00481164
Zm00001d029699	0.741301	0.00208926	14.0096	0.0013232	72.3397	0.00158784
Zm00001d029716	0.00343107	0.399494	0.0686972	0.302424	0.321425	0.534999
Zm00001d029778	0.0492985	0.00208926	1.07647	0.0013232	7.25431	0.00158784
Zm00001d030159	0.00372068	0.545423	0.0685011	0.428199	-0.503788	0.836741
Zm00001d030213	0.00198388	0.590198	0.117552	0.205643	0.609588	0.343218
Zm00001d030372	0.0135339	0.133405	0.35364	0.0308747	0.346367	0.615646
Zm00001d030988	0.0012102	0.590198	0.0216666	0.48187	1.57487	0.161092
Zm00001d030995	-0.00511801	0.985628	-0.115708	0.990375	-1.17357	0.976338
Zm00001d031191	0.00226231	0.627567	0.220668	0.283676	-0.232903	0.746373
Zm00001d031749	0.0143393	0.176729	0.318179	0.106874	3.65999	0.076789
Zm00001d031959	0.00268426	0.566867	0.101774	0.275982	-0.41942	0.692405
Zm00001d032098	0.0258008	0.0127594	0.64903	0.00226834	3.15157	0.0974357
Zm00001d032144	0.00119096	0.600111	0.0127757	0.5667	0.260606	0.684757
Zm00001d032186	0.00299252	0.602321	0.187945	0.239713	0.114378	0.68319
Zm00001d032221	0.00170855	0.553625	0.033796	0.453432	0.858187	0.53793
Zm00001d032233	0.00043407	0.592856	0.0032502	0.637197	-0.173981	0.973075
Zm00001d032377	0.000872332	0.64757	0.0163166	0.577152	1.16308	0.258024
Zm00001d032691	0.0205989	0.352738	0.666878	0.0753779	2.81835	0.431019
Zm00001d032825	0.0438913	0.237771	1.03246	0.0506647	2.73251	0.450706
Zm00001d032850	0.183942	0.00378057	3.64632	0.0013232	13.9115	0.0152677
Zm00001d032926	0.0028842	0.519119	0.130628	0.107104	-0.860599	0.823164
Zm00001d032955	-0.000333015	0.718512	-0.0242866	0.738815	1.43273	0.396413
Zm00001d032993	0.00274227	0.45031	0.0757207	0.275982	0.472217	0.405752
Zm00001d033156	0.00522224	0.158784	0.0474762	0.392044	2.20943	0.297384
Zm00001d033517	0.54094	0.00208926	8.86049	0.0013232	49.8914	0.00158784
Zm00001d033583	0.633835	0.00208926	10.9952	0.0013232	64.6358	0.00158784
Zm00001d033747	0.021905	0.0921515	0.44449	0.0344421	-0.802481	0.816146
Zm00001d033924	-0.00573051	0.959216	-0.0946227	0.927854	0.485129	0.412035
Zm00001d033981	0.0026546	0.399494	0.128605	0.0286332	0.470514	0.511998
Zm00001d034035	0.00361483	0.584234	0.139212	0.322199	3.62131	0.29804
Zm00001d034103	-0.00854066	0.985628	-0.174147	0.969703	0.154779	0.673694
Zm00001d034104	-0.00256233	0.901651	-0.04401	0.835652	0.644489	0.280331
Zm00001d034488	-0.00150976	0.822467	-0.0297524	0.779973	0.581225	0.358978
Zm00001d034489	-0.00128043	0.789636	-0.0351495	0.788132	3.4593	0.039696
Zm00001d034732	0.00377591	0.371255	0.0580478	0.378952	3.39836	0.00384155
Zm00001d035162	0.637428	0.00208926	11.1257	0.0013232	66.0742	0.00158784
Zm00001d035390	0.0414505	0.0793921	0.911741	0.0255669	7.63707	0.152413
Zm00001d035588	0.00161764	0.385619	0.0170043	0.435136	0.144466	0.67106
Zm00001d035604	-0.00415889	0.949106	-0.0536492	0.852186	0.948398	0.422715
Zm00001d035629	0.0197158	0.237771	0.609609	0.0630174	2.59159	0.450706
Zm00001d035756	0.00389675	0.602344	0.158421	0.389096	-0.444933	0.783997
Zm00001d035759	0.00456826	0.324721	0.110634	0.136847	2.37836	0.187693
Zm00001d035907	-0.00177312	0.760644	0.087465	0.412378	1.69862	0.258024
Zm00001d036014	0.0103265	0.175875	0.195021	0.119452	-0.0468667	0.758426
Zm00001d036739	0.00425223	0.462621	0.25232	0.0666326	0.763031	0.474834
Zm00001d036761	-0.00196283	0.84614	-0.0236286	0.738815	0.137589	0.628666
Zm00001d036792	-0.000546166	0.850108	-0.00974806	0.798331	0.0309476	0.645145
Zm00001d036827	0.00127374	0.545423	0.0205397	0.46333	-1.22895	0.999418
Zm00001d036951	0.00460423	0.220959	0.0990046	0.096284	1.84074	0.0353656
Zm00001d036991	0.00838619	0.260529	0.265716	0.0374277	-0.96762	0.836741
Zm00001d037023	0.0343463	0.371255	1.1903	0.0374596	4.13284	0.40856
Zm00001d037210	0.0136079	0.361371	0.393527	0.104299	6.16058	0.0958812
Zm00001d037681	-0.00661297	0.992911	-0.146424	0.990375	-1.18245	0.932474
Zm00001d037783	-0.0116432	0.959216	-0.169491	0.933974	2.77941	0.258024
Zm00001d037834	-0.000817503	0.831106	0.00327694	0.637197	0.139658	0.628666
Zm00001d037857	0.0228199	0.399494	0.648174	0.121253	4.364	0.42073
Zm00001d038045	0.00377749	0.519119	0.0927764	0.389096	-0.872589	0.816146
Zm00001d038062	0.0023229	0.545423	0.0644813	0.356647	-1.71666	0.964814
Zm00001d038066	0.00434129	0.20245	0.093535	0.107104	1.44688	0.280331
Zm00001d038123	0.000589599	0.626522	0.0303849	0.511704	-0.68332	0.880601
Zm00001d038164	6.44444e-05	0.736688	0.00183014	0.707671	2.02607	0.29804
Zm00001d038165	-0.000874364	0.759402	0.00257248	0.669655	2.29843	0.353117
Zm00001d038167	-0.00210534	0.822467	-0.010307	0.720547	0.20786	0.641377
Zm00001d038478	-0.00717759	0.959216	-0.160162	0.965279	-0.6603	0.819246
Zm00001d038907	0.00707401	0.237771	0.176801	0.0692373	4.66993	0.0272424
Zm00001d039049	0.00226007	0.289266	0.0509673	0.172563	0.225476	0.569777
Zm00001d039363	-0.0131014	0.9953	-0.285966	0.9957	0.407992	0.5867
Zm00001d039387	0.000923242	0.64757	0.04287	0.475418	-0.906732	0.811728
Zm00001d039542	0.00533906	0.553625	0.521208	0.0597953	2.13975	0.410361
Zm00001d039575	0.00796501	0.190012	0.220232	0.0255669	-0.0853571	0.67106
Zm00001d039644	0.0114065	0.261616	0.347215	0.0739167	2.81925	0.280331
Zm00001d039719	0.00637132	0.256256	0.162474	0.167457	-0.191594	0.783997
Zm00001d039788	-0.00522055	0.87194	-0.0303672	0.741935	-1.02135	0.844813
Zm00001d039931	0.00896858	0.140797	0.249307	0.0310125	0.105774	0.673694
Zm00001d039932	0.00112183	0.64757	0.0609255	0.461585	-0.772125	0.844813
Zm00001d040016	-0.00554383	0.992911	-0.0892135	0.988606	-1.3759	0.976338
Zm00001d040468	-0.00181132	0.747031	0.088946	0.522032	5.48523	0.111609
Zm00001d040536	-0.00195901	0.927978	-0.0427304	0.943309	-0.215742	0.809551
Zm00001d040786	-0.00462473	0.944678	-0.0312683	0.758608	0.405445	0.640011
Zm00001d040789	-0.00117253	0.82224	-0.018796	0.764875	1.41503	0.0831136
Zm00001d040906	0.00141416	0.596523	0.0333075	0.471508	0.607254	0.450706
Zm00001d041180	-0.00431039	0.901651	-0.0218396	0.738815	-1.72101	0.965727
Zm00001d041277	0.0361128	0.154044	0.839831	0.0324786	2.19073	0.42073
Zm00001d041287	0.00858143	0.371255	0.190537	0.201487	1.73701	0.40856
Zm00001d042293	0.00244046	0.43639	0.0632955	0.273462	-0.434906	0.809551
Zm00001d042367	0.000655373	0.64757	0.00943691	0.599634	0.161441	0.691845
Zm00001d042444	-0.0110952	0.992911	-0.231274	0.990375	-2.24427	0.95346
Zm00001d042512	0.014493	0.439285	0.36893	0.263731	-0.597179	0.793116
Zm00001d042551	0.00584721	0.475157	0.230045	0.200923	2.5706	0.29804
Zm00001d042863	-0.00634902	0.921172	-0.0769588	0.831235	-0.227575	0.695209
Zm00001d042868	0.00156418	0.592856	0.00237556	0.664407	0.389269	0.627021
Zm00001d043221	0.000530095	0.652992	0.00203196	0.664407	-2.083	0.964814
Zm00001d043234	-0.000820902	0.825533	-0.0246955	0.794155	0.755897	0.511998
Zm00001d043253	0.00564809	0.43639	0.108427	0.326028	-1.82685	0.976338
Zm00001d043339	-0.00260998	0.955084	-0.0578466	0.943309	-1.35678	0.999418
Zm00001d043344	-0.00464333	0.807194	0.134187	0.457817	0.327646	0.659321
Zm00001d043432	-0.00326819	0.817315	-0.00426701	0.619507	0.834678	0.433154
Zm00001d043500	0.0069303	0.474428	0.10396	0.431034	4.60582	0.115825
Zm00001d043528	0.00146261	0.60283	-0.0125404	0.712193	0.0782449	0.695209
Zm00001d043762	0.00674503	0.545423	0.373835	0.302542	3.84478	0.29804
Zm00001d043858	0.00214363	0.640119	0.126437	0.386273	1.35523	0.53793
Zm00001d043898	-0.00241571	0.825533	-0.0296181	0.738815	-0.222508	0.816146
Zm00001d043954	-0.000238448	0.701486	-0.0234004	0.774492	-0.665769	0.948366
Zm00001d044043	-0.00748965	0.959216	-0.142323	0.933974	0.0596167	0.695209
Zm00001d044142	0.00161749	0.602321	0.0531696	0.423483	-0.109754	0.695209
Zm00001d044389	0.217409	0.00208926	3.98268	0.0013232	19.1891	0.0107287
Zm00001d044421	0.00390741	0.351292	0.09702	0.199096	0.648931	0.442228
Zm00001d044465	0.0311636	0.137015	0.82854	0.00992401	4.14535	0.154427
Zm00001d044762	-0.00820625	0.959216	-0.157905	0.963332	-0.0723804	0.695209
Zm00001d044951	-0.00573368	0.959216	-0.0437226	0.802895	-0.312909	0.809551
Zm00001d045277	0.00129135	0.376628	0.0287153	0.241969	0.0677653	0.67106
Zm00001d045320	0.00322117	0.589013	0.114041	0.336249	-0.895866	0.806815
Zm00001d045344	0.00469662	0.405067	0.122648	0.239713	0.201134	0.695209
Zm00001d045347	0.000755491	0.64757	0.000631219	0.663798	-0.654936	0.816146
Zm00001d045350	-0.00279722	0.822467	-0.0485395	0.781242	-1.23357	0.836741
Zm00001d045589	0.00714071	0.237771	0.155877	0.174791	-0.0279872	0.746373
Zm00001d045972	0.0126956	0.193779	0.298605	0.0648691	1.91092	0.161092
Zm00001d046005	-0.00265255	0.859465	-0.037307	0.802229	-0.692044	0.829063
Zm00001d046138	0.0038704	0.286111	0.0309422	0.457817	1.39456	0.26611
Zm00001d046184	0.00634857	0.446132	0.160945	0.302542	1.20429	0.42073
Zm00001d046234	0.000321989	0.702563	0.0516391	0.475887	-0.510208	0.806815
Zm00001d046261	0.000614846	0.677159	0.0289659	0.461703	0.434285	0.352489
Zm00001d046385	0.00108366	0.652992	0.133777	0.368347	-1.09913	0.809551
Zm00001d046402	-0.00443392	0.955084	-0.0646669	0.886328	1.17918	0.405752
Zm00001d046471	-0.000462441	0.770487	-0.00995212	0.764875	0.024665	0.68048
Zm00001d046483	0.00942817	0.484013	0.300781	0.229894	4.09905	0.254911
Zm00001d046593	-0.00210546	0.859465	-0.0239708	0.780015	-0.141936	0.793116
Zm00001d046981	0.00220111	0.602321	0.0421594	0.516196	3.28909	0.343218
Zm00001d047078	0.00441238	0.399494	0.0982657	0.257899	-2.29594	0.997552
Zm00001d047189	0.00804446	0.158784	0.159293	0.104252	-0.995692	0.964814
Zm00001d047190	0.00169574	0.553625	0.0396769	0.452335	-0.153257	0.816146
Zm00001d047194	0.00199261	0.64757	0.574767	0.0632196	3.81968	0.0812823
Zm00001d047201	0.0132222	0.202043	0.288737	0.104252	-0.41824	0.806815
Zm00001d047418	0.0348133	0.0641893	0.844638	0.0163454	13.097	0.0193864
Zm00001d047651	-0.00105378	0.746231	0.0313292	0.593336	-0.304546	0.785099
Zm00001d047656	0.00160446	0.675418	0.129927	0.455016	-1.28779	0.819246
Zm00001d047658	-0.0124563	0.99473	-0.104054	0.868636	-2.45794	0.924146
Zm00001d047942	0.00760353	0.444132	0.351892	0.0666326	0.479656	0.659321
Zm00001d048604	-0.00296917	0.901651	-0.0449478	0.82355	-0.464603	0.806815
Zm00001d048616	-0.000809256	0.815142	-0.0194803	0.830091	1.00003	0.511998
Zm00001d048621	0.000900109	0.545423	0.0337837	0.275982	1.02856	0.117479
Zm00001d048709	-0.00251137	0.82224	-0.136243	0.943755	-0.169896	0.783997
Zm00001d049330	0.00344322	0.479406	0.13489	0.315572	-0.222642	0.793116
Zm00001d049584	0.000400577	0.691254	0.0921485	0.428199	2.06253	0.220759
Zm00001d049640	0.109332	0.0153662	2.58386	0.0013232	10.8509	0.0585348
Zm00001d049922	0.0331233	0.0830008	0.710791	0.0286332	3.92196	0.324445
Zm00001d050019	-0.0064344	0.959216	-0.0762891	0.864516	-0.373959	0.783997
Zm00001d050339	0.0114204	0.0145552	0.24878	0.0052928	0.41746	0.417183
Zm00001d050785	0.000434148	0.647672	0.00782986	0.610292	-1.84686	0.964814
Zm00001d051167	-0.000711688	0.747031	-0.0144531	0.735962	-0.0253654	0.761298
Zm00001d051693	0.832314	0.00208926	17.2398	0.0013232	84.733	0.00158784
Zm00001d051700	0.000530459	0.64757	0.0299346	0.461023	1.26539	0.076831
Zm00001d052136	0.00637416	0.545423	0.179845	0.341177	-0.868775	0.806815
Zm00001d052148	0.00126735	0.636971	0.0356262	0.50704	-0.0917272	0.793116
Zm00001d052172	0.0463227	0.0793921	1.02476	0.0158784	2.69763	0.506438
Zm00001d052220	0.0153372	0.399494	0.664054	0.038042	0.460215	0.691755
Zm00001d052458	-0.00140516	0.934731	-0.00768878	0.754835	-0.0782048	0.783997
Zm00001d052543	0.103124	0.004962	2.4751	0.0013232	8.85423	0.161092
Zm00001d052701	0.0364311	0.0516972	0.912947	0.00461582	-1.04226	0.806815
Zm00001d052731	-0.00455591	0.995128	-0.101031	0.990375	-0.233631	0.806815
Zm00001d052937	-0.00597612	0.859465	-0.0546667	0.738815	-0.593892	0.806815
Zm00001d053007	0.00110801	0.64757	0.0467065	0.461585	0.948391	0.42073
Zm00001d053143	0.0184133	0.237284	0.771452	0.0039696	2.35493	0.511998
Zm00001d053146	0.00084345	0.629274	0.0207055	0.522155	1.01605	0.449506
Zm00001d053189	0.000651323	0.64757	0.0122405	0.589649	-0.0905393	0.695209
Zm00001d053213	0.00898859	0.0793921	0.201704	0.0317568	-0.539303	0.850758
Zm00001d053349	-0.000806187	0.713012	0.268968	0.404719	-1.16939	0.806815
Zm00001d053897	-0.00979706	0.992911	-0.133957	0.950191	-0.857422	0.869377

## Sheet: Table S3D
Table S3D. Impact of co-expressed genes cluster and non-clustered genes on lipidized cell wall monomer composition as evaluated by random forest regression using three metrics: predictive R2, root mean square error (RMSE), and mean absolute percentage error (MAPE)
Predictor evaluated	difference in predictive R2	p_value	difference in RMSE	p_value	difference in prediction accuracy	p_value
Cluster1	0.709372	0.00189029	10.1071	0.000827001	76.8906	0.0293405
Cluster2	0.707769	0.00189029	9.62141	0.000827001	76.4806	0.0039696
Cluster3	-0.00301326	0.900803	-0.0422051	0.829912	0.664715	0.643457
Cluster4	0.00676312	0.467713	0.256615	0.0672271	3.82167	0.207244
Cluster5	0.000459686	0.720286	0.0572272	0.448019	2.94137	0.592756
Cluster6	0.0944533	0.00189029	2.14784	0.000827001	18.7981	0.310712
Cluster7	0.00243068	0.706621	0.126137	0.394806	7.96767	0.245778
Cluster8	0.438383	0.00189029	5.70157	0.000827001	46.7902	0.125468
Cluster9	0.707754	0.00189029	9.97364	0.000827001	72.3813	0.00661601
Cluster10	0.705559	0.00189029	10.0902	0.000827001	92.8056	0.0125356
Cluster11	0.16073	0.00189029	2.78974	0.000827001	25.0794	0.209168
Cluster12	0.76909	0.00189029	11.4061	0.000827001	105.048	0.0039696
Cluster13	-0.00405488	0.94022	-0.0483035	0.887305	-0.864017	0.861511
Cluster14	0.186099	0.00189029	3.33109	0.000827001	49.8247	0.0382258
Cluster15	0.00903333	0.110765	0.267483	0.00208926	9.44792	0.0317568
Cluster16	0.00670137	0.514178	0.335168	0.0836758	0.0553163	0.700107
Cluster17	0.070745	0.0359155	1.52326	0.000827001	16.274	0.388331
Cluster18	0.680085	0.00189029	9.24248	0.000827001	73.978	0.0039696
Cluster19	0.753997	0.00189029	11.1059	0.000827001	85.7512	0.0039696
Zm00001d001779	0.00887025	0.266729	0.159886	0.0916271	6.14357	0.313704
Zm00001d001849	-0.00144441	0.823074	0.000923788	0.609636	7.83892	0.356362
Zm00001d002062	-0.00851056	0.917998	0.0586582	0.487003	-3.70255	0.87664
Zm00001d002065	0.0239358	0.00476352	0.330827	0.00320129	31.5805	0.0039696
Zm00001d002266	0.000684301	0.711861	0.0416336	0.480857	-1.29415	0.868483
Zm00001d002285	0.0924325	0.00588089	1.75247	0.00147022	6.68059	0.39696
Zm00001d002288	0.00625728	0.465418	0.129845	0.204392	9.13484	0.00661601
Zm00001d002347	0.00112848	0.593541	0.0447894	0.240914	-1.7618	0.895697
Zm00001d002444	-0.000128008	0.736074	0.0363746	0.518767	2.64779	0.579682
Zm00001d002446	0.00880359	0.0879539	0.173534	0.0110001	-0.150112	0.730326
Zm00001d002625	0.0068846	0.145883	0.117306	0.0503289	-8.6136	0.927895
Zm00001d002830	-0.00418359	0.951016	-0.0687208	0.911075	-3.54594	0.971685
Zm00001d002847	0.00900531	0.207702	0.20869	0.0650755	1.14431	0.451359
Zm00001d002854	0.0256183	0.183143	0.8733	0.000827001	1.23762	0.681449
Zm00001d002940	0.00589871	0.463917	0.182253	0.0836758	8.41018	0.162448
Zm00001d003356	0.00898231	0.253417	0.170493	0.0916271	-5.48621	0.845464
Zm00001d003712	0.00703072	0.405721	0.163943	0.0916271	1.22179	0.642757
Zm00001d003866	-0.00194387	0.823074	0.133264	0.21843	6.31138	0.0929248
Zm00001d004248	0.111642	0.00345183	1.89165	0.000827001	35.6991	0.0039696
Zm00001d004443	-0.00544718	0.958241	-0.0903262	0.897171	1.94313	0.322906
Zm00001d004524	0.170947	0.00189029	2.78458	0.000827001	32.4519	0.226074
Zm00001d004867	0.000168589	0.730585	0.00459666	0.602461	1.80609	0.39696
Zm00001d005137	0.00347183	0.49564	0.0757461	0.276615	-0.218797	0.749711
Zm00001d005251	-0.00787814	0.951016	0.19448	0.10388	1.36075	0.695839
Zm00001d005347	0.00222183	0.429683	0.0429142	0.248389	1.30221	0.419942
Zm00001d005764	0.00758991	0.184957	0.0929768	0.210821	0.233774	0.716019
Zm00001d005813	-0.000993068	0.823066	0.034983	0.481963	-1.33177	0.843726
Zm00001d005889	-0.00107373	0.755505	0.137412	0.334011	1.5273	0.642757
Zm00001d005932	0.0139888	0.14199	0.276622	0.0590351	1.28302	0.653273
Zm00001d005935	-0.000629641	0.800059	0.0786918	0.243792	0.480767	0.643457
Zm00001d006116	-0.00329976	0.911092	-0.0542885	0.872581	2.16592	0.541721
Zm00001d006199	-0.000835532	0.84969	-0.0205409	0.823003	0.0317545	0.711475
Zm00001d006203	0.00428551	0.443851	0.070222	0.294383	6.7012	0.173378
Zm00001d006256	0.00249634	0.585222	0.036728	0.438547	-2.11581	0.873543
Zm00001d006347	0.00766301	0.227969	0.209526	0.0555744	0.701696	0.649634
Zm00001d006471	0.0110722	0.354234	0.390933	0.0130763	17.5834	0.0039696
Zm00001d006688	0.00903707	0.283255	0.168178	0.105521	1.91513	0.338657
Zm00001d007027	0.00433768	0.443851	0.0731663	0.291341	4.65254	0.057063
Zm00001d007462	0.0228472	0.322294	0.884475	0.000827001	8.26968	0.30718
Zm00001d007464	-0.00598181	0.922933	-0.038461	0.749496	3.73544	0.201127
Zm00001d007571	0.00292401	0.463917	0.0360679	0.384662	0.0636126	0.710984
Zm00001d007762	0.00237463	0.356061	0.0528673	0.131358	0.789977	0.478687
Zm00001d007865	0.00915253	0.312805	0.133747	0.204392	4.00616	0.159414
Zm00001d007901	0.0326297	0.0204151	0.476108	0.0110001	7.05217	0.32413
Zm00001d007918	-0.00966901	0.964493	-0.0885044	0.882873	0.730001	0.660107
Zm00001d008307	-0.000142938	0.715601	0.00755023	0.525602	-1.42749	0.913331
Zm00001d008308	-0.00078249	0.800059	-0.0180119	0.705998	5.89727	0.237709
Zm00001d008325	0.0259865	0.14199	0.933276	0.000827001	8.78848	0.451359
Zm00001d008340	0.0011731	0.615381	0.0370267	0.357584	5.2712	0.302152
Zm00001d008397	-0.000388173	0.751002	0.0562038	0.434175	-5.74703	0.907925
Zm00001d008462	-0.00323984	0.911092	-0.0329802	0.774504	1.53978	0.487661
Zm00001d008467	-0.00489849	0.922549	-0.0442539	0.832772	0.382473	0.524697
Zm00001d008529	0.0037307	0.628962	0.138432	0.294383	2.0613	0.567029
Zm00001d008604	-0.00304993	0.917998	-0.0549219	0.89223	4.75008	0.488743
Zm00001d008620	0.0394858	0.0136455	0.590294	0.00147022	1.95451	0.643457
Zm00001d008649	9.15787e-05	0.715601	0.0129033	0.449411	3.1526	0.0516048
Zm00001d008987	0.0168675	0.215052	0.263931	0.07818	8.01817	0.32413
Zm00001d009224	-0.0123371	0.964493	0.11469	0.267811	-0.758513	0.745373
Zm00001d009413	0.00274691	0.497524	0.0208667	0.487003	5.64531	0.30718
Zm00001d009553	0.015841	0.236321	0.483767	0.00434175	5.34401	0.322906
Zm00001d009700	-0.00150914	0.922933	-0.0215352	0.860606	-1.71055	0.956107
Zm00001d009772	0.00672276	0.430529	0.130662	0.209024	1.56869	0.582598
Zm00001d010007	0.0791635	0.00708858	1.38137	0.00147022	49.6137	0.0424337
Zm00001d010175	0.00146718	0.628962	0.0143546	0.546223	2.84513	0.39696
Zm00001d010231	0.000496377	0.699904	0.0640085	0.204392	-0.880291	0.845464
Zm00001d010493	-0.00235389	0.800059	0.276202	0.0626607	3.5895	0.658726
Zm00001d010690	-0.00104069	0.84969	-0.02619	0.823003	0.215885	0.681736
Zm00001d010838	-0.00177166	0.81283	-0.0377237	0.731383	-2.05925	0.927895
Zm00001d010859	-0.0066234	0.961769	-0.0795724	0.897623	-2.56287	0.895096
Zm00001d010945	0.00560161	0.587462	0.167792	0.304162	-0.792955	0.748611
Zm00001d010987	-0.00063599	0.823066	0.00164087	0.635624	-1.85694	0.932648
Zm00001d010988	-0.00382387	0.888286	-0.0452305	0.751188	9.69242	0.107179
Zm00001d011034	-0.00138298	0.832989	-0.0321412	0.795744	-4.4506	0.978396
Zm00001d011079	-0.000813001	0.81283	0.0108643	0.560905	-1.47346	0.881298
Zm00001d011331	-0.0056823	0.964493	-0.0771284	0.936948	0.0666516	0.606385
Zm00001d011438	-0.00584711	0.958241	-0.0243279	0.706046	2.13031	0.642757
Zm00001d011512	-0.00210905	0.964493	-0.0335268	0.954715	-0.425849	0.895096
Zm00001d011663	-0.00247853	0.91457	-0.0440467	0.898926	-0.218571	0.716019
Zm00001d011710	0.00226085	0.585222	0.0482302	0.351993	3.59548	0.183594
Zm00001d011720	0.0181346	0.0151779	0.254007	0.0110001	13.1209	0.0907338
Zm00001d011799	0.0117682	0.505913	0.437299	0.0916271	11.2213	0.338657
Zm00001d011838	-0.000779303	0.812075	0.136311	0.0279492	-2.46885	0.895096
Zm00001d012170	0.00788485	0.209766	0.147651	0.0916271	-1.98165	0.907925
Zm00001d012378	-0.00142042	0.832989	-0.0140015	0.687757	-4.63088	0.931966
Zm00001d012585	0.000843213	0.61977	0.0111141	0.502271	0.283427	0.760382
Zm00001d012591	0.000375743	0.715601	0.00421727	0.60546	0.0840132	0.776321
Zm00001d012662	0.036065	0.0290459	0.674775	0.00467012	4.35881	0.594876
Zm00001d012749	-0.00348002	0.884754	0.00539801	0.621126	1.52233	0.399077
Zm00001d012782	0.289844	0.00189029	3.91226	0.000827001	41.694	0.128142
Zm00001d012953	0.00102936	0.5788	0.00891135	0.519829	1.10361	0.462798
Zm00001d012982	-0.000622119	0.755505	0.166748	0.184575	-1.0726	0.810154
Zm00001d013231	-0.00497044	0.833117	0.471285	0.0353727	5.32119	0.582598
Zm00001d013243	-0.00184992	0.826574	-0.010676	0.666208	1.24057	0.424026
Zm00001d013296	0.00102638	0.715601	0.161153	0.129738	-1.74998	0.852439
Zm00001d014066	-0.000614099	0.752035	0.22898	0.265871	-4.32718	0.849325
Zm00001d014341	0.00571491	0.593541	0.262492	0.185992	8.9943	0.201127
Zm00001d014507	0.00186622	0.508945	0.02791	0.380859	1.32363	0.525427
Zm00001d014795	-9.6768e-05	0.752631	0.00869069	0.557609	1.9933	0.542726
Zm00001d015205	0.00540459	0.398358	0.10561	0.15667	2.05401	0.642757
Zm00001d015407	0.00900039	0.13027	0.153444	0.0672271	10.2564	0.0125356
Zm00001d015469	0.000402686	0.68747	0.0361606	0.249627	0.417625	0.582598
Zm00001d015470	0.00604939	0.438213	0.116402	0.191283	8.61499	0.161885
Zm00001d016070	0.0116356	0.098505	0.224864	0.00815672	-2.31324	0.897632
Zm00001d016160	-0.00242781	0.832989	0.0194591	0.561247	-0.261206	0.776321
Zm00001d016285	-0.00501342	0.964493	-0.0496544	0.870485	1.89078	0.549164
Zm00001d016441	0.020762	0.104202	0.631683	0.000827001	14.43	0.188692
Zm00001d016582	-0.00262457	0.94022	0.00152661	0.616463	-2.32585	0.978396
Zm00001d016625	0.0326679	0.167763	0.96664	0.000827001	8.34872	0.504413
Zm00001d016651	0.0254274	0.106769	0.650425	0.00147022	15.2056	0.112861
Zm00001d016691	0.00340798	0.593541	0.151868	0.168421	-1.71266	0.776321
Zm00001d016708	0.0108888	0.294412	0.229602	0.0605364	8.68877	0.232033
Zm00001d016973	0.00248985	0.503818	0.0358307	0.403172	5.29541	0.245778
Zm00001d017032	0.0168752	0.167763	0.321104	0.0274189	-0.245104	0.716019
Zm00001d017381	0.00851023	0.310145	0.32531	0.00467012	1.40724	0.592756
Zm00001d017397	0.00250876	0.463917	0.0597876	0.224607	0.148588	0.656172
Zm00001d017412	0.00181655	0.628962	0.0921077	0.310147	1.02226	0.567029
Zm00001d017422	-0.00425493	0.964493	-0.0283914	0.774504	-1.21448	0.852439
Zm00001d017425	0.00262761	0.686643	0.444713	0.0221035	-2.26616	0.843074
Zm00001d017466	-0.00581356	0.964493	0.00353368	0.592596	-0.517073	0.754489
Zm00001d017508	-0.00330569	0.907451	-0.0196263	0.691698	-8.49788	0.976705
Zm00001d017768	-0.00249932	0.922933	-0.00824783	0.683472	-2.86759	0.92542
Zm00001d017874	3.75949e-05	0.800059	-0.00146708	0.696392	0.121311	0.660107
Zm00001d017880	-0.00449896	0.882708	0.0797166	0.334011	6.14305	0.089074
Zm00001d017953	0.00479151	0.438213	0.150909	0.0916271	0.30445	0.700107
Zm00001d018230	0.000971506	0.715601	0.0406464	0.419771	1.71101	0.598998
Zm00001d018305	0.00326334	0.593541	0.0596415	0.389855	-1.67523	0.89584
Zm00001d018325	-0.000563622	0.792528	-0.00163675	0.621126	2.50949	0.337096
Zm00001d018617	0.0141851	0.3619	0.323068	0.0828947	-0.442457	0.711475
Zm00001d018628	0.0126998	0.0849495	0.259455	0.00559099	12.6059	0.00934024
Zm00001d018734	-0.00336425	0.859395	-0.0203291	0.687757	-2.79939	0.927895
Zm00001d018854	-0.000535463	0.752631	0.196306	0.17367	-2.04744	0.82775
Zm00001d018917	0.0302721	0.0432246	0.499772	0.00378057	25.6566	0.0039696
Zm00001d019311	0.00865338	0.399993	0.20778	0.10388	1.23355	0.643457
Zm00001d019327	-0.000373345	0.778406	-0.0114378	0.691992	-0.0126029	0.695839
Zm00001d019364	-0.00291621	0.826574	0.152262	0.252781	4.81776	0.523942
Zm00001d019400	-0.00326573	0.866215	-0.0285649	0.728394	-6.6393	0.993301
Zm00001d019411	0.0154693	0.127718	0.300016	0.0354151	11.324	0.100507
Zm00001d019415	0.0288021	0.185109	0.440411	0.0969755	25.7992	0.00934024
Zm00001d019497	0.0229882	0.310145	0.909896	0.00147022	-2.91356	0.776634
Zm00001d019698	-0.00810571	0.964493	-0.0635962	0.895893	1.24974	0.660107
Zm00001d019718	-0.00148285	0.833117	-0.0240389	0.740993	4.81038	0.338657
Zm00001d019985	-0.00219516	0.826574	0.144606	0.105521	-3.84868	0.890357
Zm00001d020171	0.00411913	0.615381	0.0903152	0.412481	-4.60606	0.873543
Zm00001d020172	0.0158979	0.297884	0.344082	0.0981815	2.73626	0.464874
Zm00001d020306	-0.00305973	0.958241	0.0167654	0.478195	-1.55202	0.927201
Zm00001d020371	0.0184454	0.182602	0.316884	0.0523426	-0.889633	0.73256
Zm00001d020383	0.00649363	0.525766	0.267268	0.059544	23.1662	0.0151223
Zm00001d020401	0.317269	0.00189029	4.13857	0.000827001	34.6102	0.232033
Zm00001d020402	0.00582157	0.49564	0.126581	0.254685	6.95386	0.17388
Zm00001d020463	0.0103009	0.358432	0.162668	0.203442	4.82573	0.565255
Zm00001d020511	-0.00315505	0.873551	-0.00575872	0.646342	-0.220306	0.760382
Zm00001d020703	0.144173	0.00821297	2.52185	0.000827001	13.6617	0.451359
Zm00001d020811	0.00983389	0.127718	0.189987	0.0271604	3.34404	0.173378
Zm00001d020823	0.0143942	0.185109	0.261977	0.0605364	4.79488	0.478687
Zm00001d020867	0.00458371	0.439473	0.121076	0.115593	2.26904	0.565255
Zm00001d020892	0.000550217	0.718193	0.131493	0.250593	-1.43884	0.820218
Zm00001d020915	0.0150701	0.167763	0.261903	0.0787996	3.12564	0.354516
Zm00001d020950	-0.00430205	0.873551	-0.0286703	0.691698	5.54033	0.1654
Zm00001d020953	0.0465604	0.108996	1.4815	0.000827001	18.8408	0.242146
Zm00001d020961	0.0365632	0.202936	0.892172	0.00517774	6.37998	0.487661
Zm00001d021131	0.0551462	0.0219373	0.76033	0.00815672	32.8724	0.00916062
Zm00001d021202	0.00568597	0.486219	0.0972131	0.354968	0.978129	0.642757
Zm00001d021318	0.00866952	0.324445	0.127457	0.225345	-2.50568	0.882926
Zm00001d021410	0.00938515	0.232184	0.1297	0.168538	1.63314	0.65811
Zm00001d021673	0.0338562	0.110765	1.0841	0.000827001	7.31771	0.524697
Zm00001d021682	0.00223427	0.686643	0.246564	0.0766226	0.439854	0.70898
Zm00001d021761	0.153324	0.00588089	2.47017	0.000827001	17.5125	0.359055
Zm00001d021835	-0.00198724	0.882618	-0.0243424	0.751188	-0.485441	0.873543
Zm00001d021978	-0.00158778	0.836105	-0.0241271	0.751188	-1.66239	0.882926
Zm00001d022089	0.00325766	0.702572	0.452141	0.0787996	15.5178	0.424026
Zm00001d022228	0.278154	0.00189029	4.12107	0.000827001	36.2987	0.245778
Zm00001d022327	0.00298619	0.66669	0.0527984	0.502271	-7.35976	0.978633
Zm00001d022395	0.607573	0.00189029	8.21186	0.000827001	63.229	0.089074
Zm00001d022424	0.00503445	0.572268	0.0722181	0.402131	3.90588	0.39696
Zm00001d022456	0.0122411	0.227969	0.28862	0.0465526	-0.172086	0.700107
Zm00001d022457	0.0173331	0.388107	0.459138	0.0731407	10.054	0.25113
Zm00001d023253	0.00206107	0.615381	0.0566276	0.334011	4.90688	0.446203
Zm00001d023430	-0.00803272	0.958241	0.00819418	0.591678	4.20561	0.371672
Zm00001d023592	0.00438254	0.443851	0.0806257	0.228499	-3.63058	0.931966
Zm00001d024465	0.00397335	0.505913	0.0960518	0.267764	6.76276	0.11981
Zm00001d024767	-0.000402531	0.823066	0.00161672	0.602461	-0.0569149	0.711475
Zm00001d024798	0.00277119	0.503818	0.0501887	0.334011	6.57815	0.0827946
Zm00001d025148	0.00451856	0.496311	0.222239	0.0274189	2.47981	0.658726
Zm00001d025205	0.0267797	0.191523	0.777325	0.00320129	8.22812	0.565255
Zm00001d025401	-0.00188571	0.883969	0.000636275	0.6246	-4.2117	0.976705
Zm00001d025533	0.0064493	0.413274	0.11077	0.202385	2.10188	0.631295
Zm00001d025706	0.00042051	0.61977	0.00657965	0.480857	0.737556	0.642757
Zm00001d025823	0.00446972	0.587462	0.390072	0.000827001	2.37223	0.658726
Zm00001d025885	0.000765369	0.695487	0.0568553	0.326598	4.18983	0.30718
Zm00001d025887	-0.000678752	0.778406	-0.00552225	0.640098	0.58325	0.68546
Zm00001d025977	0.00104364	0.686643	0.0478623	0.388432	-6.15066	0.968399
Zm00001d026245	0.0118244	0.0650339	0.163202	0.0503289	1.6822	0.521039
Zm00001d026567	-0.00163884	0.84969	-0.013279	0.714416	-0.212043	0.711475
Zm00001d027332	0.00966565	0.358432	0.310484	0.0247567	0.275288	0.658726
Zm00001d027443	-0.00321404	0.880047	-0.028917	0.731383	-1.85828	0.868483
Zm00001d027533	-0.000846635	0.855103	0.000146279	0.640098	-6.59795	0.956107
Zm00001d027557	0.014082	0.399993	0.472497	0.0122869	8.26954	0.39109
Zm00001d027700	0.00761328	0.243541	0.210868	0.00927959	13.0825	0.116798
Zm00001d027711	0.0089	0.467713	0.228524	0.157856	12.2811	0.159414
Zm00001d028307	0.0411365	0.127718	0.629685	0.0369982	27.8746	0.00934024
Zm00001d028465	0.000314669	0.686643	0.00573164	0.561247	0.855253	0.39696
Zm00001d028651	-0.00206321	0.889006	-0.0416291	0.858045	1.00323	0.451359
Zm00001d028750	-0.000402827	0.823074	-0.00679303	0.706046	0.36889	0.658726
Zm00001d028776	0.041023	0.0360034	0.673981	0.00320129	30.5355	0.089074
Zm00001d028867	-0.00100734	0.774073	0.126484	0.23798	0.92702	0.671986
Zm00001d028888	-0.00682555	0.964493	-0.0391035	0.790155	-1.49236	0.877317
Zm00001d028906	0.055549	0.00189029	1.39211	0.000827001	8.305	0.313704
Zm00001d028995	-0.000821157	0.793088	-0.00598749	0.646342	2.83671	0.371672
Zm00001d029056	-0.00381645	0.893275	-0.031969	0.722266	-1.8132	0.895096
Zm00001d029558	0.0146427	0.438213	0.5614	0.0164259	7.42677	0.565255
Zm00001d029699	0.275948	0.00189029	3.88234	0.000827001	22.2169	0.315479
Zm00001d029716	-0.00275833	0.907451	-0.0249826	0.733768	2.05607	0.310712
Zm00001d029778	0.00579656	0.438213	0.143019	0.18905	0.0617876	0.700107
Zm00001d030159	0.0317426	0.0893161	0.490528	0.0437391	2.72348	0.524697
Zm00001d030213	0.0412113	0.0287796	0.56886	0.0104202	8.69306	0.17388
Zm00001d030372	0.0173264	0.263118	0.450523	0.0253379	11.2776	0.0138936
Zm00001d030988	-0.00523256	0.983479	-0.0827622	0.98368	1.76496	0.567029
Zm00001d030995	0.00900576	0.114677	0.138116	0.0781706	12.1624	0.089074
Zm00001d031191	0.066509	0.00476352	1.12788	0.000827001	15.5136	0.089074
Zm00001d031749	0.0048792	0.593541	0.144091	0.276615	-1.08906	0.700107
Zm00001d031959	0.00164808	0.585222	0.129198	0.00208926	0.319121	0.666383
Zm00001d032098	0.00165855	0.663663	0.0468719	0.434175	-0.782689	0.801834
Zm00001d032144	0.00914482	0.341878	0.145953	0.206251	6.78195	0.277872
Zm00001d032186	0.000216614	0.72796	0.0322725	0.384662	-0.0113716	0.700107
Zm00001d032221	0.00144669	0.652991	0.0778332	0.290867	3.55289	0.292021
Zm00001d032233	0.0098822	0.183143	0.218717	0.039318	11.5587	0.103375
Zm00001d032377	0.0080414	0.398358	0.162492	0.18905	1.87197	0.592756
Zm00001d032691	0.0399641	0.185109	1.05871	0.00559099	16.8053	0.338657
Zm00001d032825	0.0346325	0.13679	0.703321	0.00846849	-1.56738	0.700107
Zm00001d032850	0.0331677	0.14199	1.01704	0.000827001	18.9844	0.11981
Zm00001d032926	0.00479254	0.68747	0.362577	0.121767	2.75671	0.594876
Zm00001d032955	0.00667413	0.243541	0.0911003	0.151932	2.67459	0.313704
Zm00001d032993	0.0116184	0.209766	0.193335	0.10388	9.49588	0.0525012
Zm00001d033156	0.00299542	0.505913	0.0515122	0.347175	-2.8419	0.907136
Zm00001d033517	0.0757218	0.0440108	1.48099	0.00147022	23.6153	0.337096
Zm00001d033583	0.0680098	0.0219373	1.65848	0.000827001	18.6616	0.242146
Zm00001d033747	-0.000147711	0.755505	0.0260263	0.519435	-0.28304	0.700107
Zm00001d033924	-0.0104957	0.994001	-0.125682	0.991401	-1.8425	0.867608
Zm00001d033981	-0.00773502	0.964493	0.00291159	0.609796	0.976051	0.695839
Zm00001d034035	0.00653596	0.275158	0.163925	0.0747402	4.52006	0.317223
Zm00001d034103	0.00332638	0.27442	0.0567629	0.117351	6.62691	0.100507
Zm00001d034104	0.000569334	0.718939	-0.00112716	0.675302	-1.90273	0.976705
Zm00001d034488	-0.00151445	0.84969	0.00241432	0.609636	-0.0817528	0.711475
Zm00001d034489	0.00141787	0.686643	0.10953	0.241679	5.7826	0.322906
Zm00001d034732	0.0108074	0.184957	0.180714	0.0787996	2.13294	0.525427
Zm00001d035162	0.177272	0.00189029	3.02969	0.000827001	27.8723	0.310712
Zm00001d035390	0.138916	0.00345183	2.37103	0.000827001	38.9794	0.0039696
Zm00001d035588	0.00129583	0.647203	0.0582601	0.213008	1.25288	0.446203
Zm00001d035604	-0.0133526	0.922549	-0.136706	0.802159	-3.95229	0.873543
Zm00001d035629	0.0155112	0.145883	0.265239	0.0408195	4.24303	0.536439
Zm00001d035756	0.016376	0.141847	0.574949	0.000827001	3.3567	0.478687
Zm00001d035759	-0.00559789	0.922933	-0.0062595	0.641773	0.245628	0.660107
Zm00001d035907	0.0128854	0.508945	0.458172	0.0958646	-0.238529	0.716019
Zm00001d036014	0.0154208	0.340518	0.426576	0.00846849	0.896687	0.671986
Zm00001d036739	-0.00653754	0.964493	0.0371218	0.412481	-0.326022	0.749711
Zm00001d036761	0.0107713	0.183143	0.175659	0.0673245	3.84039	0.282239
Zm00001d036792	-0.00275705	0.918316	-0.0208406	0.749619	-0.660114	0.868483
Zm00001d036827	-0.00688897	0.922549	0.111061	0.276615	2.60769	0.525427
Zm00001d036951	0.00277561	0.439473	0.089089	0.105515	2.44268	0.30718
Zm00001d036991	0.0093574	0.443851	0.106361	0.384662	10.2151	0.212047
Zm00001d037023	-0.00377219	0.823066	0.282476	0.10388	2.41215	0.593341
Zm00001d037210	-0.00289157	0.877579	0.096324	0.204274	-0.593963	0.776321
Zm00001d037681	0.0012085	0.655675	0.137718	0.0901667	-1.55943	0.858606
Zm00001d037783	0.000840438	0.66669	0.0243281	0.47308	-2.6134	0.89584
Zm00001d037834	-0.000949143	0.800059	0.0975916	0.168538	-1.51539	0.843726
Zm00001d037857	0.0116329	0.62263	0.562319	0.0960215	17.7057	0.242146
Zm00001d038045	0.00159311	0.615381	0.0274702	0.426806	0.0235938	0.700107
Zm00001d038062	0.00612739	0.13377	0.1239	0.0245943	1.94149	0.39696
Zm00001d038066	0.0392229	0.0736031	0.755915	0.00320129	1.55937	0.658726
Zm00001d038123	0.000172364	0.733192	0.00385484	0.609636	0.300182	0.594876
Zm00001d038164	0.00383599	0.471275	0.0758858	0.249627	-2.77879	0.92542
Zm00001d038165	0.00227493	0.463917	0.0434441	0.208664	0.364523	0.643457
Zm00001d038167	0.0104636	0.0219373	0.192827	0.00927959	2.54132	0.356362
Zm00001d038478	-0.00469182	0.91457	-0.0813142	0.881127	-3.01807	0.929435
Zm00001d038907	0.0200322	0.184957	0.358274	0.0718309	17.9331	0.0270655
Zm00001d039049	0.00218341	0.354234	0.0659561	0.0836758	-0.44777	0.807534
Zm00001d039363	-0.00324182	0.92495	-0.0852339	0.945652	10.4899	0.031426
Zm00001d039387	-0.00697359	0.91457	0.0109852	0.579118	-3.67885	0.895096
Zm00001d039542	-0.00185292	0.862936	0.00891413	0.645602	1.04175	0.653273
Zm00001d039575	0.017368	0.0128052	0.353839	0.00467012	7.69683	0.0411137
Zm00001d039644	0.0399418	0.102488	0.896935	0.000827001	20.3791	0.277872
Zm00001d039719	0.000187562	0.721719	0.0179795	0.448019	2.00657	0.567029
Zm00001d039788	0.0232922	0.243541	0.56698	0.0133859	9.54012	0.158784
Zm00001d039931	-0.00198277	0.832989	0.00299937	0.609796	-2.25288	0.852439
Zm00001d039932	0.0139076	0.311166	0.258114	0.117855	7.94803	0.242146
Zm00001d040016	-0.000500886	0.823074	-0.0065721	0.684495	-0.257332	0.818668
Zm00001d040468	0.00602665	0.48724	0.152126	0.208664	1.30313	0.642757
Zm00001d040536	-0.0166647	0.964493	-0.210481	0.927831	-0.0521297	0.700107
Zm00001d040786	0.00710047	0.48724	0.113833	0.317568	15.449	0.100507
Zm00001d040789	-0.000141337	0.751002	0.0142522	0.548794	0.192917	0.712875
Zm00001d040906	0.0175222	0.243322	0.262216	0.134871	11.8329	0.0320622
Zm00001d041180	-0.00644646	0.922933	-0.0715448	0.815156	0.45925	0.658726
Zm00001d041277	0.0268989	0.129296	0.627645	0.00273766	6.00919	0.39696
Zm00001d041287	0.0098212	0.284544	0.161276	0.158092	11.3721	0.147346
Zm00001d042293	0.00612793	0.0913758	0.118846	0.0227472	0.10519	0.577196
Zm00001d042367	0.00617675	0.443851	0.0637643	0.384662	7.26894	0.464874
Zm00001d042444	-0.00175019	0.91457	-0.00300057	0.666208	-0.612851	0.844309
Zm00001d042512	-0.000526928	0.755505	0.00144248	0.602461	0.141895	0.700107
Zm00001d042551	0.00704101	0.463917	0.158537	0.226863	3.7607	0.446203
Zm00001d042863	0.01506	0.127718	0.35593	0.00467012	10.0461	0.0677168
Zm00001d042868	-0.00154638	0.870075	-0.0232406	0.751188	0.323115	0.700107
Zm00001d043221	0.000439199	0.700923	0.00332729	0.602461	0.0151395	0.712875
Zm00001d043234	-0.00126852	0.826574	-0.00608444	0.646342	-1.86113	0.882926
Zm00001d043253	0.00140477	0.625796	0.0257758	0.487003	5.75705	0.226074
Zm00001d043339	0.00339607	0.501298	0.107313	0.250593	0.68462	0.567029
Zm00001d043344	0.0147245	0.358432	0.802051	0.000827001	8.46819	0.582598
Zm00001d043432	-0.00575562	0.885652	0.0548351	0.426806	2.81394	0.468033
Zm00001d043500	-0.00596123	0.896421	-0.0165494	0.666208	7.29555	0.245778
Zm00001d043528	0.0183023	0.0254462	0.227638	0.0284689	8.47716	0.106126
Zm00001d043762	0.042747	0.167763	1.30804	0.000827001	9.52108	0.337096
Zm00001d043858	0.0568037	0.13377	1.35725	0.000827001	-7.84502	0.873543
Zm00001d043898	0.00687821	0.554319	0.362055	0.0564642	3.8232	0.565255
Zm00001d043954	-0.001367	0.832989	0.00651701	0.589844	-0.0263132	0.700107
Zm00001d044043	0.00309111	0.501298	0.0749539	0.254685	1.65409	0.399326
Zm00001d044142	0.00728185	0.127718	0.110014	0.0799802	3.13005	0.0577397
Zm00001d044389	0.0332413	0.208801	1.01801	0.000827001	-2.14894	0.818668
Zm00001d044421	-0.00510591	0.976522	-0.017218	0.731383	0.868571	0.658726
Zm00001d044465	-0.000194303	0.767504	0.024918	0.397267	-1.34663	0.888199
Zm00001d044762	0.00099289	0.647203	0.0201631	0.486137	-0.308492	0.700107
Zm00001d044951	-0.00233954	0.84292	-0.0181382	0.667883	-1.90797	0.873543
Zm00001d045277	0.0133966	0.106769	0.238815	0.0305659	1.41201	0.700107
Zm00001d045320	0.000865872	0.686643	0.0537801	0.407786	0.301131	0.656172
Zm00001d045344	0.00397306	0.454902	0.103043	0.157856	0.892375	0.658726
Zm00001d045347	-0.00386263	0.832989	0.0566611	0.467928	4.09347	0.454921
Zm00001d045350	-0.0057137	0.951016	0.0785326	0.278409	-0.305978	0.813769
Zm00001d045589	0.0019361	0.585222	0.028897	0.441582	-3.19341	0.927895
Zm00001d045972	0.00262958	0.615381	0.114359	0.303578	2.09816	0.350187
Zm00001d046005	-0.00094747	0.81283	-0.0100176	0.683472	3.49256	0.207244
Zm00001d046138	0.00148281	0.66669	0.0537459	0.354977	3.97299	0.390204
Zm00001d046184	0.0508604	0.0105856	0.968618	0.000827001	25.3805	0.00934024
Zm00001d046234	0.0129038	0.398358	0.222695	0.226863	7.56795	0.089074
Zm00001d046261	0.000569542	0.706621	0.0225072	0.502271	2.26414	0.292272
Zm00001d046385	0.00596887	0.27445	0.206165	0.0100496	0.893912	0.615012
Zm00001d046402	0.00287403	0.625796	0.086434	0.334011	0.600761	0.700107
Zm00001d046471	-0.00260301	0.875333	-0.0168922	0.687757	-1.7958	0.913009
Zm00001d046483	0.0246503	0.191523	0.490385	0.0437391	27.7749	0.158784
Zm00001d046593	0.000453528	0.68747	0.0241689	0.357584	-0.88015	0.873543
Zm00001d046981	0.00339899	0.62263	0.131635	0.250593	-8.84818	0.97153
Zm00001d047078	0.000427302	0.710275	0.00264523	0.60546	2.59132	0.38566
Zm00001d047189	0.0290312	0.110487	0.724435	0.000827001	-0.3117	0.700107
Zm00001d047190	0.016556	0.12281	0.376808	0.00966955	2.96246	0.542726
Zm00001d047194	0.00448864	0.548546	0.201256	0.0536245	-2.40961	0.890357
Zm00001d047201	-0.000789711	0.823066	0.0280916	0.406318	2.88986	0.143727
Zm00001d047418	0.672818	0.00189029	9.61223	0.000827001	109.387	0.0039696
Zm00001d047651	-0.0101613	0.922933	0.116474	0.357584	-2.38978	0.858606
Zm00001d047656	-0.000198454	0.755505	0.0368005	0.399098	-0.197138	0.771722
Zm00001d047658	0.000160783	0.721719	0.17161	0.0447946	-1.62158	0.760382
Zm00001d047942	0.0707455	0.0144349	1.3527	0.000827001	0.696271	0.700107
Zm00001d048604	-0.00249838	0.84969	0.00178046	0.612063	-0.257872	0.700107
Zm00001d048616	0.00512701	0.35607	0.127069	0.120558	6.83487	0.277872
Zm00001d048621	-0.00781428	0.94022	0.000368293	0.612063	1.77168	0.629439
Zm00001d048709	-0.00570405	0.893275	0.0166331	0.560789	-2.70217	0.873543
Zm00001d049330	0.00249956	0.554319	0.061432	0.334011	-0.522348	0.776321
Zm00001d049584	-0.00280428	0.889006	0.0564149	0.310147	1.40174	0.700107
Zm00001d049640	0.0398331	0.185109	1.17773	0.00208926	11.638	0.390204
Zm00001d049922	-0.00192148	0.812075	0.0472476	0.502271	3.81084	0.44101
Zm00001d050019	0.000908297	0.686643	0.0580187	0.357584	-5.11445	0.968399
Zm00001d050339	0.000447831	0.686643	0.0388195	0.38415	1.41017	0.582598
Zm00001d050785	-1.37109e-05	0.721719	-0.003315	0.635624	5.06467	0.277872
Zm00001d051167	-0.0108193	0.964493	-0.122597	0.936948	-5.84258	0.984983
Zm00001d051693	0.293439	0.00189029	4.1688	0.000827001	38.1254	0.242146
Zm00001d051700	-0.00335709	0.84969	0.127826	0.225345	-2.95868	0.935409
Zm00001d052136	0.00310473	0.610563	0.108162	0.276615	6.60393	0.322906
Zm00001d052148	0.00469954	0.467713	0.120811	0.186283	-4.4846	0.956107
Zm00001d052172	0.00214446	0.572268	0.0366331	0.419771	2.44285	0.381782
Zm00001d052220	0.00797279	0.496311	0.348699	0.0374059	19.3784	0.11981
Zm00001d052458	0.00298061	0.649761	0.0253375	0.561247	0.0509939	0.700107
Zm00001d052543	0.0547697	0.0745313	1.24176	0.000827001	17.1454	0.390204
Zm00001d052701	0.00250197	0.628342	0.0907184	0.316537	8.05561	0.0929248
Zm00001d052731	-0.00164532	0.826574	-0.0248449	0.713739	-0.499443	0.843726
Zm00001d052937	0.00995707	0.426125	0.293852	0.105521	-15.5942	0.947509
Zm00001d053007	0.00915583	0.378838	0.405183	0.000827001	5.35192	0.226074
Zm00001d053143	0.00470071	0.471275	0.24449	0.0244283	-2.58413	0.89584
Zm00001d053146	0.000398206	0.715601	0.06014	0.357584	-1.57206	0.858606
Zm00001d053189	0.0014628	0.498503	0.0242555	0.38415	0.233549	0.711475
Zm00001d053213	0.0348302	0.0415004	0.47963	0.0238176	7.91835	0.17388
Zm00001d053349	-0.000229571	0.756209	0.0753446	0.148563	0.604433	0.716019
Zm00001d053897	-0.0101018	0.951016	-0.135402	0.898926	5.23341	0.60625
