# Supplementary material for: Cuticle development and the underlying transcriptome–metabolome associations during early seedling establishment
Source: J Exp Bot. 2024 Jul 20;75(20):6500–22. doi: 10.1093/jxb/erae311 (PMC11522977; doi:10.1093/jxb/erae311)
Supplement: erae311_suppl_Supplementary_Table_S4 [file erae311_suppl_supplementary_table_s4.xlsx]

## Sheet: Table S4
Supplementary Table S4. Putative cuticle-related genes (A) as well as their Mapman function annotation (B, C, D). The genes are selected by having significant association with cuticular waxes (B), or with lipidized cell wall monomers (C), or with both cuticular components (D).
Explanation of columns in Table S4A
Num	Identifier of putative cuticle-related genes
Zm_ID	Identifier of putative cuticle-related genes according to B73 v4 reference genome.
Category	Category of putative cuticle-related genes based on the association with lipidized cell wall (LCW) monomers and cuticular waxes: LCW monomer-associated genes, cuticular wax-associated genes, as well as genes that are associated with compositions of both LCW monomers and cuticular waxes.
Cluster	Clustering membership of putative cuticle-related genes as determined by weighted gene co-expression network analysis (WGCNA). Genes labeled as NA were removed by WGCNA due to no expression in >90% of samples.
Hub	Whether the putative cuticle-related genes is a hub gene in its associated cluster.
Functional description	Functional description are acquired from Maize Genetics and Genomics Database (maizegdb.org)
MapMan	Annotation of putative cuticle-related genes to significant MapMan function bins according to Fisher's exact test.
Arabidopsis ortholog	Identifiers of Arabidopsis orthologs are acquired from Maize Genetics and Genomics Database (maizegdb.org)
Functional description of Arabidopsis ortholog	Functional description of the Arabidopsis orthologs are acquired from TAIR database.

## Sheet: Table S4A
Table S4A. Putative cuticle-related genes selected by multi-omics integration approach based on the assocation with lipidized cell wall (LCW) monomer composition (LCW monomer-associated genes), cuticular wax composition (cuticular wax-associated genes), or both (LCW monomer- and cuticular wax-associated genes).
Num	Zm_ID	Category	Cluster	Hub	Functional description	Arabidopsis ortholog	Functional description of Arabidopsis ortholog	Average gene expression per genotype per organ (fpkm)
								B73						B73xMo17						Mo17xB73						Mo17
								Root	Coleo	LfSheath1	Encased	LfBlade1	LfBlade2	Root	Coleo	LfSheath1	Encased	LfBlade1	LfBlade2	Root	Coleo	LfSheath1	Encased	LfBlade1	LfBlade2	Root	Coleo	LfSheath1	Encased	LfBlade1	LfBlade2
1	Zm00001d000046	Cuticular wax-associated gene	19	FALSE	calcineurin B-like9	AT4G17615	Member of AtCBL (Calcineurin B-like Calcium Sensor Proteins) family. Protein level is increased upon high salt, mannitol, and cold stresses. CBL1 interacts with CIPK23 and recruits the kinase to the plasma membrane where the substrate(s) of CIPK23 may reside. CBL1 localization is regulated by protein modification including myristolation and acylation.	19.7251	21.6212	14.2049	11.5865	11.7414	11.7949	19.5247	17.7546	13.3905	10.9396	10.8231	9.55823	17.2057	16.2028	13.2993	10.8308	9.4535	8.87578	16.3349	15.1241	10.5864	8.52485	7.05811	6.86115
2	Zm00001d000074	Cuticular wax-associated gene	19	FALSE	Transducin/WD40 repeat-like superfamily protein	AT5G54520	Splicing factor which functions in embryo development by regulating embryonic patterning.	13.6666	13.2296	7.20022	10.1997	5.44498	5.36003	14.5453	14.5899	12.6494	10.0456	8.20118	5.22218	17.4827	15.5404	12.6569	7.47991	5.45732	5.61109	18.1784	16.0271	10.7999	10.8769	7.17396	3.46343
3	Zm00001d000123	LCW monomer-associated gene	1	TRUE	NAD(P)-binding Rossmann-fold superfamily protein	AT1G32220	NAD(P)-binding Rossmann-fold superfamily protein;(source:Araport11)	9.85683	31.8283	63.8647	72.5316	188.168	173.86	9.30124	27.5588	52.3661	62.5077	204.067	211.267	9.50409	32.5338	61.7894	120.706	213.42	158.01	11.4203	37.544	85.791	77.6552	206.735	216.813
4	Zm00001d000135	LCW monomer- and Cuticular wax-associated gene	19	TRUE	Late embryogenesis abundant protein (LEA) family protein	AT3G62580	Late embryogenesis abundant protein (LEA) family protein;(source:Araport11)	13.771	16.2242	9.80427	9.78519	2.78813	4.31363	12.9609	13.4594	11.9978	9.61062	3.59513	4.35574	14.7204	13.3577	11.0144	7.90142	3.27572	5.61993	16.2559	12.3668	10.342	9.56134	4.73271	4.40895
5	Zm00001d000150	Cuticular wax-associated gene	19	FALSE	Transducin/WD40 repeat-like superfamily protein	AT5G54520	Splicing factor which functions in embryo development by regulating embryonic patterning.	22.0391	21.2535	19.8537	16.7206	10.1269	9.34638	27.7032	24.9529	21.2758	16.044	15.6575	9.49082	29.6103	25.2364	18.0031	13.8417	10.8167	10.7355	28.1335	28.8319	17.7746	17.9152	12.5317	10.2706
6	Zm00001d000164	LCW monomer-associated gene	1	FALSE	Phosphoribulokinase chloroplastic	AT1G32060	Phosphoribulokinase is an essential enzyme of the Calvin-Benson-Bassham (CBB) cycle (photosynthetic carbon fixation). It catalyzes the ATP-dependent conversion of ribulose-5-phosphate (Ru5P) to ribulose-1,5-bisphosphate.	0.193107	11.6587	34.6822	31.3895	91.1351	88.7466	0.161169	16.1385	32.2899	38.6356	76.5535	94.4586	0.152158	19.9849	35.9653	49.4138	107.142	93.6559	0.48099	23.2827	57.6255	46.4873	81.1885	108.208
7	Zm00001d000230	LCW monomer-associated gene	1	FALSE	Protease Do-like 5 chloroplastic	AT4G18370	Encodes DEG5. Forms a hexamer with DEG8 in the thylakoid lumen. Involved in the cleavage of photodamaged D2 protein of photosystem II (PSII).	0.66608	7.63965	13.9536	20.7028	24.814	34.3971	1.09588	9.06221	13.2008	23.5902	31.6402	40.9073	1.06776	11.3849	17.5191	35.2764	29.6899	37.902	1.63315	11.7855	15.8357	26.1203	29.8188	48.9249
8	Zm00001d000240	LCW monomer-associated gene	19	FALSE	Transcription initiation factor IIF beta subunit	AT1G75510	Transcription initiation factor IIF, beta subunit;(source:Araport11)	25.1983	22.1328	18.7162	19.5403	10.4178	9.30001	26.5583	17.7904	15.795	17.9778	10.0591	10.087	23.9005	18.6414	15.144	14.2949	11.4848	11.2394	27.9775	15.8797	16.4127	16.0354	12.9267	13.8391
9	Zm00001d000257	LCW monomer-associated gene	18	FALSE	Transmembrane CLPTM1 family protein	AT5G08500	Transmembrane CLPTM1 family protein;(source:Araport11)	37.106	32.9159	33.8809	37.3473	7.9695	10.4361	48.9193	34.7634	32.3479	34.6162	9.86835	8.92209	45.9621	31.1632	28.5783	26.4919	8.07037	17.8219	43.4622	32.1147	24.7324	31.0464	12.139	10.9153
10	Zm00001d000279	LCW monomer- and Cuticular wax-associated gene	10	FALSE	Ribulose bisphosphate carboxylase large chain	ATCG00490	large subunit of RUBISCO. Protein is tyrosine-phosphorylated and its phosphorylation state is modulated in response to ABA in Arabidopsis thaliana seeds.	0.362138	45.1507	214.786	172.918	165.357	607.142	0.648552	9.31415	44.4203	50.7851	113.673	106.91	0.477679	5.45922	10.5975	3.83346	6.28804	4.36716	0.707435	4.20608	10.2927	4.00562	5.12268	6.37169
11	Zm00001d000316	LCW monomer- and Cuticular wax-associated gene	1	FALSE	NADP-dependent malic enzyme%2C chloroplastic	not available	not available	10.9397	12.7002	273.691	297.208	3283.02	3294.62	17.473	13.1297	353.574	346.746	3720.94	3770.12	14.9318	12.2442	386.361	1196.09	3860.33	2892.75	23.1211	30.0004	555.998	592.347	2617.81	3445.12
12	Zm00001d000399	LCW monomer-associated gene	7	FALSE	chloroplast protein synthesis2	AT2G28000	Encodes chaperonin-60 alpha, a molecular chaperone involved in Rubisco folding. Mutants display aberrant chloroplast and embryo development. The mRNA is cell-to-cell mobile.	2.04158	118.363	93.5048	541.051	17.3995	119.331	5.11832	119.076	129.983	570.952	55.3617	126.228	4.03779	131.082	112.902	373.592	40.2005	225.814	6.74359	114.568	96.9128	446.186	91.7396	157.962
13	Zm00001d000428	LCW monomer- and Cuticular wax-associated gene	19	TRUE	Transmembrane 9 superfamily member 9	AT2G24170	Endomembrane protein 70 protein family;(source:Araport11)	12.6444	11.036	4.24504	2.9418	0.334954	0.432308	14.0024	9.19734	3.53047	2.03869	0.472933	0.353204	14.0826	5.75389	2.81947	1.42769	0.25424	1.12724	10.6453	5.62882	0.930457	2.42538	0.340428	0.303344
14	Zm00001d000436	LCW monomer-associated gene	16	FALSE	Mitochondrial import inner membrane translocase subunit Tim17/Tim22/Tim23 family protein	AT5G51150	Mitochondrial import inner membrane translocase subunit Tim17/Tim22/Tim23 family protein;(source:Araport11)	20.7105	14.3329	14.5015	13.8989	11.0515	10.7226	20.15	14.062	13.023	11.7967	10.2917	8.68892	18.0348	11.3982	11.2718	10.5047	8.77702	8.6933	13.5818	9.31267	9.16065	9.55714	8.60499	7.38988
15	Zm00001d001787	Cuticular wax-associated gene	19	FALSE	Pre-mRNA cleavage factor Im 25 kDa subunit 2	AT4G25550	Cleavage/polyadenylation specificity factor, 25kDa subunit;(source:Araport11)	44.113	51.836	39.9825	30.2049	8.73421	8.74499	57.402	50.735	51.7882	37.6755	17.255	9.39347	52.0146	46.0612	40.1699	26.6075	8.9976	17.9728	48.1315	49.0287	25.9065	38.9851	17.6385	9.37159
16	Zm00001d001790	LCW monomer- and Cuticular wax-associated gene	19	TRUE	Cysteine protease ATG4a	AT2G44140	Autophagy protein that cleaves ATG8s.	21.5536	20.0085	12.0673	10.2841	9.25047	7.87087	23.6959	16.7902	11.08	10.7689	8.99042	7.2527	27.7567	15.3367	11.5033	9.43702	8.47898	8.75915	25.17	16.7781	14.2525	11.5642	10.6694	9.48366
17	Zm00001d001806	LCW monomer- and Cuticular wax-associated gene	1	TRUE	DNA mismatch repair protein MutS type 2	AT1G65070	DNA mismatch repair protein MutS, type 2;(source:Araport11)	1.72278	3.6472	4.80374	5.77605	11.8289	12.5624	2.63864	3.8579	4.71274	6.61484	11.1361	10.6583	2.13967	4.22379	4.1365	8.16467	10.3045	8.89396	1.3631	3.36939	5.06898	6.80512	11.3657	11.5325
18	Zm00001d001843	LCW monomer- and Cuticular wax-associated gene	1	FALSE	Thioredoxin X chloroplastic	AT1G50320	encodes a prokaryotic thioredoxin	11.5275	10.5005	19.9933	29.035	83.7898	78.9336	10.103	10.123	19.8277	33.7922	94.6644	93.4161	12.4514	12.2025	26.9893	58.4057	98.0154	83.1078	10.1581	16.5969	21.8167	26.3204	66.5747	76.1147
19	Zm00001d001857	LCW monomer- and Cuticular wax-associated gene	1	TRUE	light harvesting complex photosystem II subunit 6	AT1G15820	Lhcb6 protein (Lhcb6), light harvesting complex of photosystem II.	3.19678	84.4143	190.4	293.727	589.85	675.666	2.62818	90.9043	210.291	306.103	478.258	616.941	2.41873	109.984	250.465	417.457	645.939	569.402	4.50216	117.999	228.707	216.33	461.348	510.265
20	Zm00001d001882	LCW monomer- and Cuticular wax-associated gene	19	FALSE	Signal recognition particle 19 kDa protein	AT1G48160	signal recognition particle 19 kDa protein, putative / SRP19;(source:Araport11)	168.065	128.652	102.162	92.7014	39.8594	41.6016	165.221	124.696	122.929	80.4481	45.787	44.0263	165.002	117.215	100.597	72.8674	46.7228	55.0007	196.526	181.973	108.13	86.883	62.9739	51.762
21	Zm00001d001900	LCW monomer- and Cuticular wax-associated gene	18	TRUE	Probable cysteine protease RD21B	AT3G19390	Granulin repeat cysteine protease family protein;(source:Araport11)	8.79704	12.7061	5.71965	8.65868	0.153352	0.747128	8.40539	9.60892	4.71579	6.84732	0.206623	0.93133	10.8223	7.96861	6.08809	4.72877	0.228321	2.68176	11.8797	6.07301	6.09377	6.35738	0.776013	1.26567
22	Zm00001d001901	LCW monomer-associated gene	18	TRUE	Reticulon-like protein B11	AT2G15280	Reticulon family protein;(source:Araport11)	19.9504	18.2331	12.8983	15.4515	3.70174	4.69293	21.4358	16.1645	15.2858	15.2628	6.12052	4.53462	20.1924	14.0963	14.1007	11.5635	5.05232	9.51015	26.1058	12.9778	12.4391	16.0341	6.69727	6.63105
23	Zm00001d001902	Cuticular wax-associated gene	19	FALSE	Carboxylesterase SOBER1	not available	not available	3.30886	2.53814	1.14588	0.263726	0.548922	0.61456	5.02791	2.87281	1.44445	0.345714	0.761096	0.62867	5.39174	3.62803	1.09004	0.460524	0.750254	0.534206	7.04931	6.0764	1.7383	0.370778	1.33621	1.14309
24	Zm00001d001984	Cuticular wax-associated gene	19	FALSE	Probable amino acid permease 7	AT5G23810	Encodes nonfunctional amino acid transporter. AAP7 is the most distantly related member of the AAP family, a group of well characterized amino acid transporters within the ATF1 superfamily. Expression of this gene has not been detected with RNA gel blots or promoter GUS studies.	50.723	41.0379	3.55798	0.969437	0.961834	0.857457	52.5909	22.4665	2.62018	0.70031	0.289928	0.3534	65.7436	27.0725	2.19095	0.521582	0.74245	0.399592	28.4087	29.4934	5.35759	0.434671	0.707821	0.313882
25	Zm00001d001988	LCW monomer- and Cuticular wax-associated gene	19	TRUE	Probable protein phosphatase 2C 59	AT4G31750	Encodes HopW1-1-Interacting protein 2 (WIN2). Interacts with the P. syringae effector HopW1-1. WIN2 has protein phosphatase activity. Modulates plant defenses against bacteria. Three WIN proteins are identified so far (WIN1: AT1G80600; WIN2: AT4G31750; WIN3: AT5G13320).	72.2909	56.6082	51.0382	28.9546	22.0655	19.5363	73.9333	51.267	48.1938	29.1568	20.0048	15.5932	72.3342	59.4332	37.7769	26.9007	18.0383	19.3927	65.0996	61.9608	44.1587	34.0076	31.0523	25.8064
26	Zm00001d001999	Cuticular wax-associated gene	19	FALSE	Galactose mutarotase-like superfamily protein	AT4G25900	Galactose mutarotase-like superfamily protein;(source:Araport11)	137.561	105.425	113.645	86.2991	46.6195	56.2738	146.664	122.742	98.2269	81.9914	39.293	51.4922	143.418	123.187	97.7963	78.5043	42.3554	58.2814	196.693	133.589	106.598	84.2537	56.6645	61.3627
27	Zm00001d002014	Cuticular wax-associated gene	19	FALSE	Os07g0120600 protein	AT1G30020	SVB family gene.	2.40831	1.49452	0.265785	0	0.035055	0.121587	4.13894	5.33103	0.221426	0.0249653	0.057777	0.0372433	4.08121	5.30619	0.181444	0.0578433	0.092046	0.030115	9.22349	5.08456	0.849139	0.076569	0.494992	0.281028
28	Zm00001d002029	LCW monomer-associated gene	19	FALSE	Protein TIFY 3B	AT3G43440	jasmonate-zim-domain protein 11;(source:Araport11)	112.534	90.1124	114.712	78.721	36.4769	41.5296	110.963	74.2739	92.2136	65.6428	32.9108	39.5141	117.275	79.4345	92.915	60.8116	30.8793	41.9506	119.751	68.3894	86.1265	61.5185	33.7096	39.3961
29	Zm00001d002035	Cuticular wax-associated gene	9	FALSE	Endonuclease 2	not available	not available	67.8275	34.8219	3.32772	6.95487	0.508667	0.762161	84.3489	43.0873	3.77195	6.65817	0.281995	0.731751	65.3156	58.186	3.39696	3.21489	0.18647	2.89276	75.194	40.469	2.90653	1.88161	0.307767	0.393338
30	Zm00001d002038	LCW monomer-associated gene	1	FALSE	anti-sigma factor antagonist domain of sulfate transporter91	AT1G23090	Encodes AST91 mRNA for sulfate transporter.	2.14599	14.9997	25.6212	25.084	222.848	127.46	1.09192	9.14559	20.0079	20.2743	163.356	132.18	1.3098	9.39208	20.4178	28.671	186.761	110.688	0.669068	9.0426	8.40082	6.70671	81.8412	62.5217
31	Zm00001d002046	Cuticular wax-associated gene	19	FALSE	Alpha-N-acetylglucosaminidase	not available	not available	10.5183	5.22482	3.84078	2.01982	0.187572	0.163617	14.0147	7.96319	2.98393	1.46283	0.24488	0.120691	12.2817	8.2756	3.06505	0.877213	0.197615	0.650242	9.35014	8.42757	1.72005	1.04734	0.426514	0.165145
32	Zm00001d002129	LCW monomer-associated gene	1	FALSE	Protein kinase superfamily protein	AT1G71810	Protein kinase superfamily protein;(source:Araport11)	0.630424	6.00968	12.3351	9.39801	53.2136	36.3076	0.752454	5.15765	9.83829	10.0833	39.8826	35.072	0.643326	5.54676	11.2536	16.2638	51.3633	29.7502	0.594457	7.64163	13.1225	13.5746	43.6538	36.5287
33	Zm00001d002130	LCW monomer- and Cuticular wax-associated gene	1	FALSE		AT2G21960	Membrane protein (ECM1), contains protease domain, located in chloroplast.	0.888507	16.9347	35.1407	35.3408	156.044	145.509	1.16888	18.9012	24.1674	38.5816	122.437	142.933	0.738137	28.8824	28.8247	75.758	151.996	117.869	1.34087	30.1614	37.0361	41.2976	131.961	140.139
34	Zm00001d002172	Cuticular wax-associated gene	NA	FALSE	G-type lectin S-receptor-like serine/threonine-protein kinase B120	not available	not available	1.04146	0.598061	0.290512	0.612328	0.188645	0.459092	1.68628	0.704702	0.480976	0.587916	0.220638	0.355096	1.35505	0.725544	0.410376	0.524168	0.192812	0.395978	1.63816	0.85812	0.397837	0.815615	0.399955	0.571943
35	Zm00001d002184	LCW monomer- and Cuticular wax-associated gene	19	FALSE	Peroxisome biogenesis protein 22	AT3G21865	Interacts with PEX4 in a yeast two-hybrid. The PEX4 and PEX22 pair may be important during the remodeling of peroxisome matrix contents as glyoxysomes transition to leaf peroxisomes.	14.3592	11.9541	8.81475	9.55984	2.7113	3.55974	18.8223	10.2658	9.70752	7.9662	2.67942	2.74111	16.8285	9.24215	8.73628	7.60524	2.55696	4.92338	20.3241	10.4656	7.6052	7.69215	4.00634	4.42963
36	Zm00001d002357	Cuticular wax-associated gene	19	FALSE	Protein kinase superfamily protein	AT4G24480	Raf-like kinase required for stomatal vapor pressure difference response.	3.84129	8.26556	2.01756	1.90539	1.86114	1.50468	6.85252	6.15901	2.22697	2.20539	1.78421	1.43902	5.67056	4.7453	2.10678	2.07071	1.79489	1.63417	6.14566	3.92819	1.67738	2.12859	1.38527	1.91123
37	Zm00001d002382	Cuticular wax-associated gene	19	FALSE	Core-2/I-branching beta-16-N-acetylglucosaminyltransferase family protein	AT2G19160	Core-2/I-branching beta-1,6-N-acetylglucosaminyltransferase family protein;(source:Araport11)	7.45665	6.22349	5.07271	4.92683	2.69036	3.28418	10.6396	6.59301	4.7783	4.1528	2.97059	3.13455	8.62476	6.41421	4.37463	3.84445	2.47182	3.11309	8.14505	7.97852	5.98282	3.93542	3.38992	3.14812
38	Zm00001d002384	LCW monomer- and Cuticular wax-associated gene	1	TRUE	PAP fibrillin family protein	AT5G19940	Putative fibrillin; enables plants to cope with moderate light stress and affects cadmium tolerance.	4.15738	18.5146	29.9658	39.5908	78.631	69.79	2.85664	15.9654	24.8482	40.412	87.052	76.0396	2.8745	21.042	34.0962	59.3748	90.4607	72.922	2.33783	20.2575	30.7027	40.7067	98	87.1135
39	Zm00001d002412	Cuticular wax-associated gene	NA	FALSE	Probable xyloglucan endotransglucosylase/hydrolase protein 21	not available	not available	3.93332	2.72393	0.482016	0.009323	0	0.0293723	2.11892	1.56053	0.444275	0.015525	0.0110307	0	2.2276	0.62644	0.0217533	0.0565133	0.0138993	0	2.0739	1.99128	0.107601	0	0	0
40	Zm00001d002433	LCW monomer-associated gene	19	FALSE	OSJNBa0083N12.13 protein; protein	AT4G19140	exopolysaccharide production negative regulator;(source:Araport11)	33.1516	20.8357	22.5732	20.5367	8.88287	11.4378	29.2263	28.0505	20.8852	17.5766	9.41611	10.0376	29.2428	24.1292	21.0518	15.9813	9.40946	12.0946	37.4725	25.8973	22.5534	16.4682	11.69	11.3445
41	Zm00001d002434	Cuticular wax-associated gene	NA	FALSE	alternative oxidase3	AT1G32350	Alternative oxidase (AOX); terminal oxidases of electron transfer in mitochondria.	1.78864	2.58817	0.305663	0.044693	0.118207	0.0817943	1.85173	1.46369	0.151067	0.032075	0.045298	0.0581693	1.72525	0.927089	0.283674	0.0207683	0.0332937	0.049727	1.53245	1.7178	0.137797	0.0115827	0.036953	0.0265977
42	Zm00001d002452	LCW monomer- and Cuticular wax-associated gene	NA	FALSE	Probable WRKY transcription factor 35	not available	not available	2.85531	0.480723	0.313651	0.0232997	0	0	2.71657	0.586532	0.24105	0.0875387	0	0	3.01686	0.449955	0.432768	0.0198403	0	0.01621	2.30562	0.659682	0.553403	0.0326697	0.0117617	0
43	Zm00001d002490	LCW monomer-associated gene	1	FALSE	Plastid-specific 30S ribosomal protein 2	AT2G35410	Chloroplast stroma localized RNA binding protein that displays a preference for PSBA RNA.	2.60377	14.1382	22.248	50.8207	114.927	128.764	3.6126	21.1535	27.7651	58.9469	112.936	138.041	4.01337	22.6549	30.9254	97.2352	124.687	114.491	2.91552	23.3054	39.518	65.9914	140.882	148.872
44	Zm00001d002495	LCW monomer-associated gene	9	FALSE	AT-hook motif nuclear-localized protein 21	not available	not available	87.7471	1.9208	0.170441	0.050383	0.0611577	0.0837493	64.8282	1.63977	0.255119	0.075996	0.0644863	0.0474993	67.1883	0.489799	0.0876813	0.141579	0.0489593	0.0266113	64.2781	1.79316	0.121452	0.0101153	0.0216317	0.05748
45	Zm00001d002536	Cuticular wax-associated gene	NA	FALSE	Probable L-type lectin-domain containing receptor kinase S.5	not available	not available	1.82201	1.12412	0.131042	0.179631	0.0254543	0.050469	1.77965	0.911227	0.181351	0.113278	0.00971433	0.0630787	2.17498	0.958492	0.0995933	0.0488827	0.023544	0.048741	2.17668	0.986561	0.164372	0.017529	0.0853937	0.03645
46	Zm00001d002642	LCW monomer-associated gene	9	FALSE	Dof zinc finger protein DOF2.5	AT4G24060	Plant-specific Dof transcription factor which regulates vascular cell di#erentiation and lignin biosynthesis.	18.0988	6.8186	3.83427	2.42361	1.19601	1.63737	13.8047	4.89806	2.78926	2.28361	0.978803	1.18033	12.9839	2.9156	2.35233	1.65542	0.874512	1.75623	10.0173	2.43972	1.76207	1.96841	0.970665	0.935293
47	Zm00001d002679	LCW monomer- and Cuticular wax-associated gene	NA	FALSE	Mechanosensitive ion channel protein 6	not available	not available	0	0.234082	0.305802	0.381008	0.699209	0.702022	0.054589	0.168766	0.198789	0.382667	0.645506	0.55435	0.0207677	0.0737753	0.348561	0.510262	0.642363	0.461926	0.0448357	0.092099	0.226361	0.43166	0.509857	0.50741
48	Zm00001d002682	Cuticular wax-associated gene	19	FALSE	Alpha-L-fucosidase 1	AT2G28100	Encodes a protein with &#945;-fucosidase activity. The activity was assessed on 2'-fucosyl-lactitol. AtFUC1 was not able to act on XXFG substrates, at least when heterologously expressed in <i>Pichia pastoris</i>. The enzyme has been postulated to act on fucosylated substrates other than xyloglucan oligosaccharides. was shown (<i>Pichia pastoris</i>) to hydrolyze fucose in 3- and 4-linkage , henc…	9.84833	7.39428	5.74214	3.22744	3.26426	3.47596	12.172	8.7184	5.19209	3.33816	4.24693	3.44844	12.9324	9.85853	5.91817	4.02136	4.02544	3.86607	11.2204	10.2097	6.76855	4.27489	5.15826	4.14919
49	Zm00001d002751	Cuticular wax-associated gene	19	FALSE	Probable isoaspartyl peptidase/L-asparaginase 3	AT5G61540	N-terminal nucleophile aminohydrolases (Ntn hydrolases) superfamily protein;(source:Araport11)	8.62435	7.61382	8.59116	5.02938	2.36833	2.51962	8.60211	9.67374	6.92767	4.96654	2.53792	2.32858	9.42182	9.42473	8.07448	4.04677	2.64163	3.39365	8.89708	10.4947	6.02457	4.27093	3.38588	3.02534
50	Zm00001d002791	Cuticular wax-associated gene	19	FALSE	Dolichyl-P-Man Man	AT1G02145	Plays a role in the regulation of the endoplasmic reticulum-associated degradation of misfolded glycoproteins, and plant growth and stress response.	10.2713	9.26011	7.54868	8.59232	3.99496	4.37565	13.2055	10.8111	9.35378	8.62	4.89446	4.35966	12.2222	8.96455	8.73658	6.58094	4.76504	5.81233	13.0769	10.7609	7.37191	9.35994	4.71792	4.71397
51	Zm00001d002815	LCW monomer- and Cuticular wax-associated gene	1	TRUE	NAD(P)H-quinone oxidoreductase subunit M chloroplastic	AT4G37925	Encodes subunit NDH-M of NAD(P)H:plastoquinone dehydrogenase complex (Ndh complex) present in the thylakoid membrane of chloroplasts. This subunit is thought to be required for Ndh complex assembly.	3.34592	24.8864	86.9103	152.437	570.083	566.141	5.94333	38.5053	102.617	158.128	561.652	629.254	5.23357	53.7208	116.844	342.9	575.691	451.828	7.6242	64.226	158.586	168.788	421.052	537.691
52	Zm00001d002864	LCW monomer-associated gene	19	FALSE	Probable polyol transporter 4	AT2G20780	Major facilitator superfamily protein;(source:Araport11)	16.3275	10.6533	11.8055	7.09238	5.01269	5.35286	15.6974	10.482	9.00362	7.25601	4.37125	5.28208	15.8199	11.501	10.4876	6.80814	4.44029	5.23239	16.7124	10.3028	10.5795	6.7966	7.89266	6.11411
53	Zm00001d002878	Cuticular wax-associated gene	19	FALSE	Uncharacterized ACR%2C YggU family COG1872 containing protein	AT1G49170	hypothetical protein;(source:Araport11)	39.8592	32.1889	25.73	15.9414	14.3939	14.4235	31.8943	29.9309	25.0925	13.395	12.717	12.5993	31.2228	38.9078	23.4853	13.6381	12.6259	13.6388	43.8325	34.1487	23.8991	13.4748	15.3277	13.8539
54	Zm00001d002897	LCW monomer-associated gene	19	FALSE	peroxidase14	not available	not available	331.119	7.36686	0.276427	0.0907953	0.171943	0.263982	280.692	3.99506	0.334683	0.174399	0.374832	0.286562	217.585	4.85239	0.452302	0.12733	0.17877	0.132675	256.763	10.644	0.677303	0.142077	0.237111	0.275036
55	Zm00001d002946	Cuticular wax-associated gene	19	FALSE	Probable magnesium transporter NIPA4	AT1G34470	magnesium transporter, putative (DUF803);(source:Araport11)	21.0717	17.9844	18.2408	14.2902	14.5877	11.6983	25.4124	21.3977	18.4722	15.3132	14.8692	12.432	24.6793	20.4929	18.4021	14.7739	14.3176	13.5861	23.5327	20.695	19.298	17.1478	16.313	14.2115
56	Zm00001d002969	Cuticular wax-associated gene	18	TRUE	ATP-dependent Clp protease proteolytic subunit 2 mitochondrial	AT5G23140	One of several nuclear-encoded ClpPs (caseinolytic protease). Contains a highly conserved catalytic triad of Ser-type proteases (Ser-His-Asp). The name reflects nomenclature described in Adam et. al (2001). This mitochondrial CLPP2 assists coordination and homeostasis of respiratory complexes.	48.0608	35.3746	17.0999	24.9185	6.79248	9.32712	44.8889	29.4959	27.4336	22.1397	12.3455	7.33754	45.47	24.4519	24.8298	18.2841	6.3812	13.0451	51.2027	23.7633	10.4635	21.3624	9.06516	8.21976
57	Zm00001d002980	Cuticular wax-associated gene	19	FALSE	Protein RETICULATA chloroplastic	not available	not available	12.167	12.3712	6.7743	6.7969	4.73146	5.65522	12.1841	11.6983	7.48726	5.26353	5.06725	4.48491	13.4292	12.1408	6.57282	5.36534	4.74121	4.0524	13.8069	14.163	6.81211	6.52903	7.80946	6.0162
58	Zm00001d003007	Cuticular wax-associated gene	9	TRUE	Pentatricopeptide repeat (PPR) superfamily protein	not available	not available	13.3139	16.8877	9.91465	13.2435	6.97976	4.75449	13.9398	17.1433	15.3863	12.9081	8.59093	5.36313	15.7321	16.7543	10.9116	9.48495	5.32363	7.14929	14.7559	13.4753	9.1789	12.3105	5.94694	5.57548
59	Zm00001d003052	Cuticular wax-associated gene	19	FALSE	NAC domain-containing protein 21/22	AT4G28530	Member of NAC family of transcription factors. Along with NAC2, KIR1 positively regulates programmed cell death of stigmatic tissue.	0.709916	18.1323	0.422413	0.0743543	0.148009	0.301764	3.30422	7.62445	0.482206	0.0509337	0.103546	0.405985	7.11572	7.13237	0.443281	0.22018	0.104583	0.485368	3.93533	7.77088	0.203333	0.0513517	0.0951387	0.196919
60	Zm00001d003076	Cuticular wax-associated gene	9	TRUE	General transcription factor IIH subunit 2	AT1G05055	Member of transcription factor TFIIH complex. Involved in transcription and DNA repair and interacts with AtXPD.	11.8983	13.5966	8.88868	9.73547	3.7222	3.86619	12.5125	14.7855	11.6351	8.67537	4.82647	3.78046	13.4562	10.6807	8.82739	6.30503	3.61659	6.0493	12.6515	11.8992	6.3498	9.29705	5.27826	4.2516
61	Zm00001d003081	Cuticular wax-associated gene	19	FALSE	glutaredoxin homolog1	AT5G40370	Glutaredoxin family protein;(source:Araport11)	442.161	265.614	192.315	89.9329	71.2997	56.578	361.829	249.63	215.199	115.603	70.3002	61.331	346.991	386.207	149.364	77.7389	61.7569	57.8613	479.133	299.228	143.811	103.518	50.5848	67.9493
62	Zm00001d003101	Cuticular wax-associated gene	19	FALSE	Probable leucine-rich repeat receptor-like protein kinase	AT2G33170	Leucine-rich repeat receptor-like protein kinase family protein;(source:Araport11)	7.74457	16.0435	5.22743	7.18125	2.27358	2.55066	12.3244	14.8716	6.1536	7.19907	2.57586	4.2765	14.5288	12.83	5.26645	5.42186	2.20723	4.74554	11.963	12.6486	6.97179	10.0427	4.48433	6.24383
63	Zm00001d003102	Cuticular wax-associated gene	1	FALSE	UDP-glycosyltransferase 92A1	AT5G12890	UDP-Glycosyltransferase superfamily protein;(source:Araport11)	43.6525	2.173	1.32346	1.61575	1.18806	1.22349	53.0575	1.60835	3.05838	1.78994	3.06439	5.94415	53.6789	1.40143	1.81993	2.68738	3.54344	4.01023	49.0686	1.34773	6.28098	2.35703	7.22246	9.76782
64	Zm00001d003157	LCW monomer-associated gene	4	FALSE	S-adenosylmethionine decarboxylase proenzyme S-adenosylmethionine decarboxylase alpha chain S-adenosylmethionine decarboxylase beta chain	AT3G02470	Encodes a S-adenosylmethionine decarboxylase involved in polyamine biosynthesis.	1426.2	1166.9	1248.87	795.248	1148.89	1009.46	1734.09	2073.49	1393.42	923.612	1194.11	1222.6	1878.04	2486.95	1717.57	1200.87	1463.78	1077.92	2082.51	3213.18	2225.9	1248.86	2397.22	2064.32
65	Zm00001d003159	Cuticular wax-associated gene	19	FALSE	ATP synthase E chain	AT3G01130	ATP synthase E chain;(source:Araport11)	227.631	150.634	117.036	108.075	51.0569	54.0736	138.512	117.541	106.529	80.7552	46.6442	41.3706	138.04	131.817	88.0539	68.9558	36.7586	52.4582	151.457	94.3262	59.3044	48.3441	31.7171	34.5939
66	Zm00001d003162	LCW monomer- and Cuticular wax-associated gene	1	FALSE	Zinc finger protein CONSTANS-LIKE 5	not available	not available	28.0207	42.4387	77.3655	61.6564	327.276	259.004	24.3529	40.5274	79.936	57.7966	240.776	207.508	26.0089	60.1698	80.0721	93.7067	264.454	159.386	24.3555	66.8567	101.616	51.7232	245.735	175.769
67	Zm00001d003242	Cuticular wax-associated gene	9	TRUE	DNA-directed RNA polymerases II and IV subunit 5A	AT3G16680	DNA binding / DNA-directed RNA polymerase;(source:Araport11)	23.3352	30.381	18.0927	21.143	10.2029	9.28745	28.3967	29.165	26.7813	21.7839	13.7813	9.05455	27.4686	27.8602	21.0109	16.2159	9.80654	14.6338	31.1689	27.5792	17.0723	22.9921	12.2496	9.36372
68	Zm00001d003247	LCW monomer-associated gene	19	FALSE	malate synthase1	AT5G03860	Encodes a protein with malate synthase activity.	287.505	34.9769	9.14535	1.96218	1.82068	1.95638	279.373	30.0794	9.28411	3.41223	0.819083	1.98705	234.583	34.3151	6.23458	1.51544	0.754277	1.28171	326.191	30.5776	11.216	2.63858	2.99677	2.94019
69	Zm00001d003294	Cuticular wax-associated gene	NA	FALSE	Pentatricopeptide repeat-containing protein mitochondrial	AT2G15630	Pentatricopeptide repeat (PPR) superfamily protein;(source:Araport11)	1.16914	1.88564	0.626548	0.555421	0.158384	0.13184	1.12438	2.31529	0.910231	0.388784	0.568698	0.168981	1.27491	1.73543	0.874451	0.32313	0.169079	0.527083	1.67915	1.88485	0.500987	0.674155	0.352223	0.233137
70	Zm00001d003297	Cuticular wax-associated gene	NA	FALSE	BTB/POZ domain-containing protein	AT1G67900	Encodes a gene homologous to the NPY family based on deep phylogeny.	0.982957	0.162209	0.0514543	0.143508	0	0.0269263	1.10474	0.316389	0.137401	0.189713	0.0109	0.00975367	1.29565	0.218178	0.20145	0.107192	0.015111	0.107521	1.15237	0.288625	0.155747	0.163469	0.0101097	0.0861627
71	Zm00001d003309	Cuticular wax-associated gene	19	FALSE	Copper amine oxidase family protein	AT2G42490	Peroxisome-localized copper amine oxidase involved in lateral root formation.	80.4669	60.17	21.1893	21.0479	11.2315	10.5621	106.852	91.75	20.0218	25.1922	8.0022	11.1955	119.421	100.709	22.886	20.8724	9.08954	13.3987	92.2717	86.4449	39.1744	28.5369	21.6517	13.8581
72	Zm00001d003334	Cuticular wax-associated gene	19	FALSE	WPP domain-interacting protein 2	AT3G13360	Encodes an outer nuclear membrane protein that anchors RanGAP1 to the nuclear envelope. It interacts with SUN proteins and is required for maintaining the elongated nuclear shape of epidermal cells.	4.16034	9.22353	3.465	2.96064	1.62754	1.21054	7.46345	6.11705	4.07965	2.90106	1.99144	1.4217	8.44477	6.52188	4.24773	2.57697	1.32253	1.47663	5.90614	7.85064	6.05132	3.64617	1.4377	1.81991
73	Zm00001d003347	Cuticular wax-associated gene	19	TRUE	ras related protein1	not available	not available	30.6627	31.3091	25.2916	16.5942	10.1617	10.6351	26.4323	26.5032	18.7821	17.524	9.56757	10.2683	26.3609	32.7403	18.6597	14.8115	7.85151	10.0754	28.9212	25.9734	24.3122	16.7425	10.745	10.0841
74	Zm00001d003379	LCW monomer-associated gene	9	FALSE	Major latex protein 22%3B Pathogenesis-related protein 2	AT1G24020	MLP-like protein 423;(source:Araport11)	0.443349	177.152	269.824	395.94	1.43193	3.00537	0.914937	133.644	298.935	532.88	0.794703	3.11919	0.618482	149.735	394.59	418.071	2.31827	174.182	0.943211	243.184	370.24	570.441	3.74873	3.36486
75	Zm00001d003429	LCW monomer- and Cuticular wax-associated gene	1	FALSE	Glyceraldehyde-3-phosphate dehydrogenase A%2C chloroplastic	AT1G12900	glyceraldehyde 3-phosphate dehydrogenase A subunit 2;(source:Araport11)	7.07514	455.267	744.942	851.527	3290.24	4145.11	8.91616	490.83	817.793	973.64	3586.37	4552.92	7.61234	597.497	1068.63	2416.04	3906.03	3419.51	16.8491	706.121	1441.5	1344.36	3564.01	4530.13
76	Zm00001d003459	LCW monomer-associated gene	1	TRUE	Protein disulfide-isomerase LQY1 chloroplastic	AT1G75690	Thylakoid Thiol/Disulfide-Modulating Protein.	0.526496	23.7615	58.1796	107.114	199.457	251.301	0.856496	19.0811	45.9568	106.056	109.66	243.877	0.799611	28.715	61.6639	160.19	184.278	210.97	2.06536	30.8649	84.0662	101.278	182.845	249.444
77	Zm00001d003477	LCW monomer-associated gene	1	FALSE	cryptochrome2	AT4G08920	Encodes CRY1, a flavin-type blue-light photoreceptor with ATP binding and autophosphorylation activity. Functions in perception of blue / green ratio of light. The photoreceptor may be involved in electron transport. Mutant phenotype displays a blue light-dependent inhibition of hypocotyl elongation. Photoreceptor activity requires light-induced homodimerisation of the N-terminal CNT1 domains of …	9.21798	14.8236	15.8844	12.9621	48.4872	39.1065	10.4102	11.2443	15.8014	13.6957	44.2793	34.1076	10.9961	11.2482	13.7734	18.0987	39.4202	31.6275	6.04807	10.0704	14.7437	11.9852	27.2946	22.4452
78	Zm00001d003494	Cuticular wax-associated gene	19	FALSE		not available	not available	35.4833	14.157	13.9381	2.49152	1.24405	0.702222	37.8575	29.6315	9.98057	2.84723	0.488703	0.288714	32.1825	38.5794	11.0976	1.62699	1.07583	1.05793	37.3128	38.6839	19.179	2.80867	2.07341	0.375649
79	Zm00001d003495	Cuticular wax-associated gene	19	FALSE		not available	not available	33.0901	95.3656	8.93764	1.85935	1.72281	1.57721	38.2609	72.5678	5.85089	1.88207	1.78029	1.50153	35.552	75.3816	5.18163	1.28112	1.52124	1.17219	42.0631	90.8993	7.05419	2.26386	2.96739	1.77205
80	Zm00001d003501	Cuticular wax-associated gene	19	FALSE		AT4G24380	dihydrofolate reductase;(source:Araport11)	8.06701	2.1642	1.90346	0.254547	0.0518497	0.0943397	9.7436	1.8477	1.17602	0.231134	0.057729	0.230386	9.28453	2.353	1.04708	0.112225	0.129487	0.218545	11.9542	2.30461	2.38438	0.36356	0.55731	0.537687
81	Zm00001d003521	Cuticular wax-associated gene	NA	FALSE	AT1G06920 (E=1e-012) ATOFP4 OFP4 | OFP4 (ARABIDOPSIS THALIANA OVATE FAMILY PROTEIN 4)	AT4G04025	transcription repressor;(source:Araport11)	1.05086	0.699008	0.125227	0.128514	0	0.0357527	0.825246	0.678424	0.078238	0.00458467	0.005285	0.032983	0.742564	0.803886	0.0216803	0.0591117	0	0.028966	1.22424	0.336545	0.019223	0.00361267	0.048742	0.0133087
82	Zm00001d003524	Cuticular wax-associated gene	19	FALSE	NAD(P)-linked oxidoreductase superfamily protein	AT1G59950	NAD(P)-linked oxidoreductase superfamily protein;(source:Araport11)	19.5976	24.4959	6.72892	0.27583	1.1182	1.28508	9.19626	21.2571	3.56874	0.0740673	1.40142	0.622293	8.22743	28.8903	4.94648	0.21992	0.921951	0.291654	6.46561	39.211	4.41128	0.101845	3.24798	1.1908
83	Zm00001d003593	Cuticular wax-associated gene	19	FALSE	Expressed protein; protein	not available	not available	18.3673	15.3997	4.50178	3.72006	2.84033	2.69245	13.357	13.3156	6.73642	2.8464	3.89985	1.83606	13.5713	14.8602	4.46169	3.28929	2.49625	1.75923	12.0601	11.3023	3.86993	2.66286	2.76149	1.85487
84	Zm00001d003602	Cuticular wax-associated gene	19	FALSE	Transmembrane CLPTM1 family protein	AT5G08500	Transmembrane CLPTM1 family protein;(source:Araport11)	74.6973	54.1749	44.5564	49.602	26.1645	25.305	81.9368	62.8433	50.5565	45.2176	35.9055	20.7965	74.174	54.5431	40.6658	36.4766	24.7204	27.5223	62.7492	53.7963	29.871	47.2225	32.0015	22.787
85	Zm00001d003630	Cuticular wax-associated gene	19	FALSE	Thioesterase superfamily protein	AT1G04290	Thioesterase superfamily protein;(source:Araport11)	28.5992	35.7469	16.3287	6.45986	8.11703	6.86628	26.0048	39.3681	14.7069	5.99016	11.1005	6.39899	31.5454	49.8421	14.8929	6.5919	9.25565	6.03593	33.7474	53.2616	17.9152	6.07862	11.0461	7.58711
86	Zm00001d003654	LCW monomer- and Cuticular wax-associated gene	19	FALSE	protein disulfide isomerase10	AT1G35620	Encodes a protein disulfide isomerase-like (PDIL) protein, a member of a multigene family within the thioredoxin (TRX) superfamily. Unlike several other PDI family members, transcript levels for this gene are not up-regulated in response to three different chemical inducers of ER stress (dithiothreitol, beta-mercaptoethanol, and tunicamycin). However, the level of transcripts for this gene is sli…	16.5226	16.9856	14.768	13.3019	1.9422	2.20727	20.6486	19.8033	17.2786	14.182	3.63112	1.73538	20.484	18.054	13.9209	9.87436	1.74599	6.21166	23.0441	16.8313	10.7141	13.9325	4.09653	2.99438
87	Zm00001d003668	Cuticular wax-associated gene	19	FALSE	Subtilisin-like protease SBT1.9	not available	not available	27.168	33	2.03189	0.384731	1.31805	0.832234	18.7827	13.6572	2.80831	0.511775	1.0652	0.641097	20.8664	13.8729	1.31823	0.477868	0.786225	0.354756	15.615	7.66492	3.20941	0.648455	1.03161	1.15353
88	Zm00001d003676	LCW monomer-associated gene	1	FALSE	Cellulose synthase-like protein B3	AT2G32530	encodes a gene similar to cellulose synthase	0.278927	2.40321	3.01511	0.395862	119.848	65.1291	0.200469	1.19777	2.35996	0.197371	65.5714	50.4399	0.0653933	0.933248	2.33767	11.9699	87.3715	42.4658	0.241855	0.0530767	0.965181	0.168031	41.1525	24.1706
89	Zm00001d003685	LCW monomer- and Cuticular wax-associated gene	19	TRUE	COP9 signalosome complex subunit 8	AT4G14110	Represses photomorphogenesis and induces skotomorphogenesis in the dark. A component of the COP9 signalosome complex.	29.1733	29.0996	23.1367	22.3304	10.0857	10.4689	29.4929	32.1793	27.3171	23.8138	14.8669	12.5687	30.8513	30.0476	23.8981	19.961	12.7706	16.6908	35.679	28.4892	20.5653	25.7016	15.7736	14.5295
90	Zm00001d003707	LCW monomer-associated gene	9	FALSE	Peroxidase 72	AT2G18140	Peroxidase superfamily protein;(source:Araport11)	191.841	0.608796	2.74793	2.28665	0.145586	0.265373	136.27	0.357307	1.47263	2.45334	0.415402	0.228978	132.517	0.279716	1.55715	1.13296	0.178322	0.338967	137.991	0.0955517	0.583847	0.40551	0.146829	0.214136
91	Zm00001d003715	LCW monomer-associated gene	1	TRUE	Structural molecule	AT5G09820	Encodes fibrillin 5 (FBN5). Located in chloroplast stroma. Essential for plastoquinone-9 biosynthesis. Stimulates enzymatic activity of solanesyl diphosphate synthases (SPS) 1 and 2 through binding to solanesyl moiety. Two splicing variants, named FBN5-A shorter one and FBN5-B longer one. FBN5-B is the protein detected in chloroplast stroma. Involved in plastoquinone biosynthesis.	2.75354	31.3045	58.9426	82.3965	140.934	164.53	2.85906	39.5418	48.1857	70.438	117.564	162.821	2.45729	49.0901	61.3529	106.213	126.724	142.734	3.66332	38.2067	45.3898	63.5494	97.7981	137.544
92	Zm00001d003767	LCW monomer- and Cuticular wax-associated gene	1	TRUE	Photosystem I subunit O	AT1G08380	Encodes subunit O of photosystem I.	8.72778	322.371	1267.06	1340.02	3728.51	4432.93	9.88223	581.474	1370.84	1322.83	4274.86	4986.75	9.31437	716.049	1528.49	2876.49	4520.48	3514.95	21.8156	839.201	2018	1454.06	3579.84	4620.71
93	Zm00001d003770	Cuticular wax-associated gene	9	TRUE		not available	not available	11.9634	13.7436	5.17418	8.82238	1.40917	1.96818	10.4112	11.7174	11.4051	6.92162	1.6319	0.925649	10.9092	11.5696	7.58796	3.94498	1.20336	3.31976	15.2659	12.0493	3.50693	9.16383	2.30324	1.69499
94	Zm00001d003817	Cuticular wax-associated gene	1	FALSE	Starch branching enzyme IIa	AT2G36390	Encodes a starch branching enzyme (EC.2.4.1.18) similar to SBE2 from maize and rice. Expressed throughout plant tissues. The mRNA is cell-to-cell mobile.	5.70076	16.1642	49.763	58.3696	49.0021	75.8177	4.54915	20.5856	40.3841	37.3559	96.1329	97.8122	4.42997	15.1858	44.7976	66.8049	79.2429	81.2271	5.11043	18.2524	47.8208	58.8747	97.4711	116.564
95	Zm00001d003851	Cuticular wax-associated gene	19	FALSE	Probable alpha-amylase 2	AT1G76130	alpha-amylase, putative / 1,4-alpha-D-glucan glucanohydrolase, putative, strong similarity to alpha-amylase GI:7532799 from (Malus x domestica);contains Pfam profile PF00128: Alpha amylase, catalytic domain. Predicted to be secreted based on SignalP analysis.	22.7914	26.3853	20.8627	15.9097	13.0102	15.7354	26.8581	26.6936	19.2354	17.1304	14.3924	16.7218	28.0471	25.9808	15.6911	15.2646	15.1734	15.9884	30.7113	25.7333	21.9801	19.5982	21.191	19.7757
96	Zm00001d003878	Cuticular wax-associated gene	19	FALSE	Probable beta-14-xylosyltransferase IRX10L	AT1G27440	IRX10 was identified as MUCI69 in a reverse genetic screen for MUCILAGE-RELATED genes. Mutations in this gene did not disrupt mucilage properties, likely due to the presence of the functionally redundant IRX10-L.	34.7284	34.4328	30.0873	21.7881	18.9999	20.7912	36.1308	38.4451	25.6084	22.3405	20.3642	15.4722	38.2775	41.666	23.7745	17.6294	15.8776	15.7845	32.2796	36.2338	23.9168	19.7734	16.0133	14.173
97	Zm00001d003879	Cuticular wax-associated gene	19	TRUE	Glycine--tRNA ligase mitochondrial 1	not available	not available	152.084	128.835	111.918	101.272	69.1151	73.5145	133.093	137.917	119.353	106.12	88.3311	71.7815	133.448	145.949	105.004	90.8223	67.9014	79.6346	156.689	139.371	114.102	100.237	80.0805	65.6936
98	Zm00001d003904	LCW monomer-associated gene	18	TRUE	Transport protein particle (TRAPP) component	AT3G05000	Part of multi-protein complex, acting as guanine nucleotide exchange factors (GEFs) and possibly as tethers, regulating intracellular trafficking.	47.1911	32.621	26.9734	26.2087	12.0411	11.6208	45.7621	33.912	31.4954	31.4092	11.4076	9.36973	43.4548	27.1656	29.7761	24.288	10.9039	17.8934	34.633	27.0849	23.1292	37.6067	12.3548	11.3812
99	Zm00001d003941	Cuticular wax-associated gene	19	FALSE	Probable metal-nicotianamine transporter YSL6	AT3G27020	Arabidopsis thaliana metal-nicotianamine transporter YSL6	20.3824	22.8443	14.4304	16.7698	9.88936	8.5737	28.5352	26.5207	14.7306	19.2982	13.3748	9.0255	33.0242	27.614	17.664	15.6435	11.0662	11.368	27.9303	31.9142	17.2245	19.7975	10.407	11.3767
100	Zm00001d003954	LCW monomer-associated gene	1	FALSE	Major facilitator superfamily protein	not available	not available	0.0623993	1.04562	1.57664	1.3914	5.94001	4.55562	0.0369757	0.861075	1.24784	1.49416	8.71698	5.10496	0.13378	0.806657	1.42006	2.75536	6.52427	4.09736	0.0121697	0.823221	1.18211	1.48126	7.05293	3.75776
101	Zm00001d004021	LCW monomer-associated gene	1	FALSE	violaxanthin de-epoxidase1	AT1G08550	Violaxanthin deepoxidase involved in xanthophyll cycle.Two major consequences of the npq1 mutation are the absence of zeaxanthin formation in strong light and the partial inhibition of the quenching of singlet excited chlorophylls in the photosystem II light-harvesting complex	2.02149	13.9547	22.8095	31.4523	69.5408	75.3266	3.29215	19.1692	26.5061	40.0644	84.7232	89.1135	2.42161	26.4146	24.253	58.6551	71.879	60.57	3.74657	24.5556	36.4329	44.3586	66.8581	88.6115
102	Zm00001d004051	Cuticular wax-associated gene	9	TRUE	Mitochondrial import inner membrane translocase subunit Tim17/Tim22/Tim23 family protein	AT3G25120	Mitochondrial import inner membrane translocase subunit Tim17/Tim22/Tim23 family protein;(source:Araport11)	13.3744	18.3692	9.82614	12.4935	0.612583	1.22822	12.9679	13.6234	16.8422	10.3706	1.26349	0.892196	11.7075	15.4777	11.0046	7.39078	0.519577	4.93362	18.2021	16.6775	5.79378	11.4943	1.76387	1.31756
103	Zm00001d004075	Cuticular wax-associated gene	19	FALSE	Probable inactive purple acid phosphatase 27	not available	not available	13.2122	14.5118	8.89611	3.0367	0.996582	1.78698	10.6775	19.4697	7.21147	4.04193	1.60677	2.97667	11.5014	22.7895	7.82997	3.84806	2.02916	2.50727	11.988	24.4188	14.758	5.04643	4.57243	6.15693
104	Zm00001d004120	LCW monomer- and Cuticular wax-associated gene	19	TRUE	Prolyl 4-hydroxylase 1	AT2G43080	Encodes a prolyl-4 hydroxylase that can hydroxylate poly(L-proline),the collagen model peptide (Pro-Pro-Gly)10 and other proline rich peptides.	26.3845	19.0784	18.1675	13.9609	5.59971	5.66249	24.9893	20.0497	16.2901	12.0692	5.16673	3.99287	26.4681	23.1883	13.7177	10.9169	5.00617	7.11565	30.9465	23.7021	12.8625	12.1737	5.35355	5.03328
105	Zm00001d004121	Cuticular wax-associated gene	19	TRUE		not available	not available	17.8061	11.0354	8.39927	9.12422	4.05764	3.38476	14.4205	10.9341	9.52855	8.00231	3.10158	2.67643	16.5238	14.0585	10.0814	6.38628	3.51331	4.75078	20.3931	14.1853	8.9655	9.12241	3.46383	3.48
106	Zm00001d004152	Cuticular wax-associated gene	19	FALSE	DNAse I-like superfamily protein	AT4G30900	DNAse I-like superfamily protein;(source:Araport11)	16.9519	9.82238	11.1229	8.00987	7.68433	5.94079	22.8989	10.7891	11.5926	9.01912	7.88573	5.83099	22.1534	10.1947	11.0796	7.60119	6.357	6.59853	19.5734	12.0284	11.5459	9.9506	7.89699	6.13525
107	Zm00001d004169	LCW monomer-associated gene	19	FALSE	Probable protein S-acyltransferase 14	AT3G60800	Encodes a protein S-acyltransferase that, together with PAT13, cooperatively regulates leaf senescence.	56.7574	35.3482	32.6619	23.7161	16.6152	14.2496	61.2936	37.4784	33.5874	25.989	18.3796	14.6756	55.1347	37.943	28.8018	20.6942	14.6181	15.1304	63.8581	40.8853	35.9729	25.0262	21.2447	15.9916
108	Zm00001d004196	LCW monomer-associated gene	1	FALSE	FMN-linked oxidoreductases superfamily protein	AT3G63510	FMN-linked oxidoreductases superfamily protein;(source:Araport11)	2.16697	4.26849	5.59907	7.19382	33.5265	24.3774	2.69322	4.42731	6.77438	7.98095	38.2284	26.4579	2.1179	5.02489	6.54392	13.1162	38.743	20.1391	2.00935	4.82239	6.99092	9.21339	30.5073	27.1603
109	Zm00001d004198	LCW monomer-associated gene	11	FALSE	CASP-like protein 2A1	AT1G17200	Uncharacterized protein family (UPF0497);(source:Araport11)	5.29062	130.269	152.351	169.131	53.2293	85.031	10.9611	145.77	151.727	178.096	54.6705	93.4681	9.44164	201.035	186.196	182.723	58.8912	134.216	19.4589	176.155	216.301	230.744	81.4695	115.09
110	Zm00001d004270	LCW monomer- and Cuticular wax-associated gene	19	FALSE	GDSL esterase/lipase	AT5G62930	Guard-cell-enriched GDSL Lipase family member.	19.5742	12.5392	13.1889	11.1045	3.45246	4.78155	22.5168	11.9562	12.0877	11.1949	4.42682	3.98578	19.8631	12.8153	13.0761	8.87348	4.47183	6.81445	16.8985	11.4804	10.5835	9.91492	4.77443	4.52298
111	Zm00001d004358	LCW monomer-associated gene	1	FALSE		not available	not available	0.033514	1.587	1.14636	2.06734	5.89515	2.99011	0	1.5484	1.99274	1.66273	4.63497	3.41643	0.0239173	1.38069	1.96902	2.44817	5.52095	2.96359	0.0639193	1.12941	1.12093	3.61145	5.79422	4.39125
112	Zm00001d004451	Cuticular wax-associated gene	19	FALSE	Glyoxylate/hydroxypyruvate reductase HPR3	AT1G12550	Encodes a hydroxypyruvate reductase that reduces HP to glycerate and shows even more activity with glyoxylate, a more upstream intermediate of the photorespiratory cycle. It is likely targeted to the chloroplast where it could provide a compensatory bypass for the reduction of HP and glyoxylate within this compartment. Together with HPPR2 and TAT1 involved in the biosynthesis of pHPL from tyrosin…	14.8976	17.2389	10.833	2.16907	5.8794	4.61615	13.4491	19.236	7.85253	2.76354	2.98602	2.29057	11.6266	22.1086	8.20982	3.26982	3.11335	2.513	12.9465	13.3297	5.73062	1.52192	1.80963	2.27536
113	Zm00001d004478	LCW monomer-associated gene	1	FALSE	Fe-S cluster assembly factor HCF101 chloroplastic	AT3G24430	Encodes chloroplast protein HCF101 (high chlorophyll fluorescence 101). Serves as a chloroplast scaffold protein that specifically assembles [4Fe-4S] clusters and transfers them to the chloroplast membrane and soluble target proteins.	1.96894	26.2792	40.0546	87.194	164.704	176.558	6.63114	27.2114	38.4401	104.297	119.454	149.101	4.06981	29.6191	41.4433	113.819	141.875	146.146	3.52683	21.4019	33.4315	90.755	78.8078	133.997
114	Zm00001d004524	Cuticular wax-associated gene	20	FALSE		not available	not available	8.7013	4.61101	0.247672	0.016664	0.077357	0.107784	5.28558	3.68885	0.153158	0.058139	0.126665	0.347624	4.86753	3.16231	0.118209	0.261281	0.115435	0.043154	6.637	3.00759	0.31061	0.035284	0.70754	0.530265
115	Zm00001d004543	LCW monomer-associated gene	19	FALSE	Rhomboid-like protein 19	AT3G07950	rhomboid protein-like protein;(source:Araport11)	108.961	66.9845	67.0521	56.8897	9.1572	15.4438	124.199	80.5169	71.1547	83.7106	18.1153	18.0189	122.14	75.8423	69.4262	54.1769	10.1259	33.933	127.536	75.0781	94.6488	77.148	18.1607	19.2403
116	Zm00001d004553	Cuticular wax-associated gene	19	FALSE	Zinc finger (C3HC4-type RING finger) family protein	AT2G22680	Zinc finger (C3HC4-type RING finger) family protein;(source:Araport11)	16.778	8.91089	3.90121	2.92132	0.652941	0.621716	16.8336	8.12253	5.16807	2.62766	1.09361	0.679357	21.2507	7.63453	5.58135	1.89302	0.958044	1.44495	19.0968	7.36617	7.46704	2.1868	0.8878	0.76112
117	Zm00001d004672	LCW monomer-associated gene	1	TRUE	Whole genome shotgun sequence of line PN40024 scaffold_12.assembly12x (Fragment)	AT1G32520	TLDc domain protein;(source:Araport11)	7.74736	17.5373	35.0773	33.3179	86.0684	99.7508	8.49657	17.3554	30.1514	30.8344	55.8679	72.5889	10.9462	18.7941	33.363	47.2155	71.8207	68.1502	6.72801	21.0833	43.8683	30.7596	78.0503	76.2711
118	Zm00001d004676	LCW monomer- and Cuticular wax-associated gene	19	TRUE	ARM repeat superfamily protein	AT1G65220	ARM repeat superfamily protein;(source:Araport11)	228.226	217.423	199.318	148.151	73.0292	63.7462	255.536	208.566	185.855	152.699	91.5081	73.2245	242.498	226.246	168.867	118.591	71.3488	96.0007	247.144	200.777	148.093	152.873	79.2177	72.3948
119	Zm00001d004744	LCW monomer-associated gene	9	FALSE	Transcription repressor MYB6	AT1G22640	MYB-type transcription factor (MYB3) that represses phenylpropanoid biosynthesis gene expression	8.23266	4.24225	1.99941	7.05194	0.047586	0.112901	3.40491	3.31853	3.41711	8.28067	0.0598107	0.159563	4.42685	2.78218	3.10895	4.34948	0.0251827	4.18849	7.73809	2.84507	2.98398	10.6765	0.120637	0.0841997
120	Zm00001d004782	LCW monomer-associated gene	19	FALSE	Transducin/WD40 repeat-like superfamily protein	AT2G37160	Transducin/WD40 repeat-like superfamily protein;(source:Araport11)	11.1952	10.9826	10.5106	9.22816	7.99754	7.63064	12.6275	11.7296	8.49072	9.05165	5.1714	6.46957	11.6509	10.6264	9.20706	8.06115	4.30709	6.43499	10.0896	11.1357	9.79802	9.02491	9.1967	6.11727
121	Zm00001d004851	Cuticular wax-associated gene	19	FALSE		AT1G21200	sequence-specific DNA binding transcription factor;(source:Araport11)	7.8317	9.29341	7.58101	4.79953	2.38982	2.19018	10.8825	8.8873	7.89387	4.20339	3.06024	2.72908	10.2543	8.59603	6.10293	3.53346	2.35771	3.26869	9.58808	11.6201	5.45233	4.41283	3.17891	2.52226
122	Zm00001d004933	Cuticular wax-associated gene	9	FALSE	Carbohydrate-binding X8 domain superfamily protein	AT1G09460	Carbohydrate-binding X8 domain superfamily protein;(source:Araport11)	8.99421	21.1661	14.6474	12.5479	3.74132	2.12511	10.2655	17.5877	11.3708	9.57571	2.71142	2.23328	10.544	16.7808	10.7646	7.31577	2.124	4.97774	10.2539	10.6824	7.20526	10.0297	2.67004	1.75127
123	Zm00001d004978	LCW monomer- and Cuticular wax-associated gene	1	TRUE	Saccharopine dehydrogenase	AT1G50450	Dehydrogenase located in chloroplast.	1.18619	7.01533	11.6498	24.3255	26.9133	33.1086	1.62023	7.71771	9.58501	24.6578	31.1619	35.2459	1.23228	9.15404	10.3625	29.3927	26.2473	30.5475	1.34035	7.33075	9.95899	18.933	26.7657	34.4558
124	Zm00001d004997	Cuticular wax-associated gene	18	TRUE	Ubiquinol-cytochrome c reductase complex 8.0 kDa protein	AT3G52730	ubiquinol-cytochrome C reductase UQCRX/QCR9-like family protein;(source:Araport11)	23.0558	15.2239	10.6627	11.399	3.27812	6.41727	14.9522	13.5621	12.0268	11.9946	3.67779	5.77972	14.6017	14.602	10.7172	10.3741	3.60035	8.8165	19.2528	12.2333	9.17487	10.043	4.54665	5.55841
125	Zm00001d005006	LCW monomer-associated gene	19	FALSE	nucleotide sugar transporter-KT 1	not available	not available	27.263	20.6595	23.0474	20.287	3.86794	3.62007	29.341	23.1309	22.5242	23.4192	4.72695	3.94766	30.4201	22.0357	21.1665	16.4871	4.30091	9.75608	31.627	24.5017	22.514	21.1104	5.32478	4.19331
126	Zm00001d005028	Cuticular wax-associated gene	19	FALSE	NAC domain-containing protein 77	AT3G04060	NAC046 is a member of the NAC domain containing family of transcription factors. It was identified in a screen for regulators of chlorophyll protein gene expression. Mutants in NAC046 have delayed senescence and increased CHL content suggesting a role in regulation of senescence and chlorophyll degradation.	4.01651	4.92712	0.711936	0.0991477	0.550236	0.444549	5.71613	5.99535	0.616843	0.047395	0.811351	0.222274	5.27111	5.04624	0.37242	0.203932	0.268119	0.0867737	4.60759	3.25896	0.433139	0.0594153	0.575305	0.212379
127	Zm00001d005065	Cuticular wax-associated gene	9	FALSE	BcpLH protein	AT1G09700	Encodes a nuclear dsRNA binding protein. Involved in mRNA cleavage. The mutant is characterized by shorter stature, delayed flowering, leaf hyponasty, reduced fertility, decreased rate of root growth, and an altered root gravitropic response. It also exhibits less sensitivity to auxin and cytokinin.	11.5949	25.3307	21.0096	19.5209	5.99672	6.56437	13.3659	21.7158	20.8597	15.9309	7.36413	5.03639	12.3367	20.2552	14.2633	12.0415	4.27213	8.38384	9.72412	18.9626	7.7363	16.3056	5.67393	4.48689
128	Zm00001d005080	LCW monomer-associated gene	1	FALSE	multidrug and toxic compound extrusion5	AT2G38330	MATE efflux family protein;(source:Araport11)	2.13143	4.56266	8.61822	7.79484	37.5299	27.5307	2.64564	5.57944	7.55866	8.21799	37.5569	32.6759	2.97683	7.43929	7.57504	18.2108	36.6807	25.2917	3.28645	8.62396	13.1873	11.9928	39.7597	39.7279
129	Zm00001d005144	LCW monomer- and Cuticular wax-associated gene	19	TRUE	NAD-dependent dyhydrogenase%2C Gfo/Idh/MocA family	AT3G20790	NAD(P)-binding Rossmann-fold superfamily protein;(source:Araport11)	20.9542	20.6504	16.487	15.5912	2.93246	3.60228	19.9309	22.8946	16.0254	16.6047	2.8256	2.8709	24.8659	26.0707	14.8356	11.9872	2.94627	6.68303	25.874	22.657	16.0106	15.218	3.92258	3.30707
130	Zm00001d005164	LCW monomer- and Cuticular wax-associated gene	19	TRUE	Calcium-dependent protein kinase 28	AT2G17890	Encodes a member of Calcium Dependent Protein Kinase. Protein is N-myristoylated. Localizes to the plasma membrane. Localizes to the chloroplast when the myristoylation motif is mutated.	24.8094	18.8803	11.7308	10.325	4.89151	5.26734	30.3417	16.6384	13.0918	11.5915	4.84207	5.25726	22.3525	14.1558	11.0326	9.07109	4.5222	6.39489	26.4398	12.6364	12.5703	11.5531	7.98258	6.49071
131	Zm00001d005185	LCW monomer- and Cuticular wax-associated gene	19	FALSE	PHD finger protein ALFIN-LIKE 2	not available	not available	17.9961	16.91	14.1015	12.0578	6.22511	4.17365	19.6159	16.2491	14.8356	12.2487	9.32505	4.07231	18.831	14.4679	12.5442	8.9174	5.18767	6.55308	22.1418	15.9719	11.3211	11.1263	7.17976	5.15316
132	Zm00001d005231	LCW monomer-associated gene	19	FALSE	ADP-ribosylation factor A1F	AT1G10630	A member of ARF GTPase family. A thaliana has 21 members of this family, known to be essential for vesicle coating and uncoating and functions in GTP-binding. Gene encoding ADP-ribosylation factor and similar to other ARFs and ARF-like proteins. The gene is shown to play a role in cell division, cell expansion and cellulose production using antisense construct.	411.831	337.346	307.914	310.221	53.2048	62.9404	334.91	296.393	323.26	287.927	79.9704	57.8861	353.979	319.789	273.581	211.511	52.6474	129.741	378.794	298.461	256.138	248.845	81.6076	73.0287
133	Zm00001d005271	LCW monomer-associated gene	18	FALSE	serine/threonine protein kinase 3	not available	not available	41.2467	29.2343	29.3806	29.2836	4.98984	4.05828	34.9373	27.847	29.4098	31.6482	4.33688	4.32474	37.6646	24.598	27.8288	20.7141	4.45784	12.8866	45.1773	26.8093	33.9523	30.2014	8.83889	5.34113
134	Zm00001d005346	LCW monomer-associated gene	1	FALSE	Aldo-keto reductase/ oxidoreductase	AT2G27680	Oxidoreductase located in chloroplast.	3.2214	24.9558	45.6816	97.9267	155.711	178.7	3.55865	33.1162	42.5882	115.5	217.939	230.571	3.74131	44.948	41.9878	167.314	189.157	174.153	3.93811	37.0085	54.6693	112.237	206.149	254.047
135	Zm00001d005370	LCW monomer-associated gene	18	FALSE	GPI mannosyltransferase 1	AT5G22130	member of Glycosyltransferase Family- 50	3.86434	4.21712	3.40498	3.67349	0.388764	0.501506	5.08819	4.26521	3.71919	3.75745	0.585837	0.269152	4.90044	3.27002	3.03759	2.40171	0.452249	1.70466	5.42302	3.45322	2.81797	3.94312	0.808781	0.309196
136	Zm00001d005437	Cuticular wax-associated gene	NA	FALSE	Proteinase inhibitor propeptide	AT1G71950	SPI-1 is a member of the I9 inhibitor family. It is an inhibitor of SBT4.13 subtilase.	2.06097	0.031134	0.0359663	0	0	0	2.36531	0	0	0	0	0	2.00123	0.034492	0.036241	0	0	0	3.47035	0	0	0	0	0
137	Zm00001d005446	LCW monomer- and Cuticular wax-associated gene	1	TRUE	Photosystem I reaction center subunit IV A	AT2G20260	Encodes subunit E of photosystem I. The mRNA is cell-to-cell mobile.	8.1879	418.171	1011.65	1103.72	3248.33	3843.52	8.36466	595.884	1107.27	1143.53	3256.97	3893.91	7.52292	708.475	1164.16	2212.31	3537.09	2847.62	16.5965	702.938	1219.73	1042.57	2714.08	3411.02
138	Zm00001d005457	LCW monomer-associated gene	1	FALSE		not available	not available	14.1651	87.5166	119.632	86.0189	649.773	463.862	11.7895	57.4607	112.396	68.3307	570.039	390.655	11.4632	90.336	137.389	209.637	534.034	299.762	14.4004	82.3078	120.881	68.1257	367.394	296.391
139	Zm00001d005482	Cuticular wax-associated gene	2	TRUE	Thioredoxin superfamily protein	AT1G21350	Thioredoxin superfamily protein;(source:Araport11)	5.15025	22.272	37.0139	53.3281	53.9565	70.0729	8.54201	24.4635	35.059	57.6307	51.087	70.1547	8.34364	27.6051	39.7678	65.2432	60.8168	66.7077	10.7994	32.1778	41.0168	50.0025	56.1219	72.1291
140	Zm00001d005504	LCW monomer- and Cuticular wax-associated gene	19	FALSE	Ras-related protein RABA4c	AT3G12160	Encodes RABA4D, a member of the Arabidopsis RabA4 subfamily of Rab GTPase proteins. It is transported in exocytic vesicles to the apical tip of pollen tubes where it appears to promote tip growth. Proper localization of RabA4d depends on ROP1, RIC3, and RIC4 activity.	12.045	8.15375	7.67005	6.03874	1.42192	1.49464	10.6426	6.68784	5.87021	4.81781	1.23326	1.20109	10.4215	6.90567	4.93451	3.55575	0.936998	2.63545	14.0262	6.37592	4.85888	4.62195	1.15755	1.00328
141	Zm00001d005593	LCW monomer-associated gene	NA	FALSE		not available	not available	0.935287	0.468511	0.0972627	0.039323	0.0193833	0.130678	1.43517	0.187675	0.0381117	0.0406917	0.0272073	0.139352	0.923078	0.286805	0.0241883	0.055814	0.024523	0.020561	2.08474	0.353207	0.150801	0.0337667	0.143349	0.0346603
142	Zm00001d005594	Cuticular wax-associated gene	19	FALSE	Sugar transport protein 14	AT1G77210	AtSTP14 belongs to the family of sugar transport proteins (AtSTPs)in volved in monosaccharide transport. Heterologous expression in yeast revealed that AtSTP14 is the transporter specifc for galactose and does not transport other monosaccharides such as glucose or fructose.	20.6791	11.871	2.13671	1.20338	1.94577	2.30872	26.7729	8.1224	1.44162	0.829752	1.11545	1.09564	23.9895	10.688	0.837806	0.774038	1.02759	0.689463	27.2405	7.82466	2.87335	0.202152	1.52284	0.454633
143	Zm00001d005631	Cuticular wax-associated gene	19	FALSE	Dendritic cell-derived ubiquitin-like protein	AT1G53400	Ubiquitin domain-containing protein;(source:Araport11)	35.813	22.1442	17.6541	11.6658	11.5001	9.07952	32.3725	20.8793	17.5516	10.7165	13.7813	9.19827	31.5938	22.3106	17.1722	11.7513	11.0414	9.78892	38.6792	21.5766	14.9111	10.0867	13.9536	10.3403
144	Zm00001d005641	Cuticular wax-associated gene	19	FALSE	Putative methyltransferase family protein	AT4G14000	Putative methyltransferase family protein;(source:Araport11)	22.785	32.2606	27.1075	23.1387	12.866	12.5316	24.9248	29.2243	23.4249	20.9253	17.2675	13.6286	25.9027	32.4919	22.129	16.7502	12.4325	15.6857	27.6433	31.3435	21.5814	23.3385	14.5059	14.0485
145	Zm00001d005716	Cuticular wax-associated gene	19	FALSE	carbon-sulfur lyases	AT5G16940	carbon-sulfur lyase;(source:Araport11)	20.3229	19.1976	13.2475	7.71998	3.47668	4.04792	22.5518	23.9492	18.0899	7.32908	4.24278	4.12289	22.371	25.4642	15.4777	5.7896	3.92711	4.82646	31.4589	30.7829	16.0023	7.56097	4.77517	4.03229
146	Zm00001d005765	Cuticular wax-associated gene	19	FALSE	RING/FYVE/PHD zinc finger superfamily protein	AT1G14260	RING/FYVE/PHD zinc finger superfamily protein;(source:Araport11)	19.4114	18.7393	15.9676	13.1534	9.54962	8.83265	24.6774	20.113	16.6417	12.6184	10.4747	10.1147	24.3348	19.3841	15.3529	10.9944	10.4863	9.8059	27.0441	19.0141	17.8465	13.5903	12.9672	11.9369
147	Zm00001d005782	Cuticular wax-associated gene	NA	FALSE	Glutamate receptor 2.7	AT2G24710	member of Putative ligand-gated ion channel subunit family	0.430834	0.856618	0.063642	0.00312833	0.114941	0.0946773	0.99837	0.681155	0.0465487	0	0.145821	0.0826827	0.744364	0.675986	0.023321	0.015905	0.0879327	0.0161967	0.883581	0.90288	0.0687273	0.003294	0.328726	0.127199
148	Zm00001d005819	Cuticular wax-associated gene	19	FALSE	Copper transporter 5	AT5G20650	Encodes COPT5, a member of copper transporter family and functionally complements a high affinity copper transporter mutant in yeast. Plays an important role in the plant response to environmental copper scarcity, probably by remobilizing copper from prevacuolar vesicles, which could act as internal stores or recycling vesicles to provide the metal cofactor to key copper-dependent processes such …	47.6665	33.2943	8.99423	6.60544	5.90019	4.46395	34.2083	22.0169	9.78539	5.67176	8.09233	3.94963	37.897	27.3715	11.5029	6.09256	5.79673	4.11355	41.949	22.738	12.9301	4.93139	8.0966	5.15651
149	Zm00001d005849	Cuticular wax-associated gene	9	TRUE	Histone H3 K4-specific methyltransferase SET7/9 family protein	AT1G21920	MRF1 is related to SET7/9 proteins but contains an atypical SET domain. It is expressed in phloem and mutants have a weak late flowering phenotype. Phosphatidylinositol 4-phosphate 5-kinase (PIP5K) enzyme family member.	4.66548	5.52205	2.62171	4.68819	0.610631	0.500661	5.65236	5.77651	3.85603	4.35479	0.305991	0.512767	4.68876	6.3334	2.93841	2.44334	0.60202	2.43225	6.29698	4.93426	3.03229	4.49504	1.00353	0.664452
150	Zm00001d005852	Cuticular wax-associated gene	19	FALSE	Prolyl oligopeptidase family protein	AT5G66960	Prolyl oligopeptidase family protein;(source:Araport11)	1.55784	2.23801	1.29071	1.10499	0.310359	0.638933	2.12156	2.63649	1.56732	0.995109	0.468739	0.339302	1.65338	2.30583	1.21055	0.775063	0.32262	0.906223	1.87819	3.21326	0.960196	1.53609	0.482699	0.423193
151	Zm00001d005860	Cuticular wax-associated gene	19	FALSE	Eukaryotic aspartyl protease family protein	not available	not available	7.0953	3.94303	0.489567	0.0326267	0.028228	0.011776	4.53044	3.07818	0.838697	0.062112	0.0221083	0.107134	7.33721	0.957285	0.504536	0.0520953	0.100315	0.0992207	4.44217	3.67635	1.51503	0.138575	0.177191	0.182616
152	Zm00001d005863	Cuticular wax-associated gene	NA	FALSE		not available	not available	1.417	0.832256	0.245468	0.378981	0	0.107879	0.9602	0.556085	0.542562	0.245702	0.0283903	0.0707993	0.850689	0.532011	0.375015	0.225956	0.033564	0.184128	0.520004	0.644311	0.392608	0.266603	0.118078	0.12033
153	Zm00001d005950	Cuticular wax-associated gene	1	FALSE	dicarboxylic acid transporter1	AT5G64280	dicarboxylate transporter 2.2;(source:Araport11)	2.55392	6.18235	15.1398	38.7321	43.0248	64.2158	4.70921	5.94812	12.2833	39.7621	37.5638	68.6736	4.14621	6.64335	14.7359	54.3986	48.504	59.1793	5.84197	6.65404	22.0699	40.8367	53.5414	78.543
154	Zm00001d005964	LCW monomer-associated gene	18	TRUE	Transcription factor bHLH76	AT1G68920	basic helix-loop-helix (bHLH) DNA-binding superfamily protein;(source:Araport11)	6.05987	2.4121	0.952312	1.68599	0	0.0214127	4.9799	1.9917	1.37485	1.09395	0.106817	0.0196333	6.06796	1.53244	1.47634	0.804847	0.0494547	0.750675	4.93938	1.67872	0.646237	1.6581	0.0507	0.0707933
155	Zm00001d005989	Cuticular wax-associated gene	19	FALSE		not available	not available	13.6674	10.4297	5.18231	3.55653	2.84364	4.21073	10.4059	10.4864	5.9262	3.66745	1.69434	2.83005	12.3718	14.1326	4.58349	3.01942	1.18701	3.04553	11.2245	7.14386	9.334	2.29617	2.44042	2.85969
156	Zm00001d005996	LCW monomer- and Cuticular wax-associated gene	1	TRUE	Photosystem I reaction center subunit V	AT1G55670	Encodes subunit G of photosystem I, an 11-kDa membrane protein that plays an important role in electron transport between plastocyanin and PSI and is involved in the stability of the PSI complex. PSI-G subunit is bound to PSI-B and is in contact with Lhca1. The protein inserts into thylakoids by a direct or "spontaneous" pathway that does not involve the activities of any known chloroplast protei…	17.9982	102.193	584.558	327.95	1794.85	1825.47	19.7141	161.106	581.708	330.551	1682.75	1805.92	17.3024	233.932	629.455	949.555	1906.14	1408.58	16.5812	265.32	671.797	353.548	1211.29	1583.97
157	Zm00001d006017	Cuticular wax-associated gene	NA	FALSE	Serine/threonine-protein kinase UCNL	AT1G51170	Encodes an active AGC VIII protein kinase that interacts with the putative transcription factor ATS and regulates planar growth during integument development in the ovule. Mutants exhibit ectopic growth in filaments and petals, as well as aberrant embryogenesis.	0.284044	0.152816	0.0375837	0.097953	0.017092	0	0.154812	0.138382	0.033854	0.0610357	0.0180253	0	0.195154	0.108761	0.0119893	0.0590517	0.00681333	0.021708	0.136829	0.092515	0.0458973	0.107686	0.00429	0.00165433
158	Zm00001d006034	LCW monomer-associated gene	19	FALSE	DNA binding protein	AT2G33620	AT hook motif DNA-binding family protein;(source:Araport11)	64.2557	32.3714	22.7689	4.60813	10.2756	14.9415	61.88	35.2496	28.6989	3.96034	14.6914	12.412	55.3326	32.7782	20.9037	7.57393	9.55361	5.95049	61.0598	35.9265	34.0635	6.51906	16.9164	11.616
159	Zm00001d006085	Cuticular wax-associated gene	19	TRUE	Proteasome subunit beta type	AT3G60820	Encodes 20S proteasome beta subunit PBF1 (PBF1).	79.9039	70.2133	52.9724	52.8735	28.3577	21.6279	82.9186	61.7775	61.4334	50.5584	30.8174	22.5551	86.5384	65.2265	50.9	42.0019	27.2617	34.0829	94.7364	65.1848	43.6644	54.6326	32.4604	26.6208
160	Zm00001d006096	LCW monomer- and Cuticular wax-associated gene	19	FALSE		AT1G27290	transmembrane protein;(source:Araport11)	52.2986	32.9791	21.0353	14.1688	10.4251	12.6666	53.9009	27.1132	17.736	14.4415	10.4846	11.0993	59.7482	29.4	19.8392	13.8826	10.5607	10.6499	64.9394	28.1865	25.7467	13.8646	17.621	12.3056
161	Zm00001d006102	LCW monomer- and Cuticular wax-associated gene	19	FALSE	Probable protein S-acyltransferase 7	AT3G26935	DHHC-type zinc finger family protein;(source:Araport11)	10.2493	7.37233	6.09531	5.54057	2.39879	2.52485	11.4342	6.60351	5.4082	5.55008	2.97147	1.76822	11.0858	5.37332	5.24071	4.67217	1.96586	2.37796	9.73443	4.60358	4.95419	6.16403	1.72074	2.31943
162	Zm00001d006109	LCW monomer- and Cuticular wax-associated gene	19	TRUE	Rhodopsin-like receptor	not available	not available	25.494	16.5153	11.4659	9.74083	2.05731	2.27203	22.6594	15.8751	12.0012	11.0823	2.76271	2.42656	25.013	14.084	15.5203	8.00364	1.93053	3.6832	30.8764	20.2862	15.0884	10.1807	4.10977	2.72321
163	Zm00001d006125	LCW monomer- and Cuticular wax-associated gene	19	FALSE	Proteasome subunit beta type	AT1G56450	20S proteasome beta subunit PBG1 (PBG1) mRNA, complete cds	78.8046	55.8637	51.7329	47.5529	21.048	20.9987	89.1355	56.6749	50.4855	43.406	22.9175	20.4812	89.9464	63.1493	49.4838	38.0683	21.503	29.3004	91.1414	55.764	40.2433	47.2053	26.0952	25.9324
164	Zm00001d006165	Cuticular wax-associated gene	19	FALSE	Transcription factor TCP9	AT2G45680	Transcription factor which modulates root architectural plasticity, ROS-mediated processes, and tolerance to cyst nematode infections.	5.93466	3.89286	1.04283	0.806487	1.04495	0.585503	3.50298	2.52552	2.04245	0.254102	1.26395	0.333266	3.47541	2.23839	1.30212	0.45066	0.608345	0.504427	3.90312	2.04603	0.770948	0.21411	1.03974	0.396313
165	Zm00001d006185	Cuticular wax-associated gene	9	FALSE	6-phosphogluconolactonase	AT5G24400	Encodes a protein with 6-phosphoglucunolactonase activity that localizes to the chloroplasts and the peroxisome. However, mutant phenotypes observed in pgl3 mutant plants can be complemented with a chloroplast-targeted version of the protein. PGL3 likely functions in the oxidative branch of the pentose phosphate pathway. pgl3 mutant phenotypes suggest that it is important in pathogen defense and …	79.1923	161.679	167.843	139.561	41.8668	49.6146	65.4448	178.38	143.03	128.119	41.8917	44.5226	64.2289	149.432	135.626	97.2912	35.9803	73.8381	92.2047	160.17	147.016	128.717	59.6217	53.228
166	Zm00001d006194	Cuticular wax-associated gene	19	FALSE	Mediator complex subunit 10 CG5057-PA	AT1G26665	Mediator complex, subunit Med10;(source:Araport11)	41.4989	31.8786	32.0712	18.9429	11.7806	11.7385	43.0156	34.482	30.9768	13.5981	13.8876	10.1569	42.6968	37.7743	26.7776	13.5237	13.4056	11.8641	45.5307	41.4547	22.3268	15.9817	13.1757	10.003
167	Zm00001d006270	Cuticular wax-associated gene	19	FALSE	Enoyl-CoA hydratase 2 peroxisomal	AT1G76150	Encodes a monofunctional enoyl-CoA hydratase 2, involved in the degradation of even cis-unsaturated fatty acids, gene expression is enhanced during the first 2 days of germination, as well as in senescent leaves.	33.6849	41.5063	28.4886	18.4835	19.1113	15.8817	37.59	39.0102	23.7517	18.9263	15.7176	11.8662	38.3962	43.1423	23.5139	17.7804	15.64	15.1468	35.4317	35.9033	28.1972	16.0462	18.7528	14.2564
168	Zm00001d006315	Cuticular wax-associated gene	19	FALSE	Mitochondrial phosphate carrier protein 1 mitochondrial	AT2G17270	Encodes a mitochondrial phosphate transporter. Modulates plant responses to salt stress.	3.23145	3.62739	2.11018	1.7156	0.621521	0.665265	3.0037	3.59508	2.65207	1.43725	1.39578	0.590345	2.96065	3.36228	2.22762	1.09565	0.44082	1.06182	3.07623	3.88625	1.0017	1.33475	0.852625	0.627847
169	Zm00001d006336	Cuticular wax-associated gene	19	FALSE		AT4G00585	transmembrane protein;(source:Araport11)	106.46	54.8636	50.5386	28.4625	10.8826	18.9209	81.6829	72.7112	56.3117	35.615	13.9697	21.7226	86.8257	86.548	70.8622	34.1996	14.1455	28.5501	135.321	98.3516	71.4569	44.7562	19.225	28.5064
170	Zm00001d006345	LCW monomer-associated gene	18	FALSE	Probable protein S-acyltransferase 12	AT4G00840	DHHC-type zinc finger family protein;(source:Araport11)	9.80326	6.74287	8.60731	7.97139	2.02336	3.37148	9.87348	7.93624	7.95254	8.47894	2.72826	3.97726	9.87877	8.18257	8.29627	6.78958	2.32655	5.5869	10.6936	6.35614	8.95936	8.24213	3.49711	4.32695
171	Zm00001d006374	LCW monomer- and Cuticular wax-associated gene	19	TRUE	Probable inactive purple acid phosphatase 1	AT1G13750	Encodes a purple acid phosphatase whose expression is responsive to both phosphate (Pi) and phosphite (Phi) in roots.	25.1148	18.8893	17.1639	4.92745	2.80736	4.09088	32.0105	19.7674	11.933	4.98804	2.0656	3.27766	28.6312	22.3808	11.8084	3.6024	2.61944	3.19645	37.6951	20.3049	16.8152	4.23605	2.91196	3.48316
172	Zm00001d006402	Cuticular wax-associated gene	10	FALSE	Ribulose bisphosphate carboxylase large chain	ATCG00490	large subunit of RUBISCO. Protein is tyrosine-phosphorylated and its phosphorylation state is modulated in response to ABA in Arabidopsis thaliana seeds.	0.95905	11.324	48.7306	37.7476	36.0808	142.734	1.64901	3.27695	10.986	16.7069	24.9252	23.3832	1.58577	2.60907	3.69625	2.56911	2.9979	2.45416	1.72684	2.32842	3.55697	2.40574	3.17696	2.63366
173	Zm00001d006420	Cuticular wax-associated gene	NA	FALSE	LRR receptor-like serine/threonine-protein kinase GSO1	AT4G20140	Encodes GASSHO1 (GSO1), a putative leucine-rich repeat transmembrane-type receptor kinase. GSO1 and a homolog GSO2 (At5g44700) are required for the formation of a normal epidermal surface during embryogenesis. Necessary for localizing CASPARIAN STRIP DOMAIN PROTEINS (CASPs) - major players of endodermal differentiation - into an uninterrupted, ring-like domain.	2.32098	2.02422	0.102248	0.02887	0.0347097	0.168577	1.9327	1.35129	0.114571	0.0970697	0.0724857	0.0474317	3.07464	1.46784	0.060782	0.177976	0.03085	0.0881363	1.69096	0.704206	0.049846	0.15072	0.0131453	0.032831
174	Zm00001d006449	LCW monomer-associated gene	19	FALSE	UDP-glycosyltransferase 71B1	AT1G07240	Encodes a UDP-glucosyltransferase that plays a role in abscisic acid (ABA) glucosylation from ABA to ABA-glucose ester and regulates ABA homeostasis, thereby influencing the ABA signal network.	16.8775	11.1577	12.1475	10.2031	0.0682213	0.358407	10.9347	13.264	9.65219	10.2334	0.094022	0.353916	13.0385	15.1844	14.4317	6.19054	0.172732	4.07622	18.1852	11.8649	14.0056	9.38645	0.117538	0.168511
175	Zm00001d006471	Cuticular wax-associated gene	20	FALSE	receptor-like protein kinase 4	not available	not available	0.188237	7.88145	3.30256	0.171398	4.07949	3.61015	0.166727	5.72699	3.0457	0.325805	2.57172	2.91378	0.075903	6.02484	2.19774	1.12844	3.27431	1.52154	0.333907	5.63516	3.69027	0.487882	2.77414	2.06754
176	Zm00001d006502	LCW monomer- and Cuticular wax-associated gene	19	TRUE		not available	not available	36.7422	24.0283	16.783	15.7284	3.03933	4.30872	30.283	23.6234	22.0731	13.2964	5.93946	4.81306	30.7682	28.0739	21.4884	13.05	6.10852	8.41308	41.4005	35.2091	20.6433	17.6243	12.4362	9.1352
177	Zm00001d006520	LCW monomer-associated gene	1	FALSE	PDK regulatory protein1	AT3G01200	Encodes a PPDK regulatory protein that has protein kinase activity but lacks protein phosphatase activity towards PPDK (pyruvate orthophosphate dikinase).	3.74683	71.6009	126.154	74.2608	519.257	440.426	4.78968	89.6387	118.791	89.2523	784.688	494.394	4.0991	105.385	137.404	237.764	661.237	353.591	4.59301	110.14	145.219	116.929	632.873	471.783
178	Zm00001d006534	Cuticular wax-associated gene	19	FALSE		not available	not available	14.4305	20.804	5.11741	0.357065	2.75518	2.39394	20.7742	13.0425	4.09511	0.439234	2.18203	2.4773	20.9742	15.9122	2.1929	1.37136	1.73036	0.81249	21.5344	14.4885	6.04347	0.638363	3.10038	3.15527
179	Zm00001d006540	LCW monomer- and Cuticular wax-associated gene	1	TRUE	Oxygen-evolving enhancer protein 3-1	AT4G05180	Encodes the PsbQ subunit of the oxygen evolving complex of photosystem II.	15.2216	565.016	1142.16	1127.88	2995.68	3344.74	12.9051	690.311	1098	1179.75	2609.37	3291.23	11.3114	917.072	1328.65	2205.86	3380.72	2741.14	18.056	855.079	1406.74	1173.73	2549.47	3088.99
180	Zm00001d006567	Cuticular wax-associated gene	19	FALSE	Protein PGR	AT5G19930	PGR is putative plasma membrane glucose- responsive regulator that is expressed in response to glucose stimulation.RNAi knockdown mutant seeds have enhanced sensitivity to glucose and 2-deoxyglucose.	13.2283	8.94119	8.50595	7.30851	3.72265	3.71562	14.4134	9.60246	9.45861	4.90969	3.28903	2.96186	15.9959	11.9681	6.88837	6.34102	3.26993	4.7584	18.7921	11.1317	6.06931	5.33541	4.22772	3.62607
181	Zm00001d006587	LCW monomer- and Cuticular wax-associated gene	1	TRUE	Chlorophyll a-b binding protein CP29.1 chloroplastic	AT2G40100	Lhcb4:3 protein (Lhcb4.3, light harvesting complex of photosystem II The mRNA is cell-to-cell mobile.	4.97287	164.037	565.168	545.654	2057.8	2423.98	4.7409	219.152	560.129	568.093	1591.31	2266.25	3.8608	284.134	636.331	1251.83	2142.04	1787.44	9.57348	278.98	782.19	626.031	2008.22	2210.65
182	Zm00001d006588	LCW monomer-associated gene	1	FALSE	Protein THYLAKOID FORMATION 1 chloroplastic	AT2G20890	Chloroplast-localized Thylakoid formation1 gene product involved in vesicle-mediated formation of thylakoid membranes. Thf1 antisense lines contain abnormal chloroplasts early in leaf development (chloroplasts have loosely stacked thylakoid membranes). Expression was induced in the light and decreased under dark conditions. G-alpha interaction partner that functions downstream of the plasma membr…	8.34524	80.2725	66.5784	102.801	220.593	258.414	10.4256	106.557	60.5519	120.871	175.529	284.592	11.2388	126.641	63.2239	194.49	234.834	232.401	12.9344	122.154	105.754	126.178	218.319	279.137
183	Zm00001d006595	Cuticular wax-associated gene	19	FALSE	Sphingosine kinase 1	AT4G21534	Diacylglycerol kinase family protein;(source:Araport11)	14.3285	7.67545	3.62622	2.01296	1.46438	1.88275	15.6946	8.80166	4.56007	2.65532	1.81564	2.3719	17.9991	9.74303	5.71878	3.1625	1.99364	2.16459	15.5438	17.0581	9.52861	3.40225	4.8126	4.48304
184	Zm00001d006604	Cuticular wax-associated gene	19	FALSE	Nucleic acid-binding OB-fold-like protein	AT5G63690	Nucleic acid-binding, OB-fold-like protein;(source:Araport11)	7.52235	7.99792	2.60009	6.04424	0.983658	0.651417	5.4641	6.35788	5.59982	4.59377	1.22738	0.807275	5.12294	10.8223	4.15752	3.17106	1.11197	2.19189	7.87322	9.29272	5.03143	3.78633	1.697	1.05201
185	Zm00001d006651	LCW monomer-associated gene	11	FALSE	Tubulin alpha-5 chain	AT5G19770	tubulin 3	62.2448	93.9261	133.91	204.216	11.9462	33.2598	64.2327	90.5876	176.825	252.26	19.7365	54.7466	58.0208	101.253	152.831	146.48	22.6426	106.297	47.4143	52.8683	173.84	213.754	30.1436	61.7824
186	Zm00001d006657	LCW monomer- and Cuticular wax-associated gene	1	TRUE	Homogentisate solanesyltransferase chloroplastic	AT3G11945	Encodes a protein involved in plastoquinone-9 biosynthesis. The enzyme possesses homogentisate prenyltransferase activity and was shown to use solanesyl diphosphate, farnesyl diphosphate and geranylgeranyldiphosphate as prenyl donors, but not phytyldiphosphate. This gene At3g11945 derives from a split of At3g11950, publications Tian et al (2007) and Sadre et al (2006) refer to this gene as At3g11…	4.38858	11.0202	23.8534	35.0362	66.8453	81.6378	9.63466	14.9282	23.0924	44.8991	70.5917	98.0433	8.01678	16.7414	28.3073	68.0271	75.3327	77.4193	12.2476	16.2887	31.2856	55.4276	60.3629	96.2064
187	Zm00001d006663	LCW monomer- and Cuticular wax-associated gene	1	TRUE	Light harvesting complex A1	AT3G61470	Encodes a component of the light harvesting antenna complex of photosystem I. The mRNA is cell-to-cell mobile.	8.36599	277.58	817.94	896.126	2747.4	3363.81	8.14855	296.722	785.593	1015.92	2928.18	3655.64	7.76405	379.398	909.89	2004.47	3331.1	2743.32	17.9488	367.927	1047.18	1067.37	2610.34	3354.67
188	Zm00001d006676	LCW monomer- and Cuticular wax-associated gene	19	FALSE	5-formyltetrahydrofolate cyclo-ligase mitochondrial	AT5G13050	5-Formyltetrahydrofolate cycloligase (5-CHO-THF cycloligase - AT5G13050.1) regulates/influences under photorespiratory conditions the activity of another gene product, i.e. serine hydroxymethyltransferase (SHMT) due to accumulating amounts of 5-Formyltetrahydrofolate	35.6076	15.2921	13.106	12.6775	1.77032	2.30232	31.8084	16.356	12.3838	12.4196	3.26012	3.72231	30.232	14.0911	12.3529	9.70265	2.87742	7.84639	28.1136	13.705	14.0533	15.5569	7.23555	7.1381
189	Zm00001d006751	Cuticular wax-associated gene	19	FALSE	Eukaryotic aspartyl protease family protein	AT3G50050	Eukaryotic aspartyl protease family protein;(source:Araport11)	16.5989	12.3776	11.8134	9.09002	7.13829	7.40527	21.3891	10.5542	9.95318	8.59386	8.06158	5.6772	20.4047	12.9111	8.80682	6.57636	6.7653	5.80632	19.0898	12.1322	10.492	7.28659	9.91366	8.29751
190	Zm00001d006833	LCW monomer-associated gene	1	FALSE	Glyceraldehyde-3-phosphate dehydrogenase A	AT2G04039	NdhV is loosely associated with the NDH complex and is required for stabilizing NDH subcomplexes A and E.	0.289664	2.56516	14.5017	9.63179	107.929	90.7097	0.258947	2.55619	13.6452	8.56024	106.4	71.0196	0.326546	3.02367	13.3918	24.9648	88.1569	52.8916	0.424482	3.20427	8.21158	7.69972	34.3137	47.9434
191	Zm00001d006836	Cuticular wax-associated gene	19	FALSE	alpha/beta-Hydrolases superfamily protein	AT5G20520	Encodes a de-S-acylation enzyme which specifically reduces protein S-acylation levels of five immunity-related proteins. WAV2 negatively regulates root bending when roots alter their growth direction. It's not involved in sensing environmental stimuli (e.g. gravity, light, water, touch).	51.3095	32.6177	32.7079	27.5835	16.0644	14.1761	64.3059	34.7872	35.1264	29.1398	18.3199	13.9502	61.5883	33.134	31.6797	25.0106	16.2791	19.5755	68.7589	37.039	32.1073	31.9177	20.659	17.1602
192	Zm00001d006853	LCW monomer-associated gene	1	FALSE	Protein STRICTOSIDINE SYNTHASE-LIKE 6	not available	not available	0.0627143	3.67558	10.3312	6.1447	36.6843	36.4414	0.557353	5.54158	6.23702	3.52329	33.9402	23.0756	0.278408	9.04402	5.77365	10.7211	37.5043	17.9952	0.296165	6.7919	5.38146	3.83331	29.8731	20.1825
193	Zm00001d006896	LCW monomer-associated gene	19	FALSE	GLABRA2 expression modulator	AT1G28200	VirF-interacting protein FIP1	35.8222	19.6772	24.9716	14.5977	6.82743	9.25433	37.4306	21.3826	22.3375	14.9776	7.84285	10.3411	39.3769	24.367	23.9306	13.7178	8.37666	10.3858	42.3401	25.7075	39.361	15.9584	15.5503	12.9572
194	Zm00001d006951	LCW monomer-associated gene	18	TRUE	Transmembrane emp24 domain-containing protein p24delta9	AT1G14010	emp24/gp25L/p24 family/GOLD family protein;(source:Araport11)	44.4997	41.4255	26.5857	32.53	7.65678	8.14658	36.4969	34.8258	30.0626	33.3107	8.3402	6.04595	35.9658	30.044	27.896	23.7258	6.65669	16.5111	40.5309	32.5585	22.419	28.7117	10.4725	7.1951
195	Zm00001d007009	Cuticular wax-associated gene	9	TRUE	DNAJ heat shock N-terminal domain-containing protein	AT1G18700	DNAJ heat shock N-terminal domain-containing protein;(source:Araport11)	12.2697	16.6669	9.61308	11.0449	3.39056	4.28696	16.5695	15.9502	10.5757	12.5935	7.2071	4.99152	16.0715	12.2898	8.57914	9.10873	4.76299	6.24108	14.141	14.253	8.1317	14.2144	7.72799	6.43856
196	Zm00001d007053	LCW monomer- and Cuticular wax-associated gene	19	FALSE	Got1/Sft2-like vescicle transport protein family	not available	not available	19.3738	10.2299	8.42267	9.45806	3.39056	3.65188	21.372	10.7965	8.69867	9.9566	3.4057	3.08232	20.6085	9.28094	11.1793	7.84791	2.86475	5.15166	20.8551	9.98291	9.47724	9.32831	3.41358	3.06769
197	Zm00001d007058	LCW monomer-associated gene	19	FALSE	Protein Mo25	AT5G18940	Mo25 family protein;(source:Araport11)	35.7999	28.0863	28.3588	27.8198	5.51378	7.18688	36.1638	26.3076	25.5342	25.7523	5.34986	5.74341	33.4125	28.3591	21.8766	18.9179	4.32964	11.0529	31.6085	24.5468	15.2689	18.6817	5.17205	4.39608
198	Zm00001d007111	LCW monomer-associated gene	9	TRUE		AT1G54610	Protein kinase superfamily protein;(source:Araport11)	8.26815	9.18068	6.15882	6.97251	2.12369	1.96015	8.56089	8.33464	6.2465	6.44368	2.25503	1.77483	9.08027	6.38083	5.91381	5.17139	1.68201	3.73431	8.12698	6.28075	5.08221	6.67368	2.63595	2.0818
199	Zm00001d007144	LCW monomer- and Cuticular wax-associated gene	19	TRUE		AT5G27710	T-box protein;(source:Araport11)	18.8283	11.3514	9.82902	8.91523	2.77527	3.1351	18.0356	13.9582	10.4478	8.88189	3.29124	2.79212	17.2435	13.5693	11.5856	7.53244	3.07918	4.54028	20.2478	16.5814	10.0954	8.99567	5.34235	4.3486
200	Zm00001d007158	Cuticular wax-associated gene	19	FALSE	Probable acyl-CoA dehydrogenase IBR3	AT3G06810	Encodes a protein with similarity to acyl-CoA dehydrogenases. Mutations in IBR3 render plants resistant to indole-3-butryic acid, a putative storage form of the biologically active auxin IAA (indole-3-acetic acid). IBR3 is hypothesized to carry out the second step in a &#946;-oxidation-like process of IBA metabolism in Arabidopsis. Though its subcellular location has not been determined, IBR3 has…	31.4204	30.8346	26.395	21.8452	14.6498	21.1206	35.2458	42.7025	23.5401	25.7576	18.2667	17.3903	38.9496	36.5309	23.8337	20.0002	14.7607	17.2751	34.4432	39.3028	24.4715	25.5315	19.6864	20.5358
201	Zm00001d007189	Cuticular wax-associated gene	19	TRUE	(+)-neomenthol dehydrogenase	not available	not available	19.4107	19.0461	8.98116	6.24115	0.492524	0.776842	25.4223	17.7508	11.4337	5.65825	0.408035	0.750293	23.6537	20.6342	7.40573	3.86733	0.541507	3.00602	26.3076	21.3244	5.15619	6.92811	0.566915	1.15381
202	Zm00001d007215	LCW monomer- and Cuticular wax-associated gene	19	FALSE	26S proteasome regulatory subunit 4 homolog A	AT2G20140	Encodes one of the two RPT2 (26S proteasome subunit RPT2) paralogs: RPT2a (At4g29040) and RPT2b (At2g20140). RPT2b can not complement the rpt2a mutant phenotype. rpt2a rpt2b double mutants are embryo lethal.	166.92	127.531	120.253	123.903	74.7644	72.4646	187.289	128.611	113.258	120.316	74.8914	61.4077	190.238	119.643	101.094	103.148	70.0137	78.651	179.056	114.441	105.705	129.964	85.0561	68.8061
203	Zm00001d007259	Cuticular wax-associated gene	19	FALSE	Expressed protein; protein	AT5G18420	CCR4-NOT transcription complex subunit;(source:Araport11)	11.2362	13.1934	9.36719	9.8687	5.90325	4.30731	12.9204	12.9542	9.70187	10.5207	7.42965	5.56289	11.9633	11.968	8.71416	8.11606	5.1511	5.82106	12.5915	11.9501	8.06016	11.2934	7.04957	6.11634
204	Zm00001d007267	LCW monomer- and Cuticular wax-associated gene	1	FALSE	light harvesting chlorophyll a/b binding protein5	AT4G10340	photosystem II encoding the light-harvesting chlorophyll a/b binding protein CP26 of the antenna system of the photosynthetic apparatus The mRNA is cell-to-cell mobile.	5.27737	267.377	480.194	659.595	2004.1	2182.76	8.77192	334.199	600.571	862.968	1686.34	2414.08	6.33691	407.216	729.378	1436.53	2329.21	2006.62	12.3144	521.535	922.582	1025.9	2163.76	2582.19
205	Zm00001d007287	Cuticular wax-associated gene	19	FALSE	60S ribosomal protein L18a-2	AT1G29965	cytosolic ribosomal protein gene, part of eL20 family	5.94151	8.73307	5.36754	6.15337	0.231823	0.570167	7.20668	9.96031	7.5316	5.57498	0.44214	0.402634	7.78651	10.3104	6.54494	4.07895	0.282776	2.65291	13.1072	15.0648	4.59065	6.57337	0.522662	0.373893
206	Zm00001d007294	LCW monomer- and Cuticular wax-associated gene	19	TRUE	F-box/LRR-repeat protein 12	AT3G07550	RNI-like superfamily protein;(source:Araport11)	5.57451	5.31674	3.59561	3.71874	1.82521	1.99802	5.1693	5.16529	4.13803	4.17537	2.31161	2.00401	5.80461	4.56271	4.35991	3.03602	2.73222	2.74219	5.21244	4.65721	3.50882	3.37547	2.13105	2.14585
207	Zm00001d007366	LCW monomer-associated gene	1	FALSE	Haloacid dehalogenase-like hydrolase domain-containing protein	AT3G48420	Phosphatase like protein, located in chloroplast, involved in response to H2O2.	10.1403	66.4844	135.669	200.477	328.995	389.593	5.67753	79.9666	114.426	176.931	301.371	327.077	6.94144	104.43	111.594	232.155	234.145	255.05	3.94613	58.9034	54.5669	72.7684	81.6334	131.245
208	Zm00001d007394	LCW monomer-associated gene	1	FALSE	Rubredoxin-like superfamily protein	AT5G51010	Rubredoxin-like superfamily protein;(source:Araport11)	5.08023	67.7173	131.881	198.683	418.448	462.537	7.34202	68.1605	87.2684	184.72	346.063	395.469	5.54343	90.5227	98.599	302.425	379.056	336.05	5.45406	52.7493	104.612	189.624	263.895	372.007
209	Zm00001d007581	LCW monomer-associated gene	1	FALSE	harpin binding protein1	AT3G23400	Encodes FIBRILLIN 4 (FIB4). The fibrillins are a large family of chloroplast proteins that have been linked with stress tolerance and disease resistance. FIBRILLIN 4 is required for plastoglobule development and stress resistance.Iinvolved in plastoquinone transport.	4.65324	28.8624	45.8188	51.5043	223.167	189.9	5.69039	13.7327	39.725	49.1451	208.49	185.816	9.30244	18.631	60.5825	98.2721	248.768	173.422	6.42463	30.4869	56.1564	49.8632	309.719	246.734
210	Zm00001d007706	LCW monomer- and Cuticular wax-associated gene	19	TRUE	Heat shock 70 kDa protein 14	not available	not available	12.1261	11.1394	8.78783	7.42415	2.46641	2.2711	13.1826	10.9814	8.57719	6.91588	3.1937	1.84668	14.7424	9.63212	7.35641	4.30599	1.74148	3.06874	14.273	11.217	6.90013	5.54342	3.08714	1.69051
211	Zm00001d007716	LCW monomer-associated gene	1	TRUE	Galactolipid galactosyltransferase SFR2 chloroplastic	AT3G06510	Encodes a protein with beta-glucosidase and galactosyltransferase activity, mutants show increased sensitivity to freezing. Though it is classified as a family I glycosyl hydrolase, it has no hydrolase activity in vitro.	0.119232	4.32374	17.9553	11.9526	60.0396	48.07	0.0819253	4.37854	12.358	12.214	37.8613	40.7506	0.093737	6.15935	16.7321	18.5127	54.2311	32.8081	0.125315	10.5082	19.771	16.1922	46.1524	39.0937
212	Zm00001d007743	Cuticular wax-associated gene	NA	FALSE	Ankyrin repeat family protein	AT1G03670	Ankyrin repeat containing protein	0.818419	1.20098	0.209401	0.228048	0.00428367	0	0.783324	1.51388	0.434859	0.214646	0	0.008226	1.19167	0.891247	0.462924	0.166759	0	0.116276	1.30825	1.49074	0.104036	0.45634	0.018597	0
213	Zm00001d007753	LCW monomer- and Cuticular wax-associated gene	19	FALSE	Eukaryotic aspartyl protease family protein	AT5G48430	Eukaryotic aspartyl protease family protein;(source:Araport11)	408.063	2293.7	467.616	16.9359	80.3526	82.1954	212.402	1509.8	282.431	7.85798	38.2353	27.7782	173.959	1765.48	218.752	15.814	38.2358	23.3513	113.734	1056.66	138.726	2.9915	43.4594	14.0712
214	Zm00001d007767	LCW monomer- and Cuticular wax-associated gene	18	TRUE	Vesicle-associated membrane protein 722	not available	not available	88.129	81.3114	76.7348	73.4964	24.2481	23.0142	89.6426	79.2661	72.7234	69.8675	22.9077	20.2345	95.1892	77.4217	72.0751	49.5727	20.1857	33.3553	85.6162	73.0936	69.1435	55.6817	26.8614	20.6756
215	Zm00001d007828	Cuticular wax-associated gene	NA	FALSE	Probable flavin-containing monooxygenase 1	not available	not available	3.10126	0.427726	0.165899	0.0720377	0.10384	0.120334	2.75265	1.41092	0.0910533	0.031221	0.12318	0.0449203	3.31083	2.00103	0.138029	0.0562813	0.152888	0.0439653	3.41185	4.9298	0.0549317	0.0195377	0	0
216	Zm00001d007857	LCW monomer- and Cuticular wax-associated gene	1	TRUE	Oxygen-evolving enhancer protein 2-1 chloroplastic	AT1G06680	Encodes a 23 kD extrinsic protein that is part of photosystem II and participates in the regulation of oxygen evolution. Phosphorylation of this protein is dependent on calcium. In plsp1-1 mutant plastids, the nonmature form of the protein localizes in the stroma. The mRNA is cell-to-cell mobile.	9.83925	201.773	438.886	621.625	1532.22	1973.17	5.09195	237.006	471.923	666.266	1333.74	1916.16	4.11749	288.608	620.242	1310.06	1685.11	1605.6	8.86118	268.386	637.473	740.934	1346.42	1966.4
217	Zm00001d007864	Cuticular wax-associated gene	18	TRUE	Carbohydrate-binding X8 domain superfamily protein	AT4G05430	Carbohydrate-binding X8 domain superfamily protein;(source:Araport11)	8.91409	5.6921	1.64804	2.63879	0.097653	0.1634	6.2421	3.86485	2.30397	2.58915	0.123968	0.199197	7.00248	1.52613	1.83375	1.76341	0.098065	1.08508	5.31135	1.74243	0.370268	1.75335	0.145674	0.112128
218	Zm00001d007884	LCW monomer- and Cuticular wax-associated gene	19	FALSE	MD-2-related lipid recognition domain-containing protein / ML domain-containing protein	AT3G11780	MD-2-related lipid recognition domain-containing protein / ML domain-containing protein;(source:Araport11)	364.621	254.493	240.604	139.332	122.986	107.101	276.347	231.915	186.309	110.334	92.472	71.5461	271.944	244.805	177.492	106.551	95.4829	79.1427	272.116	200.293	185.355	78.0301	125.708	87.4698
219	Zm00001d007891	Cuticular wax-associated gene	19	FALSE	MADS-box transcription factor family protein	AT1G17310	MADS-box transcription factor family protein;(source:Araport11)	9.81951	5.38854	2.45582	2.83884	0.433521	0.736749	10.2003	5.77248	5.18144	3.07657	1.57548	0.803494	9.79587	5.96647	3.78351	2.19126	0.905402	2.24572	11.6547	7.34106	5.38382	4.04546	1.59086	0.773793
220	Zm00001d007921	LCW monomer- and Cuticular wax-associated gene	1	TRUE	Tic62 protein	AT3G18890	NAD(P)-binding Rossmann-fold superfamily protein;(source:Araport11)	0.310752	14.8413	52.6718	54.355	129.439	142.202	0.382046	22.2962	57.0595	62.5666	117.793	149.585	0.342441	30.3673	65.6261	89.7973	157.339	131.097	0.607345	40.7762	85.1573	81.5585	142.36	167.723
221	Zm00001d007930	Cuticular wax-associated gene	19	TRUE	Tobamovirus multiplication protein 1	AT4G21790	encodes a host factor that is required for TMV virus multiplication. The mRNA is cell-to-cell mobile.	39.6628	31.6905	27.7654	23.1053	26.1582	18.9953	36.4088	35.1089	26.1415	22.6508	20.1439	17.2461	36.7615	33.435	28.5727	20.8265	21.4338	21.3229	39.3012	31.8597	25.2848	24.7459	21.2611	19.2843
222	Zm00001d007937	LCW monomer-associated gene	1	FALSE	alanine amino transferase8	AT1G23310	Identified by cloning the gene that corresponded to a purified protein having glyoxylate aminotransferase activity. Localized to the peroxisome and thought to be involved in photorespiration/ metabolic salvage pathway.	1.76477	10.0617	26.1314	22.3314	186.692	137.196	2.48617	16.1112	25.268	23.6874	141.579	118.415	2.60098	18.4671	26.6157	47.6141	159.741	92.7248	3.87876	19.0597	31.8282	27.982	148.633	115.455
223	Zm00001d007938	Cuticular wax-associated gene	1	FALSE	Suppressor of RPS4-RLD 1	AT4G37460	Encodes a tetratricopeptide repeat domain containing protein that shows sequence similarity to those of transcriptional repressors in other organisms. Involved in mediating effector-triggered immunity.	7.78598	8.7781	12.5646	11.6825	15.8334	13.2276	13.0524	9.43055	9.69645	12.1564	15.1386	13.4175	10.8309	8.00309	10.0558	10.8506	12.4715	11.0876	8.24801	7.63109	11.7349	12.7231	13.407	12.8608
224	Zm00001d007951	Cuticular wax-associated gene	19	TRUE	Casein kinase II subunit alpha	AT2G23080	Protein kinase superfamily protein;(source:Araport11)	69.4057	64.1371	57.2439	33.1755	31.0269	23.0815	90.4499	74.4242	61.0845	32.7245	35.9762	27.5574	82.6067	74.5211	53.3189	31.8456	32.062	28.2504	87.8029	90.1403	60.4788	40.8543	42.4316	36.04
225	Zm00001d008228	LCW monomer-associated gene	6	FALSE	50S ribosomal protein 5 chloroplastic	AT3G56910	Encodes PSRP5 (PLASTID-SPECIFIC 50S RIBOSOMAL PROTEIN 5). Functions in plastid translation.	3.5905	70.4122	79.752	331.864	103.01	244.691	4.0839	79.0204	103.024	392.972	180.506	345.661	4.15844	100.31	111.97	420.412	183.621	360.608	4.83552	82.1297	111.568	406.657	251.861	451.309
226	Zm00001d008230	LCW monomer-associated gene	1	FALSE	Magnesium-protoporphyrin IX monomethyl ester [oxidative] cyclase chloroplastic	AT3G56940	Encodes a putative ZIP protein with varying mRNA accumulation in leaves, stems and roots. Has a consensus carboxylate-bridged di-iron binding site. The mRNA is cell-to-cell mobile.	3.75422	99.9938	285.913	455.235	1339.03	1381.09	3.87037	129.567	275.672	565.152	969.958	1418.1	3.94364	155.284	359.801	821.032	1589.16	1343.85	7.13406	167.436	446.958	683.387	1490.97	1790.46
227	Zm00001d008255	LCW monomer-associated gene	9	FALSE	Yucca6	not available	not available	9.29624	13.3225	7.08145	7.76309	0.136417	0.173826	9.50157	10.3694	7.12333	8.96949	0.215961	0.62035	10.0178	6.60827	7.76306	5.44126	0.325676	4.16973	15.1219	8.97012	7.85401	11.2407	0.439804	1.17158
228	Zm00001d008258	Cuticular wax-associated gene	19	FALSE		AT5G13500	Hyp O-arabinosyltransferase-like protein;(source:Araport11)	4.32392	7.70969	2.44728	3.19025	0.364794	0.575418	3.82668	4.86445	1.79063	3.0182	0.236757	0.522535	4.81428	4.69866	1.67463	2.30853	0.26286	1.45473	3.83131	2.70852	1.13527	2.56069	0.267814	0.345759
229	Zm00001d008297	LCW monomer-associated gene	19	FALSE	Gb protein	AT3G04040	transmembrane protein;(source:Araport11)	33.1916	20.9263	19.1593	13.721	7.30025	6.22591	34.901	21.1204	20.4892	14.2979	9.88388	4.40892	30.8798	20.4055	16.3959	11.3604	3.84501	8.95727	30.3103	19.1097	12.344	16.8702	5.60137	4.44625
230	Zm00001d008377	Cuticular wax-associated gene	19	FALSE	Putative alcohol dehydrogenase superfamily protein	not available	not available	208.552	153.59	92.5916	80.9305	80.1314	57.3002	146.215	137.581	122.546	72.096	65.9452	37.1199	156.114	139.174	101.433	54.5177	46.2073	50.0751	226.004	130.381	114.914	59.8147	87.518	48.0741
231	Zm00001d008394	LCW monomer-associated gene	1	FALSE	Thylakoid lumenal 17.9 kDa protein chloroplastic	AT4G24930	thylakoid lumenal 17.9 kDa protein, chloroplast;(source:Araport11)	0.112234	3.06915	11.5769	7.4594	58.9221	47.7127	0.161735	2.58186	6.75773	5.26478	47.3783	34.3561	0.0869707	3.55023	7.50946	15.3085	48.3647	24.7604	0.240864	1.30713	4.96331	4.08758	26.3778	18.3543
232	Zm00001d008395	LCW monomer- and Cuticular wax-associated gene	19	TRUE	3-beta-hydroxysteroid-delta-isomerase	AT1G20050	C-8 sterol isomerase that also plays a role in miRNA function.	70.726	56.884	46.4011	36.0478	7.12382	7.7526	59.848	50.3094	40.9932	32.0245	5.91305	4.77921	69.0903	47.5441	37.1885	21.6036	4.51448	13.8654	56.8177	44.4587	25.4529	22.9017	3.85123	2.93382
233	Zm00001d008406	Cuticular wax-associated gene	19	FALSE	pfkB-like carbohydrate kinase family protein	AT1G19600	pfkB-like carbohydrate kinase family protein;(source:Araport11)	21.6554	27.0576	15.9632	12.7812	2.5783	3.45007	16.9215	29.4864	13.8201	13.0783	3.8044	3.59138	24.6033	26.0224	12.1454	10.031	2.4881	6.25928	20.5436	18.0954	8.57769	12.9855	3.19901	3.98748
234	Zm00001d008407	LCW monomer-associated gene	19	FALSE	Protein RER1B	AT2G21600	Key player of retrieval of ER membrane proteins The mRNA is cell-to-cell mobile.	70.0194	44.4637	42.2977	37.2735	8.88043	10.2053	54.8817	40.5433	38.8202	37.3805	11.2883	8.93749	51.8494	35.7531	33.1063	25.8022	8.10838	19.9512	50.6443	30.4959	29.7566	33.3458	15.1762	11.3609
235	Zm00001d008424	Cuticular wax-associated gene	19	FALSE	Cation/calcium exchanger 4	AT1G54115	Involved in cation (Na and K) homeostasis.	6.66652	6.49719	5.23346	4.73929	3.89691	3.36545	6.68271	7.1744	5.47488	5.34152	4.86977	3.78414	8.39912	6.69361	6.1815	4.54274	4.30566	4.42922	7.57472	7.73315	6.70957	6.15677	5.09898	3.60758
236	Zm00001d008430	Cuticular wax-associated gene	19	FALSE		not available	not available	13.6296	11.7981	9.34796	7.51996	3.65833	4.42723	11.3747	13.7796	8.57008	7.15563	4.86289	4.91087	13.8414	17.0088	6.93236	6.57821	3.97758	6.19513	9.82986	15.4809	8.56485	6.42901	3.95668	5.2676
237	Zm00001d008432	Cuticular wax-associated gene	19	FALSE	Probable acetyl-CoA acetyltransferase cytosolic 2	AT5G48230	Encodes an acetoacetyl-CoA thiolase that generates the bulk of the acetoacetyl-CoA precursor needed for the cytosolic localized, mevalonate-derived isoprenoids biosynthetic pathway. Loss-of-function mutants are embryo lethal.	36.2886	33.5071	18.174	9.34131	8.64104	9.84069	31.2324	33.558	12.8486	8.58773	10.6582	10.3629	26.0684	44.6229	12.9983	7.85525	8.81076	7.64291	21.9756	31.7058	15.1621	8.18767	15.9261	11.5003
238	Zm00001d008462	LCW monomer- and Cuticular wax-associated gene	20	FALSE	Cysteine-rich receptor-like protein kinase 37	not available	not available	3.47438	32.0016	11.6728	0.64084	13.7173	7.07709	8.65265	26.9963	9.15943	0.469352	16.1182	7.20654	7.80734	29.5715	6.27185	2.92589	14.1973	4.60521	8.77019	26.088	11.378	0.471992	18.0902	7.46819
239	Zm00001d008491	LCW monomer-associated gene	18	FALSE	Fructose-bisphosphate aldolase	AT2G01140	Plastid localized fructose 1,6-bisphosphate aldolase, a CBB pathway enzyme.	35.3516	20.5301	27.8905	23.5598	3.48858	6.17734	26.8517	28.4398	25.5799	25.7924	2.60303	4.45435	31.9931	23.6276	26.2283	18.5374	2.58486	10.0208	35.4578	29.552	29.6244	30.5665	4.52647	5.43245
240	Zm00001d008501	Cuticular wax-associated gene	19	FALSE	DUF4228 domain protein	AT1G18290	PADRE protein up-regulated after infection by S. sclerotiorum.	7.15981	4.09741	1.07895	0.499811	0.17493	0.169318	3.40766	1.76523	1.60399	0.913875	0.174473	0.120274	3.20984	4.16436	1.59095	0.605924	0.111293	0.326357	3.93409	1.72919	1.753	0.375192	0.224066	0.148091
241	Zm00001d008529	LCW monomer-associated gene	20	FALSE	Endonuclease 2	not available	not available	58.9599	806.15	206.368	103.569	358.275	439.002	60.4819	1596.82	268.683	135.039	524.977	354.752	70.5796	2270.54	313.729	257	336.405	261.93	78.2985	1933.76	404.36	185.354	407.649	339.855
242	Zm00001d008564	LCW monomer-associated gene	19	FALSE	Surfeit locus protein 5	AT1G07950	Surfeit locus protein 5 subunit 22 of Mediator complex;(source:Araport11)	28.7498	24.7651	24.3368	22.9637	7.40153	6.59367	24.4302	20.3351	23.5282	16.4648	5.94287	4.84851	23.8753	20.4951	18.273	13.3752	4.78861	8.11514	25.8547	20.6776	11.2479	14.5895	5.57313	4.39083
243	Zm00001d008567	LCW monomer- and Cuticular wax-associated gene	19	FALSE	glucose translocator1	AT5G16150	Encodes a putative plastidic glucose transporter.	88.6606	65.0015	70.0567	49.2438	12.0185	16.3354	85.0791	63.0106	54.1048	47.5556	9.00341	12.7734	80.6665	56.4209	60.128	33.286	13.2805	23.7218	86.6973	56.3008	64.7701	49.7142	23.5724	17.2241
244	Zm00001d008610	LCW monomer-associated gene	10	FALSE	Mitochondrial glycoprotein family protein	AT2G39790	Mitochondrial glycoprotein family protein;(source:Araport11)	3.68157	70.1525	58.2273	290.75	8.46223	33.062	2.9933	80.6363	91.0383	308.795	39.835	24.3876	3.05566	88.9351	69.1459	204.645	8.1839	114.252	2.86195	56.705	38.8251	247.11	22.7647	27.1896
245	Zm00001d008628	Cuticular wax-associated gene	19	FALSE	Gamma-glutamyltranspeptidase 3	AT4G29210	The gene encodes a gamma-glutamyltransferase (AKA gamma-glutamyl transpeptidase, EC 2.3.2.2) that is located in the vacuole and is most active in roots. The encoded enzyme is involved in the initial degradation of glutathione conjugates in this cell compartment. It is also induced by xenobiotics and contributes to xenobiotics metabolism. Note that conflicting nomenclature exists in the literature…	37.5856	40.3056	17.5832	8.72017	3.65484	1.96104	32.2469	51.0819	18.6641	9.98122	7.0216	1.50854	40.0735	49.5578	22.1269	6.9356	3.01194	4.36008	33.9793	56.4969	13.9566	6.5339	4.46456	1.15331
246	Zm00001d008706	LCW monomer- and Cuticular wax-associated gene	1	TRUE	Photosystem I reaction center subunit XI chloroplastic	AT4G12800	Encodes subunit L of photosystem I reaction center.	6.58597	432.826	962.042	944.983	3512.12	3588.53	7.39302	501.976	983.81	1023.92	3682.37	3517.21	6.29446	665.416	1063.39	2050.75	3410.35	2563.96	14.8236	693.657	1043.4	929.057	2298.63	2817.48
247	Zm00001d008737	LCW monomer-associated gene	11	FALSE	Acyl-protein thioesterase 2	not available	not available	4.08942	21.241	16.0951	8.88681	1.29783	4.24344	3.29569	22.1912	17.1001	8.34741	0.890239	4.44362	3.11984	23.5861	18.0807	6.8126	1.04519	6.30887	4.58728	18.2013	10.2648	8.79723	1.59357	4.32457
248	Zm00001d008869	Cuticular wax-associated gene	1	FALSE	Class III HD-Zip III protein HB8%3B Putative homeobox/bZIP/lipid-binding protein family	AT1G52150	Member of the class III HD-ZIP protein family. Contains homeodomain and leucine zipper domain. Critical for vascular development and negatively regulates vascular cell differentiation.	61.1114	3.66439	3.30169	1.77073	5.70065	4.1678	60.9383	3.58595	3.45454	1.3599	1.54748	4.5201	59.9244	3.66426	2.64658	2.42895	3.65727	4.31	47.1409	2.15484	7.03986	2.14577	5.66701	5.45906
249	Zm00001d008900	Cuticular wax-associated gene	19	FALSE		not available	not available	38.3535	25.5673	14.2176	17.3699	10.4216	8.33485	32.1036	23.8035	20.476	15.5624	13.3152	8	31.6956	21.1085	20.5948	13.6058	9.36778	11.9513	43.4832	24.7254	16.5244	13.92	12.0948	7.68152
250	Zm00001d009010	LCW monomer-associated gene	19	FALSE	Plasma membrane-associated cation-binding protein 1	AT4G20260	Encodes a Ca2+ and Cu2+ binding protein. N-terminal myristylation on glycine 2 appears to enable it to associate tightly with the plasma membrane. Recombinant PCaP1 interacts strongly with phosphatidylinositol 3,5-bisphosphate (PtdIns(3,5)P2) and PtdIns (3,4,5)P3, and weakly with PtdIns(3,5)P2 and PtdIns(4,5). It also interacts with calmodulin (CaM) in a calcium-dependent manner. CaM does not int…	33.3325	103.999	31.1904	3.82696	2.68057	4.64591	64.1541	319.727	57.8948	32.371	6.23291	10.2691	84.4233	480.22	86.0682	20.6629	7.96478	18.8573	148.368	612.486	125.747	48.8409	12.5888	14.8593
251	Zm00001d009023	Cuticular wax-associated gene	18	FALSE	Nucleic acid-binding OB-fold-like protein	AT1G03810	Nucleic acid-binding, OB-fold-like protein;(source:Araport11)	72.0848	69.5589	35.7264	40.7125	15.1443	12.7249	65.6702	61.2439	48.5372	34.1234	22.9289	10.5744	60.7618	62.3113	33.3634	25.2101	14.3415	25.6174	70.2519	40.5475	18.6962	26.9174	13.2568	10.0334
252	Zm00001d009028	LCW monomer-associated gene	2	FALSE	Triose phosphate/phosphate translocator%2C chloroplastic	AT5G46110	Encodes a chloroplast triose phosphate / 3-phosphoglycerate translocator that transports triose phosphates derived from the Calvin cycle in the stroma to the cytosol for use in sucrose synthesis and other biosynthetic processes. A tpt mutant has altered acclimation responses. The mRNA is cell-to-cell mobile.	2.82087	21.8474	73.8918	109.644	826.294	747.008	3.46385	24.8721	65.0558	114.865	837.88	1096.51	3.11716	28.6882	88.0109	530.102	971.433	760.459	4.89727	26.0884	97.1826	158.99	754.06	1104.85
253	Zm00001d009030	Cuticular wax-associated gene	NA	FALSE	DNA binding protein%2C mRNA	AT1G03840	MGP is a nuclear-localized putative transcription factor with three zinc finger domains. MGP can interact with three proteins implicated in root patterning: SCR, SHR, and JKD in Y2H assays, and these interactions depend on the first zinc finger in MGP. MGP appears to be a direct transcriptional target of SHR and SCR, based on promoter binding assays, though it is not expressed in the QC, based on…	1.98769	1.48237	0.345685	0.205548	0	0	1.41754	0.685283	0.7086	0.181606	0	0	1.28314	0.34041	0.35333	0.0631443	0	0.080579	1.40414	0.780207	0.318437	0.111844	0	0
254	Zm00001d009183	LCW monomer-associated gene	19	FALSE	Dual specificity protein phosphatase PHS1	AT5G23720	Encodes a protein tyrosine phosphatase Propyzamide-Hypersensitive 1 (PHS1). One of the mutant alleles, phs1-1, is hypersensitive to the microtubule-destabilizing drug propyzamide, suggesting that PHS1 may be involved in phosphorylation cascades that control the dynamics of cortical microtubules in plant cells. A second allele, phs1-3, is hypersensitive to abscisic acid, indicating a possible invo…	2.14174	1.66976	1.55429	1.60999	0.14826	0.24178	3.45511	2.12713	1.39903	2.214	0.144904	0.215649	3.16507	1.49888	1.37324	1.59153	0.110099	0.725349	3.1863	1.83009	1.22243	2.17468	0.154038	0.264655
255	Zm00001d009364	Cuticular wax-associated gene	19	FALSE	Protein kinase and PP2C-like domain-containing protein	AT2G40860	protein kinase family protein / protein phosphatase 2C ( PP2C) family protein;(source:Araport11)	11.3409	12.6933	10.3187	10.0675	6.60074	8.70594	14.9921	14.2734	8.68065	11.0566	7.78999	8.03347	12.7457	15.6826	8.89472	8.68397	6.60116	8.24124	13.5509	13.7041	8.88934	8.84363	7.39033	6.97005
256	Zm00001d009365	Cuticular wax-associated gene	19	FALSE	sugars will eventually be exported transporter2	not available	not available	22.7417	18.9406	9.32093	4.48655	5.04429	8.58362	34.4548	17.5289	11.3013	7.27295	6.36209	12.3302	28.1819	19.7972	8.77643	7.40883	8.2877	5.89296	21.3011	15.8384	17.0378	7.53603	7.22837	10.5972
257	Zm00001d009398	LCW monomer- and Cuticular wax-associated gene	11	FALSE	Methylesterase 3	AT2G23550	Encodes a protein predicted to act as a carboxylesterase. It has similarity to the SABP2 methyl salicylate esterase from tobacco but no enzymatic activity has been identified for this protein.	80.7183	20.1667	24.8022	5.05917	0.402526	0.170442	77.483	10.612	13.1332	2.56761	0.352549	0.133887	81.9614	8.55597	11.2122	0.970461	0.229808	1.28407	85.1673	9.09922	8.15731	0.988452	2.10965	0.174536
258	Zm00001d009476	Cuticular wax-associated gene	9	TRUE	Probable ribosomal protein S11 mitochondrial	AT1G31817	Ribosomal L18p/L5e family protein;(source:Araport11)	44.4573	48.8487	35.7807	44.576	14.8701	12.8926	44.2069	46.6304	36.7314	39.8053	13.0258	9.51318	45.1631	41.9979	36.6405	28.6472	10.7886	22.9014	46.0933	41.8266	24.8809	38.0897	12.3538	9.86165
259	Zm00001d009520	Cuticular wax-associated gene	9	TRUE	Ninja-family protein 7	AT4G28910	Encodes a transcriptional repressor that functions in the jasmonic acid (JA) signalling pathway, root development, and has a key role in leaf development, likely due to the transcriptional regulation of CYCD3 expression. Transcriptional repressor that accumulates in short-day conditions. Regulates together with FRS7 and FRS12 glucosinolate biosynthesis.	31.8837	35.4314	31.4572	32.9206	12.9118	13.3154	35.0502	37.3153	30.6729	32.0744	15.7626	14.2491	37.3052	33.3435	27.7907	25.6507	13.688	20.8139	35.804	30.6146	27.7019	35.4675	15.9261	15.2999
260	Zm00001d009557	Cuticular wax-associated gene	19	FALSE	DUF679 domain membrane protein 7	AT4G18425	transmembrane protein, putative (DUF679);(source:Araport11)	13.8287	27.2013	4.50357	6.3368	0.231189	0.698879	11.5118	10.0714	4.00924	5.16986	0.297965	1.50096	14.3174	13.3386	6.10601	4.31872	0.255482	1.80633	16.1941	16.2508	3.72455	4.76373	0.334441	0.934462
261	Zm00001d009578	Cuticular wax-associated gene	19	FALSE	Ribosomal protein L18ae family	AT1G17080	Ribosomal protein L18ae family;(source:Araport11)	105.297	44.6291	23.1778	9.07505	10.0763	11.8262	108.09	57.0635	23.2971	9.85881	17.0435	12.7015	107.331	68.5502	23.2064	9.88946	9.93057	6.93222	106.255	59.912	31.0934	8.56075	15.1808	12.092
262	Zm00001d009580	LCW monomer- and Cuticular wax-associated gene	19	FALSE	Urease accessory protein G	AT2G34470	Encodes a urease accessory protein which is essential for the activation of plant urease.	36.5544	35.2201	29.2232	35.1019	4.40676	10.1422	34.2313	30.4754	25.3131	31.4518	4.69087	7.51025	34.2779	38.632	25.0051	23.6375	5.44407	14.1695	42.8576	33.9669	25.1661	28.6979	9.62928	12.8086
263	Zm00001d009589	LCW monomer- and Cuticular wax-associated gene	1	TRUE	Chlorophyll a-b binding protein M9%2C chloroplastic	not available	not available	14.2638	478.138	2100.62	4151.95	5059.27	7998.17	17.3816	598.72	2299.97	3947.93	5641.27	8164.54	14.2907	948.752	2401.92	6011.4	5770.92	5830.26	32.0938	864.186	3395.7	3909.05	5438.59	7590.55
264	Zm00001d009603	Cuticular wax-associated gene	19	FALSE	Solute carrier family 2%2C facilitated glucose transporter member 8	AT1G19450	Major facilitator superfamily protein;(source:Araport11)	126.385	139.961	73.7731	3.75414	34.6645	15.7635	136.301	151.24	51.8548	2.49531	27.1869	13.4623	152.496	158.553	33.0179	6.47885	20.1396	5.81276	115.741	128.309	25.525	2.16313	9.5057	6.35654
265	Zm00001d009613	LCW monomer-associated gene	1	TRUE	Protease Do-like 1 chloroplastic	AT3G27925	Encodes a DegP protease; nuclear gene encoding chloroplast-targeted protease that can degrade two lumenal proteins, plastocyanin and OE33, suggesting a role as a general-purpose protease in the thylakoid lumen. Involved in the degradation of D1 protein of PS II, hence participating in the repair of PS II damages caused by photoinhibition. The mRNA is cell-to-cell mobile.	1.018	8.28395	11.744	12.6406	35.9249	27.6926	1.62139	7.42321	9.21006	14.6083	42.2365	27.2148	1.51862	8.41756	12.4155	20.077	36.3373	24.1158	1.843	7.87798	12.1422	16.7003	31.3449	29.8774
266	Zm00001d009660	LCW monomer-associated gene	18	FALSE	Protein kinase superfamily protein	not available	not available	21.4927	25.3157	22.3668	24.8014	2.30756	2.35612	36.3678	19.8365	20.2659	23.1096	2.03074	2.59011	34.4432	18.0773	21.1794	18.4413	2.38361	6.81215	42.8745	19.7961	17.5189	22.4515	3.34436	3.5478
267	Zm00001d009686	Cuticular wax-associated gene	14	FALSE	Carbohydrate-binding X8 domain superfamily protein	AT1G29380	Carbohydrate-binding X8 domain superfamily protein;(source:Araport11)	17.3613	1.38522	2.32055	0.664538	3.90462	2.24062	18.4375	1.28593	1.88865	0.853704	3.48812	1.79657	19.0087	0.715088	2.14349	0.75631	2.73608	1.39059	16.0999	0.799157	1.60712	0.795901	1.97028	1.38455
268	Zm00001d009715	Cuticular wax-associated gene	6	FALSE	Putative HLH DNA-binding domain superfamily protein	AT3G24140	Encodes a basic helix-loop-helix transcription factor whose activity is required to promote differentiation of stomatal guard cells and to halt proliferative divisions in their immediate precursors. It fulfills its role through recruitment of the Arabidopsis Retinoblastoma homologue, RETINOBLASTOMA-RELATED (RBR). Both transcript and protein are expressed in and are required for halting divisions …	0.491203	2.28961	3.38886	4.25256	4.3854	3.81047	1.20533	2.14592	3.49929	4.641	4.0243	3.30323	0.60293	2.30432	3.74909	4.17194	4.77786	3.7972	0.289617	2.38765	3.29911	4.97574	4.0173	4.25237
269	Zm00001d009745	LCW monomer-associated gene	1	FALSE	DNA damage-binding protein 1a	AT4G05420	Structurally similar to damaged DNA binding proteins. DDB1a is part of a 350 KDa nuclear localized DET1 protein complex. This complex may physically interact with histone tails and while bound to chromatin- repress transcription of genes involved in photomorphogenesis. DDB1a is shown to be RUB-modified.	7.40223	20.1685	24.8727	30.9042	79.0317	49.1104	9.15487	19.3113	24.192	32.0174	69.9413	52.9029	10.385	15.9714	26.9164	33.7683	71.2488	49.1359	8.44518	20.0926	23.2414	37.4127	50.6935	41.7004
270	Zm00001d009759	Cuticular wax-associated gene	19	FALSE	Vacuolar-processing enzyme gamma-isozyme	not available	not available	2.9822	12.7469	1.10506	3.18372	0.0964607	0.467509	3.72576	6.64057	1.37318	3.59942	0.111901	0.761706	5.53408	7.35512	1.88293	2.41597	0.2025	1.73133	5.55123	8.59408	2.63846	4.07909	0.250091	0.943924
271	Zm00001d009800	LCW monomer-associated gene	1	FALSE	Protein apaG	not available	not available	7.8217	16.8836	23.6038	41.9081	131.394	74.4279	7.15974	22.2413	19.2184	43.7795	124.709	79.7469	7.48759	27.2185	22.439	53.2441	130.679	79.0174	8.14417	21.8036	19.4289	32.5236	92.8628	62.9163
272	Zm00001d009840	LCW monomer-associated gene	9	FALSE	Kinesin-like protein KIN-13A	AT3G16630	Kinesin-13A localized to entire Golgi stacks. Involved in trichome development.	28.6396	34.2691	34.5842	37.9305	15.9801	16.2975	33.6249	43.6022	35.1846	39.7384	15.7763	15.7788	33.7645	34.5784	34.9745	30.7282	15.3046	25.1184	29.4075	38.0747	35.59	41.0762	21.2603	19.2276
273	Zm00001d009858	LCW monomer-associated gene	19	FALSE	Trans-cinnamate 4-monooxygenase	AT2G30490	Encodes a cinnamate-4-hydroxylase. Mutations in this gene impact phenylpropanoid metabolism, growth and development.	212.367	93.5142	96.3016	84.9935	23.4972	36.0191	159.005	118.108	75.9365	86.8613	24.6818	36.9681	157.596	113.45	83.6949	61.9289	24.4115	45.4543	184.961	109.783	114.074	70.0043	41.6765	35.2396
274	Zm00001d009877	LCW monomer- and Cuticular wax-associated gene	1	FALSE	Protein plastid transcriptionally active 16 chloroplastic	AT3G46780	plastid transcriptionally active 16;(source:Araport11)	1.54436	46.7182	185.671	280.579	425.449	740.524	1.87182	67.9822	189.702	325.327	330.939	793.476	1.64312	100.255	213.292	515.363	522.521	664.815	3.23152	85.034	308.72	361.589	540.243	904.687
275	Zm00001d009929	LCW monomer- and Cuticular wax-associated gene	1	TRUE	Beta-propeller domain of methanol dehydrogenase type%3B Beta-propeller domains of methanol dehydrogenase type	AT1G54780	Encodes a thylakoid lumen protein regulating photosystem II repair cycle. Has acid phosphatase activity. The mRNA is cell-to-cell mobile.	1.80802	49.8127	226.577	282.846	650.31	892.777	2.02577	62.6135	243.425	268.844	813.453	898.91	1.3985	94.7917	299.822	602.037	786.305	682.366	3.86402	122.222	380.253	304.888	683.061	843.563
276	Zm00001d009946	LCW monomer- and Cuticular wax-associated gene	19	FALSE	Ribosomal protein L18ae family	AT1G54217	Ribosomal protein L18ae family;(source:Araport11)	9.4823	5.91012	4.8713	4.84134	0.296602	0.636498	8.58723	5.66323	5.71855	4.79998	0.693578	0.680742	9.59756	5.73468	5.46001	3.04978	0.263907	2.31936	11.1932	5.6422	3.4655	4.18634	0.299647	0.908426
277	Zm00001d009978	LCW monomer- and Cuticular wax-associated gene	19	TRUE	Mitochondrial fission 1 protein A	AT3G57090	Encodes a protein with similarity to yeast FIS proteins. These membrane anchored proteins bind DRP proteins and function during organelle division. FIS1B is expressed ubiquitously and appears to be involved in peroxisome division.	59.4979	58.961	54.9104	35.7425	22.1065	18.8854	60.5326	53.846	46.4387	36.3169	26.0858	20.1852	62.4804	60.3626	45.2809	32.0849	23.1303	25.2709	72.6416	61.6188	45.0336	36.3338	29.2518	23.62
278	Zm00001d010000	Cuticular wax-associated gene	1	TRUE	Thioredoxin-like 2-2 chloroplastic	AT4G26160	Encodes a member of the thioredoxin family protein. Located in the chloroplast. Shows high activity towards the chloroplast 2-Cys peroxiredoxin A, and poor activity towards the chloroplast NADP-malate dehydrogenase.	7.13745	8.83082	12.4128	16.1055	20.5101	16.4087	9.2839	9.5698	11.0377	16.595	20.7418	17.9047	7.23457	9.24428	12.709	16.0003	19.3396	16.4287	9.27738	10.0357	11.4864	14.5919	22.2727	17.1844
279	Zm00001d010033	LCW monomer-associated gene	19	FALSE	Putative DUF231 domain containing family protein	not available	not available	33.7634	13.2191	12.8994	18.9106	3.44594	5.74047	28.5709	17.2425	12.0927	17.7863	3.59928	4.85413	31.4721	18.582	14.6007	15.8512	3.65744	9.68038	31.8839	16.3152	19.2055	19.9796	5.73176	7.12495
280	Zm00001d010050	Cuticular wax-associated gene	19	FALSE	Cytosolic endo-beta-N-acetylglucosaminidase 1	AT3G11040	Encodes a cytosolic beta-endo-N-acetyglucosaminidase (ENGase). ENGases N-glycans cleave the O-glycosidic linkage between the two GlcNAc residues of the N-glycan core structure and thus generate a protein with a single GlcNAc attached to asparagine.	10.4302	6.35736	4.14126	2.33227	3.31792	3.421	13.6456	9.03135	4.16805	2.09709	3.9955	3.04767	13.3425	6.74832	3.95971	2.39671	3.0578	2.1825	9.67966	6.66046	5.01336	2.99854	3.42004	2.80277
281	Zm00001d010052	Cuticular wax-associated gene	19	FALSE		not available	not available	59.4789	52.0056	7.45222	2.61182	5.61462	4.68894	65.0919	34.597	15.0577	2.43843	7.95835	5.98465	71.0418	44.2397	6.97219	3.51964	5.85664	4.48728	85.0705	49.1351	25.2937	3.92356	11.3305	7.62715
282	Zm00001d010055	Cuticular wax-associated gene	19	FALSE	PRA1 family protein A3	AT3G11397	prenylated RAB acceptor 1.A3;(source:Araport11)	44.6851	35.1729	49.052	25.0719	21.5788	16.1417	57.4226	40.8213	41.8932	22.6837	19.4798	17.0376	86.5088	38.4185	25.3974	24.7209	17.0321	17.6223	63.5518	42.5591	36.3452	24.1832	19.026	19.2932
283	Zm00001d010152	Cuticular wax-associated gene	19	FALSE	Histone deacetylase 8	AT1G08460	histone deacetylase 8;(source:Araport11)	88.0937	56.7486	49.5213	29.8431	13.8361	21.5345	99.3986	53.8462	49.7295	27.0966	16.3267	20.4233	97.061	64.3965	51.9683	24.2939	16.636	19.3587	111.526	75.4832	57.0464	27.4643	22.7019	24.3215
284	Zm00001d010159	Cuticular wax-associated gene	19	FALSE	Actin-1	not available	not available	40.7896	31.3788	19.2011	3.95796	18.8533	10.7265	48.1304	48.1625	14.606	3.22372	18.7865	10.5678	53.8764	63.1674	11.6071	5.9146	14.1938	7.06999	70.5682	69.926	30.6734	6.5304	29.7671	19.8002
285	Zm00001d010190	LCW monomer-associated gene	18	FALSE	glutamate-oxaloacetate transaminase5	AT2G22250	Encodes a prokaryotic-type plastidic aspartate aminotransferase with glutamate/aspartate-prephenate aminotransferase (PAT) activity.	41.0094	31.0663	36.9608	33.0229	7.12257	8.93821	32.7153	36.8471	28.1234	33.9786	4.13814	7.39319	32.9081	35.7571	29.0797	23.7657	3.62078	15.0004	35.6652	27.6803	29.6548	33.3627	3.88831	5.8553
286	Zm00001d010240	LCW monomer- and Cuticular wax-associated gene	1	TRUE	alpha/beta-Hydrolases superfamily protein	AT5G38520	CLD1 is involved in steady-state chlorophyll turnover; CLD1 dephytylates chlorophyll a, chlorophyll b, and pheophytin a in vitro; CLD1 and CHLG form a salvage cycle in recycling chlorophyll. Suppression of CLD1 expression results in reduced tolerance to moderately high temperature.	0.391321	6.4073	18.9622	30.0773	61.2641	71.7671	0.554882	11.3205	20.3857	28.8438	72.3126	70.3446	0.527029	12.9977	24.1887	50.9465	65.0994	55.3749	0.901366	15.0757	28.9248	28.3466	75.8689	74.6088
287	Zm00001d010248	LCW monomer- and Cuticular wax-associated gene	1	TRUE	Electron transporter	AT1G33780	Interacts with chloroplast chaperone CLPC1, which unfolds and delivers substrates to the stromal CLPPRT protease complex for degradation.	17.5275	18.1212	26.6614	28.2051	46.6573	52.3008	14.3664	20.3862	28.4704	26.9284	62.0849	55.5442	17.3434	22.2047	27.5418	37.3007	57.0441	44.4974	14.8055	20.3046	32.4457	25.406	61.8679	60.5553
288	Zm00001d010322	Cuticular wax-associated gene	19	FALSE	methyl binding domain101a	AT3G63030	Protein containing methyl-CpG-binding domain.Has sequence similarity to human MBD proteins.	52.8923	44.6493	41.5775	23.5648	12.6783	11.7592	56.0971	37.5287	35.9514	20.0419	14.2231	10.4317	52.522	39.138	29.5567	16.7109	11.4604	14.6118	61.1388	42.4529	27.8594	22.7357	13.8205	10.4831
289	Zm00001d010390	Cuticular wax-associated gene	19	FALSE		AT2G01640	Nucleolar protein involved in ribosome biogenesis.	4.04269	2.41417	1.38279	1.43809	0.293394	0.348052	3.78067	3.34833	2.12972	1.43333	0.474087	0.36874	4.36695	2.67127	2.51543	0.962648	0.342855	1.16374	6.34784	4.32778	3.2271	2.17062	0.971233	0.645028
290	Zm00001d010396	Cuticular wax-associated gene	NA	FALSE		not available	not available	1.58116	1.01738	0.286286	0.38613	0.01058	0.00761367	1.08071	0.502251	0.776218	0.315497	0.004093	0.0110663	1.22725	0.505354	0.38981	0.120932	0	0.0931257	1.19736	0.337232	0.0813657	0.296739	0	0.0723803
291	Zm00001d010446	Cuticular wax-associated gene	18	FALSE	Endoglucanase 6	AT1G64390	glycosyl hydrolase 9C2;(source:Araport11)	2.89692	1.5404	0.569507	1.40401	0.0945233	0.487719	2.48026	1.35751	0.962839	1.1802	0.154968	0.300325	2.99479	0.945298	0.776786	0.773901	0.142703	0.661291	1.86472	1.18406	0.211085	1.37463	0.00577267	0.003812
292	Zm00001d010463	LCW monomer-associated gene	19	FALSE	Phospholipase A1-Igamma1 chloroplastic	AT1G06800	Encodes a lipase that hydrolyzes phosphatidylcholine, glycolipids as well as triacylglycerols.	14.7872	4.48499	1.32547	0.035513	1.50352	0.742918	15.7017	3.88172	1.17975	0.062676	1.25491	0.638876	16.7066	3.81952	1.01	0.28393	0.892949	0.34767	14.0421	3.73059	1.32	0.037556	0.965458	0.415629
293	Zm00001d010478	Cuticular wax-associated gene	19	FALSE	Peroxisomal adenine nucleotide carrier 1	AT3G05290	encodes a peroxisomal adenine nucleotide transporter, involved in fatty acid beta-oxidation during early stage of postgerminative growth.	33.5287	32.1224	35.095	19.1064	13.9797	11.0376	31.4827	32.2578	22.516	15.7067	14.4343	9.70788	30.6191	31.8783	19.1832	13.3865	11.462	10.5159	24.747	31.0691	15.4233	12.7757	11.8519	7.65282
294	Zm00001d010480	LCW monomer-associated gene	19	FALSE	Protein binding protein	AT3G05990	Leucine-rich repeat (LRR) family protein;(source:Araport11)	4.37772	3.77359	2.47181	2.27929	0.559241	0.765478	5.71489	3.43507	2.91622	2.50516	1.00067	1.11804	5.37774	2.88117	3.15144	2.30796	0.706158	1.29638	4.50041	3.06752	2.83941	2.80972	0.727023	1.61155
295	Zm00001d010492	LCW monomer- and Cuticular wax-associated gene	19	FALSE	Protein kinase superfamily protein	not available	not available	21.6152	11.9859	11.5485	8.32099	6.63388	6.59896	25.7586	13.7635	10.9635	8.74968	5.91794	5.78923	24.9599	12.3545	11.1442	7.5512	5.55011	5.84912	25.1051	13.4463	12.552	10.1041	7.66924	7.16648
296	Zm00001d010504	Cuticular wax-associated gene	9	TRUE	Ran-binding protein 1 homolog a	AT1G07140	Encodes a putative Ran-binding protein (siRanBP).	82.4854	112.715	80.6341	81.6087	22.2009	22.6388	75.8922	111.161	91.4243	77.9578	39.1734	23.3639	80.7076	110.38	76.2038	57.7088	21.6504	46.0692	80.9764	114.133	66.4258	73.5368	31.8852	27.8971
297	Zm00001d010519	LCW monomer- and Cuticular wax-associated gene	19	FALSE	Tetratricopeptide repeat (TPR)-like superfamily protein	AT5G02130	SSR1 encodes a tetratricopeptide repeat- containing protein localized in mitochondria. It is involved in root development, possibly by through effects on auxin transport. In ssr1 mutants, the expression PIN genes and trafficking of PIN2 is altered which in turn affects distribution of auxin in the roots.	16.7886	14.4308	13.6394	10.6964	2.06864	2.94905	14.8306	13.6554	11.3517	8.10902	2.23146	1.75125	15.4972	13.4761	9.78203	6.40884	1.44632	4.34035	18.8382	16.1577	12.3887	11.4754	2.85326	2.46129
298	Zm00001d010534	LCW monomer-associated gene	19	FALSE	ubiquitin carrier protein 7	AT3G55380	May function together with UBC7 and UBC13 in the plant READ pathway, required in plant responses to multiple stress conditions.	650.576	252.608	262.504	141.767	93.357	81.3854	803.519	279.159	244.969	123.43	129.652	82.5416	719.893	313.303	226.025	122.542	107.271	87.444	811.492	449.535	188.546	135.209	123.813	81.7907
299	Zm00001d010538	LCW monomer- and Cuticular wax-associated gene	18	TRUE	Ras-related protein RABE1c	AT3G46060	small GTP-binding protein (ara-3) The mRNA is cell-to-cell mobile.	86.5841	69.6391	56.6455	67.2525	15.7689	16.9722	106.683	73.3154	64.1188	62.8244	19.5411	16.2295	104.807	57.7631	58.9369	47.7454	20.1856	34.426	107.748	73.892	53.0815	83.0298	32.0786	23.5381
300	Zm00001d010574	Cuticular wax-associated gene	19	FALSE	Nuclear transcription factor Y subunit B-8	AT2G37060	nuclear factor Y, subunit B8;(source:Araport11)	20.6993	21.7154	13.4778	15.2442	3.70797	3.3402	24.5162	18.9078	16.6267	15.574	5.40371	3.37244	23.4879	15.4831	19.3918	12.7177	3.65681	7.44098	22.4253	18.775	10.1873	13.1869	4.47996	2.87652
301	Zm00001d010583	LCW monomer-associated gene	18	FALSE	SelT-like protein	AT3G47300	SELT-like protein precursor;(source:Araport11)	45.0803	38.2864	43.536	33.5027	16.7148	16.389	51.9968	42.6674	38.4807	38.117	17.629	16.0257	50.3285	35.9251	42.1669	30.7579	16.8387	24.8416	49.5329	36.2494	44.4924	38.3634	23.2764	19.0583
302	Zm00001d010606	LCW monomer-associated gene	1	FALSE	Protein RETICULATA-RELATED 6 chloroplastic	AT2G40400	Encodes a chloroplast localized protein of unknown function that is involved in regulation of chloroplast development.	1.20015	4.07165	6.40582	7.05513	23.3198	21.5089	2.73403	3.54489	8.16307	8.16979	19.2899	23.0699	2.0964	3.71887	6.14998	10.3926	23.1218	17.5484	1.89406	4.46078	7.76077	7.49481	18.7565	21.3287
303	Zm00001d010607	LCW monomer- and Cuticular wax-associated gene	19	FALSE	PLAC8 family protein	AT3G10980	PLAC8 family protein;(source:Araport11)	17.9323	15.797	17.4972	14.7922	7.78353	10.2343	23.9026	17.8961	14.7885	13.5915	8.38482	8.61991	22.9856	17.6349	14.5539	10.8997	6.11889	8.19058	23.2627	16.941	15.4103	11.7678	7.14763	8.27559
304	Zm00001d010618	LCW monomer-associated gene	19	FALSE	Putative ubiquitin-conjugating enzyme family	AT3G08690	ubiquitin-conjugating enzyme 11;(source:Araport11)	438.064	173.792	192.792	80.1617	138.695	96.0428	560.661	170.229	181.92	68.668	151.129	100.205	557.281	191.209	178.343	96.9494	140.872	105.994	622.72	231.853	198.786	69.5773	152.917	102.047
305	Zm00001d010634	LCW monomer-associated gene	1	FALSE	Putative MYB DNA-binding domain superfamily protein	AT3G04030	Homeodomain-like superfamily protein;(source:Araport11)	0.856481	1.97992	6.74772	1.44969	12.5332	8.39271	0.869868	1.20037	4.81925	1.64415	11.94	8.24387	1.54261	1.01323	4.49993	3.46243	10.1364	5.61707	0.822704	0.414176	3.52774	1.26123	12.1103	6.49693
306	Zm00001d010650	LCW monomer-associated gene	19	FALSE	Calmodulin	not available	not available	445.723	394.19	327.276	337.314	104.9	74.739	386.319	314.623	353.727	326.381	90.5085	69.9779	409.134	347.465	314.332	248.293	84.0863	160.044	474.647	291.143	234.141	283.31	95.2581	70.8313
307	Zm00001d010672	LCW monomer-associated gene	2	FALSE	Metacaspase type II	AT1G56190	One of a pair of plastid localized phosphoglycerate kinases involved in galactolipid biosynthesis. Functions redundantly with AT3g12780 (PGK1) in the chloroplast in the biosynthesis of thylakoid membrane galactolipids. Double mutants are photosynthetically incompetent, plants are albino and seedling lethal.	6.90663	39.65	145.583	204.647	209.349	464.812	6.29058	72.0786	132.492	220.363	244.478	573.396	6.83969	91.8892	175.969	385.09	324.91	516.731	8.34039	107.239	233.916	269.206	314.911	717.135
308	Zm00001d010715	LCW monomer-associated gene	1	TRUE	Photosystem II reaction center W protein chloroplastic	AT2G30570	Encodes PsbW, a protein similar to photosystem II reaction center subunit W. Loss of PsbW destabilizes the supramolecular organization of PSII.	1.16736	100.17	186.657	250.647	568.991	619.278	1.42886	91.9809	171.092	217.954	468.809	504.465	1.07842	135.099	211.58	353.55	559.484	478.101	2.72647	148.076	185.384	161.378	440.754	429.496
309	Zm00001d010796	LCW monomer- and Cuticular wax-associated gene	19	FALSE	hexokinase3	AT2G19860	Encodes a protein with hexokinase activity (AtHXK2) and acts as a sensor for plant sugar responses.	56.7771	33.3723	32.7974	22.664	11.5972	12.322	58.5636	37.0828	29.9124	25.5309	12.7535	9.88679	53.4755	29.0135	32.4501	18.9803	11.6024	16.5627	54.8301	36.4061	32.8297	22.8635	15.6157	10.6115
310	Zm00001d010804	LCW monomer- and Cuticular wax-associated gene	19	FALSE	Proteasome maturation factor UMP1	AT1G67250	20S proteasome maturation factor.	276.38	219.696	174.981	131.313	70.8967	57.6432	191.886	163.924	173.041	112.918	68.5759	48.3599	202.563	186.698	142.456	98.4582	52.6787	68.206	225.721	178.517	115.358	115.39	56.5543	60.7212
311	Zm00001d010806	Cuticular wax-associated gene	19	FALSE	Protein LIKE COV 1	AT2G20120	Encodes an integral membrane protein of unknown function, highly conserved between plants and bacteria; is likely to be involved in a mechanism that negatively regulates the differentiation of vascular tissue in the stem. Mutants display a dramatic increase in vascular tissue development in the stem in place of the interfascicular region that normally separates the vascular bundles.	21.4013	11.9119	11.5149	8.17189	7.46028	6.53267	29.5896	13.0544	10.3975	8.5321	9.1415	7.11072	24.0371	12.5377	11.1995	7.93256	6.8049	7.68636	23.6033	13.8288	14.9455	9.66749	11.3093	9.43412
312	Zm00001d010808	LCW monomer- and Cuticular wax-associated gene	18	TRUE	ER lumen protein retaining receptor	AT1G29330	Encodes a protein similar in sequence to animal and yeast endoplasmic reticulum retention signal receptor. This protein can functionally complement the yeast homologue. Transcript is detected in flower buds, stems, root, and leaves.	9.3496	7.88313	6.39333	6.28428	1.5162	2.09193	8.87647	7.56276	7.19601	6.04269	3.01877	2.06054	9.33084	6.7034	5.87085	5.17575	1.92542	3.46402	8.69226	7.64989	6.41898	6.93448	3.5352	2.8154
313	Zm00001d010821	LCW monomer-associated gene	1	FALSE	starch synthase4	AT4G18240	Encodes a starch synthase. In Arabidopsis leaves, the catalytic C-terminal region of STARCH SYNTHASE 4 promotes starch granule initiation while its non-catalytic N-terminal region determines starch granules morphology.	0.743769	2.65005	5.39666	4.85074	25.3746	16.0908	1.66315	2.43333	4.77278	6.22244	21.3746	15.5476	1.43797	2.96635	4.54716	8.14163	21.366	13.2101	1.41644	3.67115	7.22072	8.65729	16.1103	15.2512
314	Zm00001d010824	LCW monomer-associated gene	18	FALSE	Golgi apparatus membrane protein-like protein ECHIDNA	AT1G09330	ECHIDNA localizes to the TGN, and has been shown to function in the vacuolar sorting pathway of cell wall components ,mucilage, and wax.	75.3334	54.4305	59.0348	52.7087	16.7969	15.8146	64.3233	48.7631	56.7035	58.7379	15.3564	15.4989	65.7316	51.5813	62.1016	45.2043	14.4134	27.6946	78.65	48.8108	62.3095	53.2861	23.0498	18.948
315	Zm00001d010828	Cuticular wax-associated gene	NA	FALSE	alpha/beta-Hydrolases superfamily protein	AT1G02660	PLIP2 is a glycerolipid A1 lipase with substrate preference for monogalactosyldiacylglycerol. Expression is induced by ABA.	0.828505	1.78188	0.407395	0.535833	0.0907983	0.0784703	0.561594	1.2323	0.450411	0.483913	0.00750733	0.131545	0.84564	0.987762	0.347333	0.359207	0.019506	0.253223	0.459272	1.41274	0.165646	0.509089	0.1058	0.148691
316	Zm00001d010862	LCW monomer-associated gene	19	FALSE	Probable serine/threonine-protein phosphatase 2A regulatory subunit B'' subunit TON2	not available	not available	25.7532	18.6911	22.8166	18.154	8.32463	8.16105	31.4398	21.0174	20.4389	15.4139	9.10422	8.08511	31.6104	20.2875	19.8541	12.2871	7.55328	10.8245	25.8961	19.7172	21.131	16.205	11.3987	10.2686
317	Zm00001d010867	LCW monomer-associated gene	19	FALSE	Bifunctional protein FolD 2	AT3G12290	MTHFD1 encodes a cytoplasmic bifunctional methylenetetrahydrofolate dehydrogenase/methenyltetrahydrofolate cyclohydrolase that is involved in one carbon metabolism and control of DNA methylation.	143.58	96.4887	100.573	101.67	40.4134	64.9034	109.115	98.0045	90.0579	91.6963	42.2378	52.7634	112.636	121.499	91.4687	79.8412	36.5396	61.4583	144.718	121.056	112.558	90.3003	57.4989	60.7569
318	Zm00001d010871	LCW monomer- and Cuticular wax-associated gene	1	TRUE	Thioredoxin F2 chloroplastic	AT3G02730	Encodes a type-f thioredoxin. Has a role in the short-term activation of carbon metabolism. Loss affects growth under short-day conditions.	1.47015	80.2714	211.56	201.788	1078.56	803.266	2.0962	81.1498	190.581	168.503	1005.41	803.034	1.6377	103.195	201.703	359.85	1014.11	663.16	4.22774	136.165	241.195	148.398	806.614	721.722
319	Zm00001d010901	LCW monomer-associated gene	19	FALSE	RNA-binding (RRM/RBD/RNP motifs) family protein	AT1G51510	This gene is predicted to encode a protein involved in the exon junction complex. Though there is a predicted RNA binding motif, in the Drosophila ortholog (33% identity), this motif mediates interactions with Mago and is not available for RNA binding. The Arabidopsis Y14 protein appears to be predominantly nucleolar, but there is also some evidence for its presence in the cytoplasm.	97.9262	59.5421	61.0619	56.9543	17.1535	17.1986	99.6012	52.9082	74.6142	49.1041	22.807	15.3657	91.7035	70.5008	69.2607	42.8701	18.4835	30.8847	107.112	76.2622	47.819	49.9058	23.5969	18.2025
320	Zm00001d010915	LCW monomer- and Cuticular wax-associated gene	19	FALSE		AT4G24880	snurportin-1 protein;(source:Araport11)	25.0902	17.9401	12.8114	13.5756	7.30153	8.19242	34.4901	17.5209	15.127	13.5456	8.74292	7.79546	31.0067	15.5487	14.7811	12.176	6.2181	9.93716	31.4093	19.7442	10.6551	14.9348	8.68821	7.81412
321	Zm00001d010928	Cuticular wax-associated gene	9	TRUE	DNA methyl transferase6	AT3G17310	Encodes DRM3 (Domains Rearranged Methyltransferase3), a catalytically mutated paralog of the cytosine methyltransferase DRM2. Despite being catalytically mutated, DRM3 is required for normal maintenance of non-CG DNA methylation, establishment of RNA-directed DNA methylation triggered by repeat sequences and accumulation of repeat-associated small RNAs.	6.4312	9.75025	6.11147	7.21289	0.839995	1.05131	8.07059	9.43469	6.9688	6.0327	1.15935	0.847917	7.97617	7.04521	5.45456	4.35352	0.639664	2.67642	7.68042	8.15285	3.23846	7.13662	1.24777	1.32033
322	Zm00001d010944	Cuticular wax-associated gene	9	TRUE	DUF724 domain-containing protein 2	AT1G09320	Heterochromatin-binding protein which can bind to three H3K9me2 tails. Preferentially binds to long TEs. Required for transcriptional silencing, non-CG DNA methylation, and H3K9 dimethylation at some loci.	13.3202	20.2807	14.3321	12	6.37081	6.06328	13.9911	19.3492	13.497	11.1702	6.6884	5.8675	15.2324	16.7165	14.3865	10.0265	5.86769	8.51266	13.5225	13.9644	9.74609	11.5436	7.4312	5.84075
323	Zm00001d010948	Cuticular wax-associated gene	19	FALSE	liguleless4	not available	not available	11.5435	8.6937	3.67918	0.336674	0.0191563	0.0190503	11.8465	6.93427	1.50167	0.110458	0.0183643	0.00564833	12.5007	2.73366	0.619969	0.189269	0	0.017599	13.1062	3.34542	0.461883	0.498289	0	0.0244157
324	Zm00001d010972	Cuticular wax-associated gene	NA	FALSE	Disease resistance protein RPM1	not available	not available	0.352743	0.383457	0.251134	0.319261	0.038274	0.0486683	0.586522	0.441302	0.371469	0.313865	0.0869157	0.0741307	0.682755	0.380866	0.326847	0.176764	0.0543093	0.138051	0.564437	0.579613	0.287945	0.324482	0.155096	0.118254
325	Zm00001d011038	LCW monomer- and Cuticular wax-associated gene	19	TRUE	UDP-galactose/UDP-glucose transporter 5	AT3G46180	UDP-galactose transporter 5;(source:Araport11)	7.21878	6.20394	4.04273	3.76237	0.902547	1.43871	8.62121	5.25854	4.70518	3.98339	1.02477	1.40235	7.41018	4.70711	4.5236	2.88631	0.758821	2.40867	7.03898	5.15456	3.61253	4.13926	1.53261	2.23005
326	Zm00001d011041	Cuticular wax-associated gene	19	TRUE	UPA23	AT2G28690	TOX high mobility group box protein, putative (DUF1635);(source:Araport11)	6.96945	4.75094	1.5622	1.06645	0.364846	0.2962	4.56411	5.48542	2.38689	1.06431	0.380497	0.469912	5.88233	5.13588	2.3231	0.9791	0.42501	0.7654	4.8952	7.03773	2.00045	1.22063	0.230777	0.366432
327	Zm00001d011080	LCW monomer-associated gene	19	FALSE	Protease inhibitor%3B Proteinase inhibitor	not available	not available	2076.89	7507.26	2529.72	79.455	1223.37	986.596	1774.63	11806.7	3718.34	112.649	1266.35	713.265	1062.5	14439.3	4134.62	301.06	673.79	256.854	1155.81	13187.8	4893.93	160.135	1692.12	879.08
328	Zm00001d011086	LCW monomer- and Cuticular wax-associated gene	18	TRUE	Actin-7	AT5G09810	Member of Actin gene family.Mutants are defective in germination and root growth. The mRNA is cell-to-cell mobile.	187.19	139.16	127.364	124.934	30.3265	23.1598	189.409	120.8	153.878	121.818	29.3984	20.7448	198.521	120.187	140.97	83.3634	24.2966	54.4288	177.07	120.04	101.707	112.196	27.9382	20.8281
329	Zm00001d011087	LCW monomer-associated gene	18	FALSE	Actin-7	AT5G09810	Member of Actin gene family.Mutants are defective in germination and root growth. The mRNA is cell-to-cell mobile.	417.564	306.61	343.172	331.811	139.081	139.915	413.146	329.163	355.521	371.973	145.705	131.695	443.682	368.587	350.253	298.23	120.693	191.825	440.296	360.956	327.452	343.475	169.77	144.83
330	Zm00001d011093	LCW monomer-associated gene	1	FALSE		AT1G22630	SSUH2-like protein;(source:Araport11)	2.10526	32.5937	58.1397	27.4285	214.419	171.43	1.0444	38.493	52.9504	31.216	149.104	152.766	1.1309	55.6039	60.413	69.8915	178.65	128.606	1.26198	46.6107	57.8971	36.0695	110.04	122.803
331	Zm00001d011095	LCW monomer-associated gene	19	FALSE	Ras-related protein RABA6a	AT1G18200	Rab GTPase-like A1I protein;(source:Araport11)	51.3356	43.3969	41.5198	35.5163	2.04506	3.46443	37.939	37.5229	41.7757	26.7935	1.51889	2.22898	42.5362	40.201	34.9767	19.779	1.25856	11.4904	38.9264	31.3038	21.6606	22.1994	1.65172	1.52435
332	Zm00001d011103	LCW monomer- and Cuticular wax-associated gene	19	TRUE	copper ion binding	AT4G12340	copper ion binding protein;(source:Araport11)	65.0423	69.8139	51.285	41.9408	17.7606	22.7902	75.0192	77.848	58.028	44.062	26.488	26.5808	72.6261	74.6606	60.6	37.6502	25.1088	35.4966	87.0684	84.6149	56.2128	43.7706	33.5058	31.1985
333	Zm00001d011145	LCW monomer-associated gene	9	FALSE	F-box protein SKIP8	AT4G10925	Nuclear transport factor 2 (NTF2) family protein;(source:Araport11)	5.08936	4.95027	3.89572	4.84681	1.70212	2.1177	5.25939	5.09124	4.72936	5.22405	2.29168	2.54021	5.97774	4.4163	5.23525	4.20161	1.86503	3.19832	5.7502	4.94693	5.13603	5.59274	3.28515	2.97328
334	Zm00001d011154	LCW monomer-associated gene	1	FALSE	glutathione transferase27	AT1G10360	Encodes glutathione transferase belonging to the tau class of GSTs. Naming convention according to Wagner et al. (2002).	0.622191	96.003	23.2625	72.2976	431.062	363.14	0.691506	95.2766	26.034	69.5326	343.739	313.65	0.59816	113.844	33.3355	149.594	349.041	233.132	1.42568	91.057	24.1292	66.0929	321.131	264.321
335	Zm00001d011159	LCW monomer- and Cuticular wax-associated gene	19	FALSE	Ubiquitin-conjugating enzyme family protein	AT1G51730	Ubiquitin-conjugating enzyme family protein;(source:Araport11)	78.4015	78.9583	70.0847	79.2987	31.1051	36.4422	90.3993	80.0549	68.4338	74.3854	36.4405	30.5411	84.6812	77.892	60.9926	57.7931	28.9804	43.6249	88.2178	83.2586	58.5338	68.216	39.3988	34.523
336	Zm00001d011167	LCW monomer-associated gene	9	FALSE		AT3G20430	phosphorylated adapter RNA export-like protein;(source:Araport11)	15.3078	36.2621	24.1204	24.6306	9.71226	9.22066	18.842	37.3578	28.0611	26.0463	12.1711	10.5106	20.2104	38.2064	23.5022	20.9917	9.00994	16.9432	21.2606	36.5416	15.7292	26.9025	10.376	11.1736
337	Zm00001d011180	Cuticular wax-associated gene	19	FALSE		AT4G32930	hypothetical protein;(source:Araport11)	84.5369	66.7236	64.7903	39.9615	43.808	38.2757	73.0587	60.9917	53.6353	32.7628	41.5186	27.5277	72.7129	67.3543	48.7901	32.081	34.6885	29.2863	75.0778	60.9227	37.2625	28.318	26.8625	20.4788
338	Zm00001d011204	LCW monomer- and Cuticular wax-associated gene	19	TRUE		AT1G55160	WAS/WASL-interacting family protein;(source:Araport11)	26.7766	22.6531	15.0572	13.2231	3.19424	3.14454	24.8791	20.6837	17.6696	13.5837	4.04373	3.5368	24.0686	19.9459	15.7151	8.612	3.29494	7.84841	26.2439	17.2303	10.5502	13.8214	5.04019	3.79595
339	Zm00001d011210	LCW monomer- and Cuticular wax-associated gene	1	TRUE	lycopene epsilon cyclase1	AT1G17540	kinase with adenine nucleotide alpha hydrolases-like domain-containing protein;(source:Araport11)	0.257065	4.65207	10.066	15.7736	26.4913	32.1336	0.134856	5.41888	9.14674	16.5724	19.0478	31.153	0.185431	6.9088	10.5729	20.5414	31.8149	30.7195	0.191403	7.30855	15.9344	19.4453	35.704	40.1045
340	Zm00001d011256	LCW monomer-associated gene	1	FALSE	OHP2	AT1G34000	Encodes a novel member of the Lhc family from Arabidopsis with one predicted transmembrane alpha-helix closely related to helix I of Lhc protein from PSI (Lhca4). Gene expression is triggered by light stress and both transcript and protein accumulate in a light intensity-dependent manner. Ohp2 is associated with PSI under low- or high-light conditions. Together with OHP1, OHP2 is essential for th…	1.32652	54.7947	98.4918	63.9206	277.914	212.364	1.1128	46.4029	62.2189	61.8452	221.208	200.135	1.12406	68.6011	67.2585	107.877	244.265	156.581	1.80737	63.1903	91.8975	67.3655	242.413	215.814
341	Zm00001d011269	Cuticular wax-associated gene	19	FALSE	GDSL esterase/lipase	not available	not available	13.9081	3.3052	2.434	0.407277	0.240817	0.494938	10.9956	6.13858	1.30532	0.386471	0.284268	0.325077	10.8307	5.85765	1.10199	0.311679	0.147353	0.238626	17.5316	6.84864	3.00914	0.445246	0.523014	0.417928
342	Zm00001d011285	LCW monomer- and Cuticular wax-associated gene	1	TRUE	photosystem II light harvesting complex gene B1B2	AT1G29910	member of Chlorophyll a/b-binding protein family	12.8387	552.486	1855.76	2254.44	5096.72	7062.42	13.8312	744.562	1971.62	2439.77	4538.55	7160.59	11.3622	1302.85	2229.27	4307.2	5706.64	5508.99	27.2219	1155.35	2823.39	2733.92	4347.24	6568.08
343	Zm00001d011347	Cuticular wax-associated gene	19	FALSE	Autophagy 7%3B Autophagy-related 7	AT5G45900	Component of autophagy conjugation pathway. Required for proper senescence. Contributes to plant basal immunity towards fungal infection.	10.5317	15.6948	6.96272	7.89019	5.60938	4.55643	16.1665	13.5164	7.60164	9.0233	6.73847	5.07329	19.1218	11.6584	6.15873	6.81761	5.1518	4.48603	14.3693	14.4702	7.12584	9.30971	7.79178	5.61908
344	Zm00001d011348	LCW monomer-associated gene	19	FALSE	HXXXD-type acyl-transferase family protein	AT3G62160	HXXXD-type acyl-transferase family protein;(source:Araport11)	87.7255	49.9514	29.2929	37.5001	8.21825	10.1394	60.2495	41.413	42.5801	41.218	11.0897	8.50565	63.0773	42.2533	38.3682	26.6408	6.99491	18.1271	84.4078	39.901	41.8419	31.5591	16.2587	12.5565
345	Zm00001d011355	Cuticular wax-associated gene	19	FALSE	Zinc finger CCCH domain-containing protein 37	AT3G12680	Member of the floral homeotic AGAMOUS pathway.	25.8365	25.5798	20.8692	18.0653	23.5168	17.5557	35.0025	29.9197	24.9321	19.0593	22.4832	17.0605	31.9352	24.1344	20.642	18.4092	18.732	16.4604	33.0201	27.7243	19.8794	21.7999	16.3275	15.7938
346	Zm00001d011366	Cuticular wax-associated gene	1	FALSE	ATP-dependent zinc metalloprotease FTSH 11 chloroplastic/mitochondrial	AT5G53170	encodes an FtsH protease that is localized to the chloroplast and the mitochondrion	6.25248	9.82032	16.6035	18.5499	23.4108	25.2968	8.93501	13.1668	15.1924	19.9303	19.2303	27.3431	8.8392	10.5105	16.0894	22.1292	23.5795	23.9632	7.2088	10.8914	19.1896	24.6964	27.3859	36.3521
347	Zm00001d011413	Cuticular wax-associated gene	NA	FALSE	Putative WRKY DNA-binding domain superfamily protein	not available	not available	1.37208	2.69624	0.535784	0.077322	0.137845	0.0902983	1.44409	3.14095	0.230188	0.0262347	0.12865	0.0307817	1.66188	2.78784	0.242031	0.0379983	0.0693133	0.00886633	1.9386	1.94415	0.926881	0.0578983	0.289593	0.133362
348	Zm00001d011417	Cuticular wax-associated gene	19	TRUE	cytochrome P450 family 72 subfamily A polypeptide 8	AT1G17060	Encodes a protein with similarity to other cytochrome P450's and is a homolog of BAS1. Over expression causes a dwarf phenotype resembling brassinolide resistant mutants. Double mutant analysis of sob7/bas1 loss of function mutants suggests these genes have redundant functions in light responsiveness. SOB7 may function in metabolizing brassinolides. Expressed in leaf, root, stem and silique but e…	16.5111	21.8606	13.5533	5.70899	1.94784	1.31767	16.7018	23.3696	11.1285	5.64767	3.42971	1.18579	19.1542	23.3252	12.2132	4.44947	1.4979	2.15279	23.2164	29.6198	14.5008	6.31671	2.37089	0.735029
349	Zm00001d011426	LCW monomer-associated gene	18	FALSE	Putative MAP kinase family protein	AT1G53510	Member of MAP Kinase familly. Target of MPKKK20 phosphorylation. Mutant root growth is sensitive oryzalin and suggestive of a role in signaling during microtubule organization.	21.8282	15.1491	20.231	17.7947	2.9176	6.92431	31.2974	19.0107	21.7127	16.6253	3.29335	6.31666	24.5323	16.3895	19.9212	13.9209	3.00059	7.00567	23.9356	16.033	24.3755	20.2384	6.47574	6.81331
350	Zm00001d011454	LCW monomer-associated gene	1	FALSE	carbonic anhydrase6	AT1G23730	beta carbonic anhydrase 3;(source:Araport11)	17.8846	80.9057	112.178	101.486	585.047	543.609	17.2665	146.999	106.447	126.809	370.471	578.991	17.437	234.931	156.412	340.108	540.521	457.697	30.4652	244.015	237.25	192.986	564.672	685.188
351	Zm00001d011471	Cuticular wax-associated gene	19	FALSE	ADPATP carrier protein 1 chloroplastic	AT1G15500	TLC ATP/ADP transporter;(source:Araport11)	18.9603	21.6308	10.5466	10.7465	6.92719	6.22108	24.0225	25.6312	10.2516	9.93174	5.67648	7.26566	21.4638	17.2501	9.00382	8.11825	5.66947	9.53199	25.6218	16.1075	5.60305	11.6618	4.96112	7.99413
352	Zm00001d011478	LCW monomer-associated gene	19	FALSE		AT1G48170	proteasome assembly chaperone;(source:Araport11)	28.6453	26.677	22.6208	16.8031	9.25808	8.92912	29.3958	21.6402	23.0057	15.0313	9.99489	8.37	25.5063	23.5677	19.2202	12.5785	8.36556	10.5721	28.5815	22.3573	15.7339	15.5973	12.4622	9.87675
353	Zm00001d011565	LCW monomer-associated gene	19	FALSE	Putative ubiquitin-conjugating enzyme family%3B Ubiquitin-conjugating enzyme E2 N	AT1G78870	UBC35/UBC13A encodes a protein that may play a role in DNA damage responses and error-free post-replicative DNA repair by participating in lysine-63-based polyubiquitination reactions. UBC35/UBC13A can form diubiquitin and triubiquitin chains in combination with MMZ1,2,3,4/(UEV1A,B,C,D) in vitro. It can also functionally complement an mms2 ubc13 mutation in budding yeast by increasing the double …	72.6628	73.9772	62.2002	55.1779	36.0062	31.7203	65.7184	73.9102	60.3187	55.6238	33.1138	29.5849	80.5247	66.9177	59.3076	50.1731	31.4385	41.1253	77.7521	58.7381	61.6787	62.6405	37.9632	31.564
354	Zm00001d011611	LCW monomer- and Cuticular wax-associated gene	19	FALSE	Katanin p60 ATPase-containing subunit A1	AT1G80350	encodes a p60 katanin protein that is expressed throughout the plant. Required for the specification of cell fates from early in development (in the meristem) through differentiation and for normal postmitotic organization of cortical microtubules into transverse arrays in root epidermis cells. Mutants display cytoskeletal defects.	17.1998	11.694	11.1872	14.3458	5.2426	5.11231	20.9691	12.4686	11.7838	13.4291	5.52403	5.60808	18.321	12.6387	11.4653	10.012	5.11238	8.67693	20.2244	11.5292	11.663	14.9322	5.75334	6.51938
355	Zm00001d011619	LCW monomer- and Cuticular wax-associated gene	19	TRUE	alpha/beta-Hydrolases superfamily protein	AT1G77420	alpha/beta-Hydrolases superfamily protein;(source:Araport11)	16.8898	13.7757	11.4529	6.3085	1.14079	1.47253	18.8538	13.5282	10.6184	6.18295	1.48501	1.39269	16.5346	13.1404	8.3851	4.20253	1.18361	2.88239	21.3374	14.1257	7.05272	5.53917	1.85475	1.80396
356	Zm00001d011632	Cuticular wax-associated gene	19	FALSE	Cytidyltransferase isoform 1%3B Cytidyltransferase isoform 2	AT2G01220	Nucleotidylyl transferase superfamily protein;(source:Araport11)	18.6709	18.9795	16.0583	14.367	8.58564	10.7288	23.558	21.9442	16.1553	15.4719	11.6389	12.0327	21.0534	19.7968	13.9751	14.3065	10.5198	14.4571	23.8564	21.7648	15.6613	15.175	9.99409	13.1259
357	Zm00001d011657	Cuticular wax-associated gene	9	FALSE	Plasma membrane associated protein	AT1G29520	AWPM-19-like family protein;(source:Araport11)	34.4029	8.04054	4.57893	8.08544	0.0629927	1.23009	35.0581	7.6028	5.69785	8.63282	0.113632	1.45615	41.8326	3.43653	5.51893	7.59514	0.0841053	4.16104	33.8437	4.19801	3.94611	6.72006	0.508573	2.34224
358	Zm00001d011661	LCW monomer-associated gene	9	FALSE	GDSL esterase/lipase APG	AT3G16370	GDSL-motif esterase/acyltransferase/lipase. Enzyme group with broad substrate specificity that may catalyze acyltransfer or hydrolase reactions with lipid and non-lipid substrates. The mRNA is cell-to-cell mobile.	0.165933	30.5475	154.543	216.921	1.05193	3.31128	0.347291	40.9922	118.473	257.252	0.538979	3.39391	0.178768	65.1059	180.837	172.737	1.53565	77.6027	0.219459	26.787	168.947	199.32	0.934248	0.743635
359	Zm00001d011668	LCW monomer-associated gene	19	FALSE	DNAJ heat shock N-terminal domain-containing protein	AT2G21510	DNAJ heat shock N-terminal domain-containing protein;(source:Araport11)	11.9771	12.5825	10.4389	6.18112	0.78484	1.50374	11.7411	10.6808	9.02687	7.21028	0.60772	1.08874	12.6663	10.7822	8.18719	4.74864	0.936435	2.97066	12.5605	15.1433	8.88701	6.65618	1.4195	1.38695
360	Zm00001d011697	Cuticular wax-associated gene	19	FALSE	Mitochondrial substrate carrier family protein	AT1G14560	Encodes a mitochondrial CoA transporter.	9.54066	9.52779	5.6687	3.86556	2.12934	2.21492	13.0947	7.62647	6.13127	2.90616	2.95439	2.85619	8.76956	7.38481	4.39014	2.94186	2.54272	1.93812	9.93037	7.73099	4.88567	3.15194	3.78898	3.21021
361	Zm00001d011717	LCW monomer-associated gene	19	FALSE	Ras-related protein RABG3a	AT1G22740	GTP-binding protein Rab7	29.0027	27.9563	33.2042	19.5625	6.93561	9.06141	30.3627	29.8203	27.6513	17.9232	6.87834	7.69597	27.21	29.6463	29.6674	13.7348	6.74166	11.8099	33.6852	31.0263	24.3563	17.2694	8.53275	8.60678
362	Zm00001d011748	Cuticular wax-associated gene	18	FALSE	Floral homeotic protein APETALA 3	not available	not available	0.116133	6.95066	0.622691	0.141908	0	0	0.0386163	6.03798	0.540761	0.0324	0	0	0.055151	8.08817	0.504839	0.0473657	0	0.105164	0.009436	7.56625	0.269483	0.0248203	0	0
363	Zm00001d011786	LCW monomer- and Cuticular wax-associated gene	19	FALSE	Cytochrome B5 isoform D	AT2G32720	Participates with ELO2 in VLCFA synthesis.	212.805	135.08	120.658	80.719	4.89672	6.15754	176.56	113.76	111.345	68.4765	3.43972	6.37695	187.093	123.098	95.8941	49.0939	3.98248	28.3413	255.001	123.445	67.3801	73.9825	4.96584	7.15182
364	Zm00001d011797	LCW monomer- and Cuticular wax-associated gene	1	FALSE	Protein COFACTOR ASSEMBLY OF COMPLEX C SUBUNIT B CCB3 chloroplastic	AT5G36120	One of four Arabidopsis homologs of bacterial ymlg proteins.	1.5071	32.0157	34.4843	64.0529	86.0269	89.9845	1.71158	25.9377	43.7988	71.7283	88.4813	75.8464	1.56286	35.303	44.4573	76.5685	81.0538	71.6799	1.79851	33.4315	46.8988	52.8621	93.0907	74.441
365	Zm00001d011817	Cuticular wax-associated gene	19	FALSE	Membrane protein	AT1G71190	Senescence associated gene (SAG). Expression induced by ozone. Encodes a plant-specific protein of unknown function. Based on a personal communication from David Meinke (08/21/2007), this gene is not allelic to TTN4, even though this has been stated previously in a publication.	23.5117	17.9989	15.5448	8.15378	7.24419	6.59929	28.0165	18.9278	13.6988	8.38311	8.78608	5.6354	27.1917	19.6652	11.4469	6.55425	6.68063	6.94243	28.1746	23.5574	13.4186	7.53989	8.11259	6.43364
366	Zm00001d011819	LCW monomer-associated gene	1	FALSE	Chlorophyllide a oxygenase chloroplastic	AT1G44446	Encodes chlorophyllide <i>a</i> oxygenase which converts chlorophyllide <i>a</i> to chlorophyllide <i>b</i> by catalyzing two successive hydroxylations at the 7-methyl group of chlorophyllide <i>a</i> . Mutants are deficient in pigments that associate with thylakoid membrane proteins, lacking chlorophyll <i>b</i> and light-harvesting proteins of photosystem II. The protein was shown through cross…	2.78526	12.2538	29.6106	34.1154	149.08	133.979	2.6215	13.283	29.7763	42.729	126.057	153.955	3.18666	18.2014	35.4279	72.3675	174.672	142.136	3.66461	24.8144	50.6165	52.7372	145.027	164.871
367	Zm00001d011825	LCW monomer-associated gene	19	TRUE	Probable gamma-secretase subunit PEN-2	AT5G09310	Encodes a gamma-secretase subunit. Associates with other subunits in intracellular membrane compartments.	33.0063	24.8451	17.1039	15.4323	10.5012	11.181	33.2946	22.8775	22.3482	14.2097	12.4023	9.72178	31.3979	21.7502	17.5386	13.0494	10.2543	10.8402	37.3144	22.6027	17.089	13.9159	13.1617	11.7183
368	Zm00001d011826	LCW monomer-associated gene	1	FALSE	NAD(P)H-quinone oxidoreductase subunit O chloroplastic	AT1G74880	Encodes subunit NDH-O of NAD(P)H:plastoquinone dehydrogenase complex (Ndh complex) present in the thylakoid membrane of chloroplasts. This subunit is thought to be required for Ndh complex assembly.	10.4606	37.1209	78.6942	141.188	438.93	477.775	10.649	42.1397	80.7682	147.731	402.709	503.637	12.7242	47.2569	91.3777	267.128	457.548	455.357	13.8788	43.6542	82.3828	160.984	318.456	482.346
369	Zm00001d011833	LCW monomer-associated gene	1	FALSE	Ferredoxin--NADP reductase leaf isozyme 1 chloroplastic	AT1G20020	Encodes a leaf-type ferredoxin:NADP(H) oxidoreductase. It is present in both chloroplast stroma and thylakoid membranes but is more abundant in the stroma The mRNA is cell-to-cell mobile.	1.75309	37.1446	138.941	77.0051	1052.87	744.316	2.03001	58.1777	137.741	72.448	1138.76	817.146	1.50748	88.2147	146.769	283.192	1198.62	613.545	4.17089	78.4563	207.311	103.343	991.212	711.732
370	Zm00001d011841	Cuticular wax-associated gene	NA	FALSE	Calcium-binding protein CML38	AT1G76640	Calmodulin like gene, expressed in roots and induced by abiotic and biotic stimulus.	2.00289	1.04533	0.217493	0.113042	0.00855667	0	2.42009	0.913288	0.0565377	0.0574733	0.033168	0.0215167	2.89499	0.946459	0.0231473	0	0.0187923	0.0660513	2.89715	0.739744	0.0872277	0.0215433	0.029621	0.023306
371	Zm00001d011917	Cuticular wax-associated gene	9	FALSE	methyl esterase 10	not available	not available	15.6255	7.61307	1.74311	2.31809	0.79141	0.493502	13.2916	9.38175	1.51998	2.79548	1.40787	0.452924	13.6072	12.0773	2.16884	2.60525	0.768686	1.31625	19.8668	11.5502	2.08672	2.0195	1.06589	0.481253
372	Zm00001d011932	LCW monomer-associated gene	1	FALSE	Putative cytochrome P450 superfamily protein	AT1G64900	Encodes cytochrome P450 (CYP89A2). The mRNA is cell-to-cell mobile.	0.962819	8.12415	9.27349	6.96918	53.0384	41.2282	1.24765	9.86499	12.4629	6.87796	58.4795	36.7648	0.900954	8.99299	13.4819	17.8381	45.98	24.2714	0.613739	15.3945	21.4779	11.4501	52.1429	36.341
373	Zm00001d011958	LCW monomer-associated gene	19	FALSE	Glutathione S-transferase family protein	AT4G19880	Glutathione S-transferase family protein;(source:Araport11)	102.086	47.831	34.7805	17.7898	7.8548	11.0136	80.666	40.2294	25.0054	16.1235	6.45753	6.2033	79.0505	44.7703	26.2198	11.0894	4.96105	8.44885	54.2737	32.5413	26.1024	12.0437	4.58282	4.76876
374	Zm00001d011967	Cuticular wax-associated gene	NA	FALSE		not available	not available	0.651699	1.74995	0.659459	0.1581	0.0877517	0.133802	1.75293	1.42586	0.617988	0.156761	0.132899	0.249165	1.28064	1.5142	0.556141	0.349047	0.161787	0.14083	2.29968	0.937514	1.12989	0.432261	0.67594	0.698253
375	Zm00001d011993	LCW monomer-associated gene	6	TRUE	50S ribosomal protein L27 chloroplastic	AT5G40950	ribosomal protein large subunit 27;(source:Araport11)	17.9632	107.027	120.095	457.291	188.245	458.895	26.1018	142.568	161.195	502.823	369.319	575.323	28.7174	200.628	194.094	632.363	388.74	573.639	54.4694	211.267	284.526	527.21	595.864	824.766
376	Zm00001d012040	LCW monomer- and Cuticular wax-associated gene	19	FALSE	Protein CPR-5	AT5G64930	Regulator of expression of pathogenesis-related (PR) genes. Participates in signal transduction pathways involved in plant defense (systemic acquired resistance -SAR).The cpr5 mutant has a small number of trichome branches, the trichome volume decreases.	10.0771	6.2887	7.00125	4.41981	1.16931	1.7815	10.5182	7.1166	6.53375	4.00801	1.25881	1.86287	11.188	6.57319	6.21496	3.75331	1.75551	2.20553	10.3933	6.75652	6.57721	4.51287	2.48012	1.73022
377	Zm00001d012083	LCW monomer-associated gene	1	FALSE	Thioredoxin F-type chloroplastic	AT1G65230	located in chloroplast	0.857543	20.1148	42.5916	32.0571	252.981	187.887	1.13099	19.947	38.3675	27.3838	230.555	162.481	0.948558	22.1403	44.853	72.4531	217.916	125.523	1.33651	23.6385	44.552	24.8651	158.885	119.083
378	Zm00001d012091	Cuticular wax-associated gene	19	FALSE	Pro-resilin [Source:UniProtKB/TrEMBL;Acc:C0P7I7]	not available	not available	139.913	204.555	21.6315	1.2926	22.9319	10.1075	106.263	78.5186	18.3454	0.975705	22.7492	3.96128	134.896	63.5334	14.0508	1.57028	9.04213	1.68229	58.1289	56.9462	4.63402	0.238631	3.67839	0.663004
379	Zm00001d012103	LCW monomer-associated gene	18	FALSE	aldolase2	AT2G36460	Fructose 1,6-bisphosphate aldolase.	256.656	196.532	163.244	211.027	7.52252	19.2312	247.126	197.924	187.588	211.075	12.0739	23.1859	236.671	132.117	173.366	131.212	10.984	88.425	271.27	148.511	142.877	166.646	26.1415	31.9712
380	Zm00001d012142	Cuticular wax-associated gene	19	FALSE	Acid phosphatase/vanadium-dependent haloperoxidase-related protein	AT1G24350	Acid phosphatase/vanadium-dependent haloperoxidase-related protein;(source:Araport11)	16.2677	10.5889	7.49795	8.02518	6.24514	4.71461	17.8642	9.45289	6.06443	6.32873	3.61703	3.24602	15.7274	10.1868	5.11059	4.36826	3.47038	3.88489	15.2758	6.99734	5.0649	4.56165	2.90227	2.48044
381	Zm00001d012169	Cuticular wax-associated gene	19	TRUE	RHOMBOID-like protein 13	AT3G59520	RHOMBOID-like protein 13;(source:Araport11)	6.09748	6.18978	4.2128	3.89596	2.62959	2.81356	5.95755	5.33888	4.43098	3.91459	3.51863	3.02694	6.47677	5.47313	4.31579	4.01999	3.01114	3.54071	6.48352	5.9594	3.62271	3.58759	3.39641	2.4222
382	Zm00001d012171	Cuticular wax-associated gene	19	FALSE		not available	not available	7.86111	5.05246	1.48771	0.121795	0.523274	0.352619	4.93243	9.2544	0.624253	0.158085	0.345462	0.448856	6.31739	14.075	1.13478	0.474159	0.424244	0.408248	3.87131	9.21503	1.14387	0.328244	0.940196	0.985848
383	Zm00001d012173	LCW monomer-associated gene	18	TRUE	Fructokinase-1	AT1G06020	Encodes a member of the fructokinase gene family. Nomenclature according to Riggs 2017 has been adopted for the family by the community (personal communication, Boernke, Callis, Granot, Boernke, and Smeekens).	18.2868	19.6927	14.9599	16.6168	3.16145	5.6527	21.2204	18.3666	17.7718	17.6232	4.83472	5.72844	20.4588	17.4732	18.1797	13.0554	3.01506	10.5248	25.8074	18.9274	15.6336	16.4789	3.88444	5.06611
384	Zm00001d012175	Cuticular wax-associated gene	19	FALSE	Pectin acetylesterase 5	AT3G09405	Pectinacetylesterase family protein;(source:Araport11)	9.41068	2.42817	1.50902	0.642033	0.192586	0.287608	20.8216	9.42517	1.26976	0.359696	0.279328	0.139253	17.7402	9.74595	1.47944	0.330278	0.204909	0.286016	21.3261	21.2835	2.05006	0.110745	0.335657	0.107077
385	Zm00001d012205	LCW monomer- and Cuticular wax-associated gene	1	TRUE	SNARE associated Golgi protein family	AT1G22850	SNARE associated protein which functions as a receptor and is located in the chloroplast.	8.821	25.4461	43.211	55.8106	96.9047	81.3359	8.29197	26.5128	35.838	59.1238	105.937	89.561	9.42944	31.7293	42.5079	69.1677	105.178	85.3127	7.34179	33.256	60.3768	52.969	125.671	103.316
386	Zm00001d012239	LCW monomer- and Cuticular wax-associated gene	19	FALSE	RNA-binding (RRM/RBD/RNP motifs) family protein	AT4G10110	Shows some similarity to RBM7, subunit of NEXT complex.	4.5721	2.46775	1.91147	2.26644	0.130341	0.499614	4.08552	2.57531	2.6037	2.50892	0.250872	0.596743	4.39932	2.11673	2.97707	1.65939	0.206937	1.09451	4.63834	3.4215	2.1105	2.16195	0.198861	0.592861
387	Zm00001d012242	Cuticular wax-associated gene	19	TRUE	HSP40/DnaJ peptide-binding protein	AT1G11040	HSP40/DnaJ peptide-binding protein;(source:Araport11)	20.6823	18.5315	10.0646	9.59199	0.772544	1.37422	23.0032	21.771	10.7374	8.59484	0.987512	1.27752	27.3202	17.7724	11.7023	4.54207	1.13352	4.07327	33.546	12.1688	17.7218	5.40052	4.02931	2.27493
388	Zm00001d012269	LCW monomer- and Cuticular wax-associated gene	19	FALSE	Protein LIKE COV 2	AT1G43130	like COV 2;(source:Araport11)	12.4591	10.7381	9.61215	8.28735	2.65544	3.41324	16.9438	11.019	11.2659	9.44813	4.44406	4.42207	16.5368	11.2863	11.1005	8.02197	3.66116	5.84936	21.4934	13.5039	12.4166	10.0824	4.75519	4.94404
389	Zm00001d012275	LCW monomer-associated gene	19	FALSE	Histone H3	AT5G58060	Constitutively expressed SNARE protein of the YKT6 family; cytoplasm/punctate vesicle localization.	33.6709	32.9548	32.4642	23.1339	8.46378	8.59109	29.0721	31.162	30.2538	22.5766	8.74333	8.05053	29.0931	34.6804	27.0519	18.3202	7.25573	11.9176	31.1881	31.7152	23.2933	17.9308	9.17802	8.56552
390	Zm00001d012287	LCW monomer-associated gene	1	FALSE		AT2G36145	hypothetical protein;(source:Araport11)	0.932356	21.6907	69.2451	99.1873	391.933	361.896	0.891316	32.8084	61.5756	90.8064	281.468	387.789	0.748453	51.5722	69.9529	228.218	342.666	293.837	1.67789	53.4084	82.4063	110.593	280.674	359.676
391	Zm00001d012301	LCW monomer- and Cuticular wax-associated gene	19	FALSE	G10 family protein	AT4G21110	G10 family protein;(source:Araport11)	18.3775	19.7789	14.9484	10.188	6.32264	3.69761	21.3674	17.0567	16.3533	9.91514	8.24415	4.67393	22.0513	16.1485	12.3955	8.04378	6.76686	6.337	24.2404	16.5024	10.7008	10.545	7.11408	4.97118
392	Zm00001d012441	Cuticular wax-associated gene	NA	FALSE	CCT motif family protein	AT5G59990	CCT motif family protein;(source:Araport11)	0	3.29134	0.603161	0.26159	0.447648	0.318287	0.0716607	3.59062	0.599131	0.0772497	0.323455	0.229956	0.0659167	2.93238	0.441385	0.161793	0.227421	0.0844333	0.0324173	1.1839	0.164923	0.0654797	0.128474	0.0658077
393	Zm00001d012450	LCW monomer- and Cuticular wax-associated gene	18	FALSE		not available	not available	8.34182	1.26954	1.62044	1.73293	0.178746	0.239197	7.81556	1.17338	1.17569	1.86383	0.306762	0.284328	7.54429	0.99293	2.08836	1.39667	0.262113	0.753327	7.16798	1.54334	1.49569	1.29847	0.446307	0.6253
394	Zm00001d012465	LCW monomer-associated gene	1	FALSE	UPF0051 protein ABCI8 chloroplastic	AT4G04770	Encodes an iron-stimulated ATPase. A member of the NAP subfamily of ABC transporters. Involved in Fe-S cluster assembly. Similar to SufB. Involved in the regulation of iron homeostasis. Able to form homodimers. Interacts with AtNAP7 inside the chloroplast.	7.6642	7.1856	12.6811	11.1294	33.6851	29.2974	8.18551	7.42457	10.1754	11.6776	29.2284	28.9289	9.45706	7.92549	10.6446	16.237	37.188	23.6009	6.89385	7.77287	17.2737	14.6671	45.081	39.2487
395	Zm00001d012553	Cuticular wax-associated gene	19	FALSE	octopine synthase binding factor4	AT3G12250	basic leucine zipper transcription factor involved in the activation of SA-responsive genes.	14.6189	7.08891	3.59543	1.615	0.3288	0.063884	16.7981	4.64667	2.2979	0.675091	0.111305	0.0359243	16.4864	3.13678	1.1459	0.591623	0.0401787	0.379153	11.7864	3.55562	0.268931	0.849364	0.010115	0.004136
396	Zm00001d012567	LCW monomer- and Cuticular wax-associated gene	19	FALSE	Glycerol-3-phosphate dehydrogenase [NAD(+)] GPDHC1 cytosolic	AT2G41540	Encodes a protein with NAD-dependent glycerol-3-phosphate (G3P) dehydrogenase which was shown to complement an Escherichia coli strain: BB20-14, auxotrophic for glycerol/G3P due to a loss-of-function mutation in the gpsA gene.	31.5136	15.9172	14.8525	11.066	0.230926	0.831444	27.9814	13.2881	13.583	11.099	0.231233	0.541308	32.3958	9.25041	13.9848	8.04223	0.228164	4.72561	27.0608	9.02794	9.85645	11.9873	0.563385	0.506367
397	Zm00001d012581	LCW monomer- and Cuticular wax-associated gene	9	FALSE	Serine/threonine-protein kinase WNK (With No Lysine)-related	AT3G15240	Serine/threonine-protein kinase WNK (With No Lysine)-like protein;(source:Araport11)	13.2577	5.27063	1.80379	1.66657	0.0760467	0.175354	11.496	4.06701	1.72622	1.05996	0.0515853	0.0999093	12.6588	2.00908	1.0248	0.644124	0.0200367	0.478019	13.0058	4.0207	0.639039	0.987646	0.082145	0.056307
398	Zm00001d012615	Cuticular wax-associated gene	NA	FALSE	External alternative NAD(P)H-ubiquinone oxidoreductase B4 mitochondrial	AT4G28220	Encodes an external type II NADPH dehydrogenase in the plant mitochondrial electron transport chain that modulates NADP(H) reduction levels, which in turn affect central metabolism and growth, and interact with defense signaling.	0.756456	0.982248	0.210112	0.38686	0	0.00493067	0.839736	0.916965	0.373101	0.261104	0.226473	0.18989	0.699465	0.392895	0.209173	0.264861	0.254051	0.192493	1.19695	0.883307	0.449864	0.625535	0.808148	0.506097
399	Zm00001d012646	LCW monomer-associated gene	1	FALSE	thylakoid lumenal P17.1 protein	AT3G44020	thylakoid lumenal P17.1 protein;(source:Araport11)	0.967305	6.20173	7.60556	11.1919	13.1762	19.4953	1.33322	7.37496	7.87354	11.718	19.0568	21.5899	1.20101	10.2896	8.76223	17.3991	18.0587	16.8147	1.24099	9.24283	10.21	11.1304	22.4527	23.2481
400	Zm00001d012647	Cuticular wax-associated gene	19	FALSE	Polyketide cyclase / dehydrase and lipid transport protein	AT4G17650	Polyketide cyclase / dehydrase and lipid transport protein;(source:Araport11)	26.7758	17.7997	14.8405	12.9734	10.2465	10.3724	28.0604	18.1972	15.0366	12.4085	12.5439	10.5452	26.4188	18.7872	14.2906	12.0283	11.638	10.855	30.2236	21.0068	17.4781	13.0209	13.5884	12.2095
401	Zm00001d012653	LCW monomer-associated gene	19	FALSE	dyggve-melchior-clausen syndrome protein	AT1G04200	dyggve-melchior-clausen syndrome protein;(source:Araport11)	4.90622	3.75278	5.13322	3.14736	0.413625	0.748372	5.6649	4.45759	3.94445	3.36308	0.656502	1.0248	6.13302	3.31167	4.41439	2.64887	0.623653	1.41131	5.14194	4.93075	6.48174	3.84722	1.50456	1.85533
402	Zm00001d012664	LCW monomer- and Cuticular wax-associated gene	19	FALSE	Putative RING zinc finger domain superfamily protein	AT1G19310	RING/U-box superfamily protein;(source:Araport11)	33.1864	20.8336	19.9666	13.7977	3.72604	5.17422	25.611	17.0689	18.6345	9.64433	4.37791	3.96165	27.4017	15.5874	16.4555	8.04657	3.13335	5.36926	24.7182	15.2309	16.334	8.7749	5.16502	3.78016
403	Zm00001d012689	LCW monomer-associated gene	1	TRUE	Protein CURVATURE THYLAKOID 1C chloroplastic	AT1G52220	Thylakoid membrane localized protein that interacts with other CURT family proteins. Oligomerization is associated with grana thylakoid curavature.	2.58526	35.9222	72.0369	75.8399	199.39	187.088	2.17426	35.391	55.0024	69.1585	173.001	180.649	2.40724	43.1936	62.9652	118.657	168.843	134.546	2.44929	31.8286	55.6921	58.0255	111.327	139.513
404	Zm00001d012735	Cuticular wax-associated gene	9	FALSE	Heat-and acid-stable phosphoprotein [Source:UniProtKB/TrEMBL;Acc:B4FS53]	AT5G46020	MUSE7 was identified in a forward genetic screen to identify snc1 enhancers using a mos4 snc1 background. muse7 mos4 snc1 plants are morphologiclly similar to snc1 plants with slightly twisted leaves. The triple mutant also shows PR gene activation and enhanced resistance to pathogens, like the snc1 single mutant. It is a single copy gene conserved in plants and metazoans.MUSE7 encodes an evoluti…	20.3124	44.544	37.5406	31.8218	26.8574	21.8169	23.4421	48.7959	36.6631	29.5687	28.4966	22.7921	24.259	43.7757	34.3016	26.7951	25.061	26.9241	22.7946	40.5933	32.044	33.6313	29.1691	26.4098
405	Zm00001d012782	Cuticular wax-associated gene	20	FALSE	UDP-glycosyltransferase 88A1	AT3G16520	UDP-glucosyl transferase 88A1;(source:Araport11)	1.70567	4.71299	0.126112	0.00336667	0.0708633	0.150263	1.88664	3.0424	0.068825	0.013255	0.00896033	0.0713643	2.08165	3.31004	0.0235333	0.029802	0.0446963	0.022286	2.92908	4.2298	0.307384	0	0.11748	0.03652
406	Zm00001d012809	LCW monomer- and Cuticular wax-associated gene	19	TRUE	Cysteine-type peptidase	AT5G04250	Cysteine proteinases superfamily protein;(source:Araport11)	8.08376	6.34299	5.05069	5.13199	1.86165	2.59806	9.93508	6.45594	5.31418	5.03416	2.2993	2.24285	9.86291	6.00539	4.89401	4.20981	2.52104	3.12386	9.04568	7.14848	5.22849	5.42487	3.29363	3.62342
407	Zm00001d012810	LCW monomer-associated gene	1	FALSE	sigma-like factor6	AT2G36990	Encodes a general sigma factor in chloroplasts and is probably responsible for the recognition of sigma 70 type standard bacteria-type multi-subunit RNA polymerase (PEP) promoters in young cotyledons. It is a substrate for regulatory phosphorylation by cpCK2, a nuclear-coded plastid-targeted casein kinase 2, that has been implicated as a key component in plant sigma factor phosphorylation and tra…	1.62064	14.9031	43.2851	48.1315	182.272	175.7	1.94372	21.6092	41.0122	54.4184	139.553	180.507	2.39292	27.2768	45.9727	89.9322	172.873	149.209	1.31321	32.1384	58.2022	68.1629	143.99	177.266
408	Zm00001d012834	LCW monomer- and Cuticular wax-associated gene	19	FALSE	derlin2	AT4G04860	DERLIN-2.2;(source:Araport11)	28.7965	21.4804	17.8285	16.613	2.97159	3.37102	30.3343	17.0189	16.1165	14.4624	2.60071	2.23101	27.5252	21.5038	16.4615	13.1197	1.86287	6.72187	32.6689	27.6093	12.4053	11.6942	1.65577	2.22446
409	Zm00001d012868	LCW monomer-associated gene	1	TRUE	carotene isomerase3	AT1G57770	Oxidoreductase located in the chloroplast.	1.5698	16.6532	34.9526	29.7913	83.2407	107.57	1.02017	11.2411	27.4816	22.4626	67.1601	84.1722	1.18097	13.7949	25.7403	41.0028	75.7079	68.6699	0.739889	6.62234	11.7579	10.8129	38.4207	50.9909
410	Zm00001d012869	LCW monomer-associated gene	18	FALSE	Shaggy-related protein kinase kappa	AT1G09840	GSK3-like kinase, sub-group IV.	18.4045	16.9911	15.8684	16.6805	5.90463	7.40671	20.0534	15.9194	15.6584	16.408	7.43844	6.9763	18.7971	12.7339	16.2981	14.2731	6.26333	9.0247	17.054	16.883	13.6283	17.3003	7.7452	8.47744
411	Zm00001d012878	LCW monomer-associated gene	9	FALSE	ribosomal protein S4	not available	not available	209.609	451.807	227.328	422.033	15.3357	33.7042	196.941	352.322	345.036	430.957	28.2522	29.7353	244.353	336.241	243.913	288.518	13.1851	187.072	305.335	294.351	96.1782	459.567	27.5566	34.3284
412	Zm00001d012887	LCW monomer- and Cuticular wax-associated gene	19	FALSE	IAA-amino acid hydrolase ILR1	AT3G02875	Hydrolyzes amino acid conjugates of the plant growth regulator indole-3-acetic acid (IAA), including IAA-Leu and IAA-Phe. Uses Mg and Co ions as cofactors.	56.1482	12.736	9.95256	5.99686	1.8612	3.64394	43.5259	18.9631	12.573	5.15844	1.01829	2.03526	49.3757	22.9805	13.7463	3.98093	1.10312	3.09085	59.7816	21.8609	17.2871	4.08914	2.26246	1.4372
413	Zm00001d012973	LCW monomer- and Cuticular wax-associated gene	2	TRUE	Metal ion binding protein	AT2G37390	Chloroplast-targeted copper chaperone protein;(source:Araport11)	2.3333	38.7217	48.1617	102.219	118.162	168.332	1.58716	26.6099	63.728	91.2571	102.251	114.974	1.68933	28.5391	49.0415	104.181	91.7687	97.4769	2.84233	12.2642	36.1822	70.9379	69.8654	83.5626
414	Zm00001d012984	LCW monomer-associated gene	19	FALSE	Protein FLC EXPRESSOR	AT2G30120	protein FLC EXPRESSOR;(source:Araport11)	25.1832	16.952	13.1572	11.5899	12.4771	11.1362	30.6991	18.9912	15.8212	11.4305	14.7196	10.6353	30.1555	16.1962	14.4077	10.8015	12.6166	10.6268	29.9293	18.0695	14.1371	12.3069	16.0204	11.9968
415	Zm00001d013009	Cuticular wax-associated gene	19	TRUE	Splicing factor 3B subunit 6-like protein	AT2G14870	RNA-binding (RRM/RBD/RNP motifs) family protein;(source:Araport11)	63.033	70.0608	42.0949	39.3621	33.1593	25.1483	69.9213	62.5298	57.1556	37.9224	43.4046	25.787	71.8528	69.7463	51.0266	37.5174	37.4383	30.1036	79.6109	74.281	41.2575	38.2467	34.6338	21.9441
416	Zm00001d013039	LCW monomer-associated gene	1	FALSE	photosystem I subunit d1	AT1G03130	Encodes a protein predicted by sequence similarity with spinach PsaD to be photosystem I reaction center subunit II (PsaD2)	3.09646	96.8148	318.723	357.13	1311.24	1552.87	3.02544	90.6077	241.723	251.582	1035.47	1163	2.75951	117.891	249.988	560.159	998.33	839.012	5.98618	35.0745	88.7277	83.7968	437.817	484.512
417	Zm00001d013042	Cuticular wax-associated gene	9	FALSE		AT3G04860	hypothetical protein (DUF868);(source:Araport11)	15.5104	13.3528	11.6474	10.1312	1.77483	2.60916	9.77992	16.3948	12.8433	11.8912	3.80577	2.43471	14.2509	18.0346	12.4075	8.81607	4.22553	8.73387	10.7145	19.0937	15.5366	12.2305	6.25575	5.03346
418	Zm00001d013061	LCW monomer- and Cuticular wax-associated gene	19	TRUE	Thioredoxin	AT2G02590	small multi-drug export protein;(source:Araport11)	43.5692	45.2032	40.2453	31.2659	16.3753	19.8235	48.6341	51.694	39.7697	38.7507	13.35	17.281	56.2908	52.7017	41.1643	31.6421	14.0807	23.3108	71.7577	57.3687	46.5597	35.7467	13.4512	17.278
419	Zm00001d013146	LCW monomer- and Cuticular wax-associated gene	1	TRUE	Photosystem I reaction center subunit III chloroplastic	AT1G31330	Encodes subunit F of photosystem I.	12.0809	291.554	646.902	1252.39	2822.92	3589.73	19.5143	260.3	661.948	1292.81	2574.19	3682.82	13.7456	384.544	889.845	2378.56	3059.93	2816.29	24.0688	400.77	1070.82	1400.71	2557.41	3483.87
420	Zm00001d013156	LCW monomer- and Cuticular wax-associated gene	19	FALSE	NADH-ubiquinone oxidoreductase 23 kDa subunit	AT1G16700	Part of mitochondrial complex I (CI), which plays a crucial role in oxidising NADH generated by the metabolism (including photorespiration) and thereby participates in the mitochondrial electron transfer chain feeding oxidative phosphorylation that generates ATP.	137.448	114.368	108.979	90.8467	46.2873	54.2333	127.239	106.858	99.8217	89.3027	46.5145	45.6011	122.748	105.948	88.4135	73.6186	40.552	56.6185	153.732	118.969	81.7299	84.3168	47.072	45.3074
421	Zm00001d013179	LCW monomer- and Cuticular wax-associated gene	19	TRUE	Cold-regulated 413 plasma membrane protein 2	AT3G50830	cold acclimation protein WCOR413-like protein beta form. Transcript is not detectable.	17.0701	17.7609	16.0827	6.80218	0.867127	1.47398	13.6309	17.9067	12.483	6.24001	0.976361	1.03161	15.5943	21.5418	12.514	3.98709	0.715454	3.04962	19.0597	16.0017	12.7822	5.64379	1.41288	1.07811
422	Zm00001d013184	LCW monomer-associated gene	1	TRUE	Thiol disulfide interchange protein txlA	AT4G37200	Encodes thioredoxin-like protein with disulfide reductase activity that is involved in the biogenesis of the plastid cytochrome b6f complex. Protein is located in the thylakoid membrane with the C-terminal hydrophilic portion, containing the thioredoxin like domain, extending into the thylakoid lumen.	7.81136	27.8024	39.5142	45.6918	71.8181	69.552	9.4608	27.7345	30.0228	49.1995	78.2849	69.4969	9.51859	33.4333	34.8851	57.7326	69.4215	65.1359	9.74411	32.957	48.0529	49.9781	93.9649	83.92
423	Zm00001d013191	LCW monomer-associated gene	1	FALSE	Cytochrome b6-f complex subunit 7	AT2G26500	Essential for the stabilization and function of the cytochrome b6f complex.	1.48679	75.6694	188.401	199.854	718.131	975.762	2.22383	128.063	208.351	185.807	640.964	1034.83	1.53752	200.994	296.903	601.346	822.515	796.55	4.31405	251.983	328.041	235.287	711.839	993.694
424	Zm00001d013201	LCW monomer- and Cuticular wax-associated gene	19	TRUE	Serine/threonine-protein kinase SRK2E	AT3G50500	encodes a member of SNF1-related protein kinases (SnRK2) whose activity is activated by ionic (salt) and non-ionic (mannitol) osmotic stress. Enzyme involved in the ABA signaling during seed germination, dormancy and seedling growth.	18.756	13.8871	12.6448	5.67978	3.34984	3.51464	26.9924	18.0989	12.986	5.32947	4.24716	4.14053	23.2643	16.7482	12.8144	5.45803	4.91611	5.48623	29.9269	21.0806	13.3277	8.0791	7.45558	6.1218
425	Zm00001d013225	Cuticular wax-associated gene	19	FALSE	TIP41-like family protein	AT4G34270	TOR signaling pathway protein; response to high temperature treatment.	22.361	21.9353	18.8907	17.3114	11.4273	10.4908	25.6082	21.7103	18.0284	16.2083	14.9979	10.4599	23.4503	23.7636	15.7272	13.6631	10.9643	11.8871	26.9405	27.0928	14.3372	17.7616	11.2378	6.85414
426	Zm00001d013228	Cuticular wax-associated gene	19	TRUE	TIP41-like family protein	AT4G34270	TOR signaling pathway protein; response to high temperature treatment.	23.9049	22.1503	18.1974	17.0369	12.1363	10.832	28.4542	24.6436	19.8047	17.8479	9.89181	10.7051	26.9648	26.8549	19.0738	14.1571	11.932	13.9126	30.2122	28.272	15.0588	19.3432	13.2201	12.2812
427	Zm00001d013269	Cuticular wax-associated gene	NA	FALSE	beta-glucanase3	not available	not available	0.268459	0.2429	0	0.028623	0	0	0.230421	0.814723	0.0141183	0.0150627	0	0	0.175424	1.11361	0.034738	0	0	0	0.395966	2.54783	0.006873	0.015427	0	0
428	Zm00001d013283	Cuticular wax-associated gene	9	FALSE	Transducin/WD40 repeat-like superfamily protein	AT1G03110	Encodes a gene involved in the modification of nucleosides in tRNA. Mutants have no 7-methylguanosine.	19.9895	24.3796	17.7881	19.4957	3.48696	3.51679	20.6767	20.8033	20.8754	16.7747	4.30325	3.00065	18.7826	20.9147	14.7212	11.632	2.99147	9.08876	20.0171	18.7881	9.0894	16.5195	5.33067	3.68999
429	Zm00001d013290	LCW monomer-associated gene	19	FALSE	Transmembrane emp24 domain-containing protein p24beta3	AT3G22845	emp24/gp25L/p24 family/GOLD family protein;(source:Araport11)	224.567	167.95	154.429	108.095	39.8067	37.9753	190.075	129.8	148.089	82.9273	50.3976	47.466	181.885	151.916	127.134	77.5769	48.738	56.6211	183.421	140.652	119.911	80.297	81.051	64.3248
430	Zm00001d013310	Cuticular wax-associated gene	19	FALSE	Deoxyhypusine synthase	AT5G05920	Encodes a deoxyhypusine synthase.	14.4735	12.3982	8.77499	9.85815	5.67016	6.65805	17.6308	15.381	11.549	9.99165	9.52083	9.63125	15.0224	14.1575	9.35636	10.449	7.75808	8.78327	16.7692	15.5838	11.0998	10.3188	9.84457	12.4259
431	Zm00001d013319	LCW monomer-associated gene	11	FALSE	Endoglucanase 25	AT4G24260	Encodes a protein with similarity to endo-1,4-b-glucanases. KOR3 is induced by nemotodes and is expressed in syncitia induced by Heterodera schachtii.May be involved in the development and function of syncitia.	61.6271	68.0997	222.352	201.205	34.9173	80.9136	78.565	101.152	191.087	220.376	39.5651	101.857	79.7378	97.0357	242.753	179.332	42.7465	118.465	73.6837	105.019	320.265	240.52	88.2225	127.49
432	Zm00001d013339	Cuticular wax-associated gene	19	TRUE	Expressed protein; protein	AT5G14105	hypothetical protein;(source:Araport11)	15.2317	11.6133	7.15743	6.8171	2.54096	3.02505	12.6561	8.01315	7.69947	5.50898	3.25966	2.51152	11.1025	9.4898	6.97682	4.70552	1.88306	3.39354	12.4535	9.25842	3.54262	4.94463	1.74795	1.76603
433	Zm00001d013359	Cuticular wax-associated gene	9	TRUE	DNA binding	AT3G12210	DNA binding protein;(source:Araport11)	5.68105	6.65368	3.03902	2.9931	0.00640833	0.0563003	5.07473	5.76228	4.80891	3.01137	1.12673	0.738016	5.41852	5.76842	2.97399	2.06018	0.75525	2.03494	4.34067	5.42879	1.94011	4.53905	1.40101	1.37033
434	Zm00001d013402	LCW monomer-associated gene	19	FALSE	phytochromeA2	AT1G09570	Light-labile cytoplasmic red/far-red light photoreceptor involved in the regulation of photomorphogenesis. It exists in two inter-convertible forms: Pr and Pfr (active) and functions as a dimer.The N terminus carries a single tetrapyrrole chromophore, and the C terminus is involved in dimerization. It is the sole photoreceptor mediating the FR high irradiance response (HIR). Major regulator in re…	5.44336	7.28326	5.74684	6.02799	4.35523	4.52349	13.6656	10.5542	5.44199	7.56699	4.32608	3.47965	12.052	10.6515	5.19691	5.78479	3.01036	3.14275	20.0677	12.7709	5.14155	6.58504	1.54534	1.78962
435	Zm00001d013411	LCW monomer-associated gene	1	FALSE	UV-B-induced protein chloroplastic	AT1G48450	alanine-tRNA ligase, putative (DUF760);(source:Araport11)	16.3534	25.7068	37.8666	43.1327	82.2426	78.7765	18.3793	25.2811	44.8038	52.5162	101.849	73.844	22.4652	28.6909	36.722	54.1045	86.3759	56.0405	17.0732	24.7095	49.1781	52.2281	101.675	73.7777
436	Zm00001d013419	LCW monomer-associated gene	19	FALSE	RNA-binding (RRM/RBD/RNP motifs) family protein	AT1G67950	ACD11 binding partner, negatively regulates ROS-mediated defense response.	9.73717	8.91012	9.74687	8.89993	3.14185	3.82808	10.3709	9.49555	8.72095	8.14109	2.53583	3.98496	10.4135	8.94461	7.78513	5.89583	2.72344	5.18393	9.77981	9.45439	8.51317	7.51024	2.45727	3.56715
437	Zm00001d013422	Cuticular wax-associated gene	NA	FALSE	S-adenosyl-L-methionine-dependent methyltransferases superfamily protein	not available	not available	0.415421	0.30881	0.0321863	0.039938	0.0216747	0.015705	0.333317	0.207011	0.057112	0.0428673	0.054486	0.067314	0.404649	0.064962	0.046931	0.0787493	0.020218	0.0735983	0.445757	0.136865	0.0612563	0.068411	0.0157847	0.118821
438	Zm00001d013481	LCW monomer- and Cuticular wax-associated gene	19	TRUE	Eukaryotic peptide chain release factor subunit 1-2	AT1G12920	Encodes a eukaryotic release factor one homolog.	24.1362	20.7663	19.6261	7.67331	0.925484	1.58067	31.3998	20.5938	17.0612	7.39116	1.01745	2.06651	30.1138	23.0201	14.3158	6.21804	0.954443	3.13751	36.5951	21.6806	12.7701	9.22227	1.55645	2.2406
439	Zm00001d013498	Cuticular wax-associated gene	19	TRUE	Protein yippee-like	AT2G40110	Yippee family putative zinc-binding protein;(source:Araport11)	33.6454	25.4379	22.7295	11.1572	8.60589	8.69619	32.0774	27.6209	15.5565	8.546	9.74906	7.67464	38.2046	31.2392	18.3322	9.20308	8.15045	7.43383	33.6376	36.7908	24.7916	10.4406	11.407	10.3765
440	Zm00001d013530	LCW monomer-associated gene	1	TRUE	5'-AMP-activated protein kinase-related	AT1G27070	Encodes a chloroplast-localized CBM48-containing protein that is involved in starch granule initiation. PTST2 delivers suitable oligosaccharide substrates to starch synthase 4 (SS4). Mutants lacking PTST2 have fewer starch granules in leaf chloroplasts than the wild type. PTST2 is the Arabidopsis ortholog of the rice FLO6 protein.	0.278881	3.52846	6.33129	8.0516	12.187	12.7847	0.691519	3.44623	5.97875	6.92517	13.2695	16.422	0.274966	3.83275	5.81618	8.27025	16.1589	10.9924	0.355882	4.85595	9.87648	8.51701	20.973	17.5417
441	Zm00001d013595	LCW monomer- and Cuticular wax-associated gene	19	TRUE	Protein MARD1	AT3G22550	Enhances SnRK1 signaling and bridges the SnRK1-RAPTOR1B association; sugar-TOR signaling promotes the level of FLZ8 through histone modifications. Loss of FLZ8 leads to TOR hyperactivation and enhanced stress sensitivity.	20.2604	15.7728	11.9258	6.52991	0.600763	1.13684	17.6679	16.8091	10.0458	5.20541	0.546446	0.943504	16.8315	13.002	10.1404	3.78374	0.779666	2.72803	18.236	10.4663	9.21223	5.58082	1.91004	1.52316
442	Zm00001d013609	LCW monomer-associated gene	19	FALSE		not available	not available	14.341	12.2398	9.83566	10.3756	4.13499	2.86478	12.6339	12.9573	11.3127	8.87541	4.05549	3.28964	11.1513	11.0183	10.8539	7.23614	3.26895	5.64658	12.7168	10.051	9.58068	9.18298	4.41858	4.02083
443	Zm00001d013652	Cuticular wax-associated gene	19	FALSE	Cationic amino acid transporter 4 vacuolar	AT1G58030	Encodes a member of the cationic amino acid transporter (CAT) subfamily of amino acid polyamine choline transporters. Localized to the tonoplast.	31.7144	20.3232	16.564	10.448	12.8072	11.8338	42.5942	35.1033	22.8606	13.227	11.5634	11.2689	41.8165	39.131	33.0995	13.9186	13.5952	11.9333	39.7302	44.9761	30.7078	16.0821	13.3705	11.6653
444	Zm00001d013658	Cuticular wax-associated gene	19	FALSE	Myosin-binding protein 7	AT3G11850	myosin-binding protein (Protein of unknown function, DUF593);(source:Araport11)	15.9541	10.1753	9.35369	6.09586	5.52739	4.06831	17.5743	12.1826	9.89431	5.03433	5.32869	3.66908	18.9147	11.3102	7.50896	5.26427	3.95534	3.60528	13.8967	11.4024	10.2452	4.44467	6.89658	4.69224
445	Zm00001d013669	LCW monomer-associated gene	19	FALSE	Chaperone protein dnaJ 3	AT3G44110	Homologous to the co-chaperon DNAJ protein from E coli. Member of the HSP40 family. Interacts with HSP70-4(AT3G12580) to mediate heat shock response. Formation of HSGs is dependent on the farnyslation status of J3.	494.468	289.043	268.216	211.519	81.9187	77.4259	469.412	181.288	209.68	111.948	79.7387	53.9923	435.411	151.417	196.358	106.856	67.6441	58.2827	249.271	106.28	97.9196	81.6543	58.8447	40.4093
446	Zm00001d013737	LCW monomer-associated gene	19	FALSE	Serpin-Z1	AT1G47710	Inhibitor of pro-apoptotic proteases, which is involved in the regulation of the programmed cell death induction.	59.7769	32.4224	33.7066	26.7243	13.1279	13.93	52.9923	34.6937	27.2961	27.0472	15.1792	12.8091	48.5612	31.5339	30.6967	22.1862	12.9788	18.1135	49.0592	31.9432	26.2728	28.3842	14.4778	13.6362
447	Zm00001d013750	Cuticular wax-associated gene	9	TRUE	ATPase E1	AT1G13690	AtE1 - stimulates the ATPase activity of DnaK/DnaJ	24.5859	23.383	10.0113	12.7263	1.19899	2.1265	16.8239	22.4289	17.5842	10.8944	2.17849	1.6377	19.2917	22.5865	14.271	7.9017	2.01154	7.35907	21.9499	20.0191	4.04691	14.7296	2.7394	1.76839
448	Zm00001d013795	LCW monomer-associated gene	1	FALSE	Peroxisomal membrane 22 kDa (Mpv17/PMP22) family protein	AT1G52870	Peroxisomal membrane 22 kDa (Mpv17/PMP22) family protein;(source:Araport11)	13.2285	21.7896	46.246	20.1665	426.277	167.408	13.8276	18.3366	38.3662	27.6081	446.465	193.351	15.0097	20.1389	41.8391	66.7703	423.265	175.596	13.1092	42.8804	52.5384	43.974	233.754	146.503
449	Zm00001d013830	Cuticular wax-associated gene	19	FALSE	cytochrome P450 family 76 subfamily C polypeptide 7	AT1G33720	cytochrome P450, family 76, subfamily C, polypeptide 6;(source:Araport11)	14.2573	3.48769	2.79435	1.45799	0.548843	1.01228	11.9435	7.42226	2.52873	1.92947	1.06039	1.4752	13.6693	8.04042	3.7967	2.52852	1.81636	1.08859	15.7665	11.5521	7.06939	2.4895	7.14757	4.40217
450	Zm00001d013887	LCW monomer-associated gene	1	FALSE	DNA mismatch repair protein MutS type 2	AT5G54090	DNA mismatch repair protein MutS, type 2;(source:Araport11)	0.466273	2.7484	4.97755	6.03206	29.8817	19.5478	1.90688	4.67362	5.91144	7.84531	26.3519	21.2474	1.82837	5.47762	6.06916	11.7217	29.3907	16.2278	1.80182	9.07258	8.29268	9.299	25.333	18.7499
451	Zm00001d013896	LCW monomer- and Cuticular wax-associated gene	19	TRUE	DUF641 family protein	AT3G60680	DUF641 family protein (DUF641);(source:Araport11)	10.6382	5.12758	3.53756	3.35309	0.630269	1.14057	7.86385	6.02687	3.50246	3.35594	0.802586	0.946505	8.05313	6.37661	4.36907	2.73832	0.63432	1.92941	11.2548	5.92911	5.9155	3.38427	1.18596	1.53692
452	Zm00001d013914	Cuticular wax-associated gene	19	TRUE	Membrane steroid-binding protein 1	AT5G52240	Encodes a protein with similarity to progesterone-binding proteins in animals. Has been shown to bind steroids in vitro. Expressed in aerial portions of the plant excluding mature flowers and siliques. Antisense experiments suggest a role in inhibition of hypocotyl cell elongation. Expression is suppressed light grown seedlings transferred to the dark. The mRNA is cell-to-cell mobile.	128.714	107.286	80.2322	74.2329	35.3359	40.6011	111.769	136.386	98.0488	66.2547	53.2917	33.3114	117.923	125.58	97.9428	58.8211	34.0881	42.5896	127.53	129.428	83.8219	61.0955	48.0405	40.0967
453	Zm00001d013966	LCW monomer-associated gene	19	FALSE	Succinate dehydrogenase subunit 3	not available	not available	52.6192	33.1526	31.4364	22.0306	8.72729	12.9165	48.5984	30.834	22.7193	18.8542	9.70422	11.7437	47.664	27.3225	24.3005	17.0891	8.58657	14.5316	54.3553	24.3188	23.4738	20.6953	10.9373	13.6812
454	Zm00001d014038	LCW monomer- and Cuticular wax-associated gene	1	TRUE	Casein kinase 1-like protein 6	AT1G04440	Member of CKL gene family (CKL-C group).	1.21254	1.16683	2.39742	2.41674	9.17791	8.05981	1.30376	1.49276	2.65457	2.33162	7.25571	5.72727	1.54978	1.16991	2.61629	2.98386	6.94869	4.67912	0.643181	1.0841	3.12716	2.30129	4.66694	3.8949
455	Zm00001d014065	Cuticular wax-associated gene	16	FALSE	eucaryotic initiation factor7	AT5G35620	Cap-binding protein, binds to the 5' cap structure of nuclear-encoded mRNAs. Mutant is resistant to potyvirus infection.	60.5774	72.6941	61.7228	53.6448	25.4419	23.2466	45.9313	62.0753	50.8528	44.3397	26.1967	22.1281	43.5757	55.6754	43.7606	36.7206	21.0475	29.3986	36.8596	39.2005	30.008	37.9793	21.1814	21.4485
456	Zm00001d014079	Cuticular wax-associated gene	18	FALSE	mitochondrial ribosomal protein L11	AT4G35490	mitochondrial ribosomal protein L11;(source:Araport11)	16.6553	10.2733	5.27725	7.56992	1.75972	2.51183	14.1025	7.39772	7.31877	7.4105	1.93272	1.7934	13.2583	7.02615	5.22324	5.51458	1.33237	4.56943	10.9211	4.49949	2.33841	8.2329	1.76047	2.0617
457	Zm00001d014097	LCW monomer-associated gene	19	FALSE	Ras-related protein RABC2a	AT3G09910	RAB GTPase homolog C2B;(source:Araport11)	14.7478	7.50075	8.03329	5.40431	1.42099	1.57738	17.2289	8.80556	8.29256	4.95848	1.27652	1.15286	16.6008	8.21534	8.45101	3.38967	1.28677	2.36921	18.8275	11.8363	10.1192	5.90624	2.77243	1.89282
458	Zm00001d014150	Cuticular wax-associated gene	2	FALSE	Starch synthase IIc	AT3G01180	Starch synthase 2 involved in amylopectin metabolism.	3.73593	5.89512	7.85229	10.0367	10.1841	11.3673	4.6225	4.37396	8.31538	10.346	7.77846	12.453	4.93914	5.08265	7.73524	9.28409	12.6065	10.7585	4.52882	5.03163	8.61087	10.8791	10.539	11.7499
459	Zm00001d014157	LCW monomer-associated gene	19	FALSE	Flavoprotein wrbA	AT4G36750	Quinone reductase family protein;(source:Araport11)	99.8126	26.3779	31.5473	23.9641	5.75866	7.89886	81.5416	36.3074	36.0424	28.3913	7.28764	6.4303	89.405	29.9212	38.0321	20.0778	5.62008	13.3475	98.7108	41.3037	46.0876	24.3039	10.3431	7.8415
460	Zm00001d014181	LCW monomer- and Cuticular wax-associated gene	19	TRUE	LRR receptor-like serine/threonine-protein kinase FLS2	AT4G04220	receptor like protein 46;(source:Araport11)	2.47859	1.84343	1.16173	0.840445	0.274517	0.440919	2.95956	1.7483	1.16134	0.599647	0.389072	0.295409	3.00292	1.39426	1.02687	0.654154	0.250208	0.357916	2.79719	1.64246	1.48073	0.675637	0.405615	0.37112
461	Zm00001d014183	Cuticular wax-associated gene	19	FALSE	Probable prolyl 4-hydroxylase 12	not available	not available	44.7449	47.1416	36.1285	26.9442	10.3437	10.6197	43.1581	41.24	31.5104	22.4738	10.0013	7.48468	42.6384	42.6126	28.6649	17.5267	7.89068	12.0706	29.854	24.1436	17.4391	14.839	8.15105	5.88722
462	Zm00001d014191	Cuticular wax-associated gene	19	FALSE	UTP-glucose-P-uridyltransferase homolog	AT1G74390	Polynucleotidyl transferase, ribonuclease H-like superfamily protein;(source:Araport11)	4.1633	5.63143	2.9098	3.19926	1.27599	1.86426	6.41876	3.87634	2.99958	4.28542	1.85619	2.34107	7.42753	3.79471	3.3277	3.17469	2.3954	2.49478	6.21215	4.32446	2.96413	3.36591	1.95091	2.25811
463	Zm00001d014196	Cuticular wax-associated gene	19	FALSE	ARM repeat superfamily protein	AT1G14300	ARM repeat superfamily protein;(source:Araport11)	5.64562	4.90543	2.46644	3.31137	0.960844	1.37023	6.84449	4.81989	3.78561	3.41555	1.87431	0.901215	6.29176	4.1723	3.4976	2.64701	1.20778	2.14101	7.86401	5.65791	2.46894	4.28651	2.07728	1.43176
464	Zm00001d014203	LCW monomer- and Cuticular wax-associated gene	19	TRUE	F-box/kelch-repeat protein SKIP11	AT1G14330	Galactose oxidase/kelch repeat superfamily protein;(source:Araport11)	38.1782	42.7878	30.4551	24.96	11.5182	13.5809	35.1501	42.6626	27.0916	25.0474	12.7614	13.1125	40.0934	43.8505	28.9341	22.6383	12.7052	15.3177	36.2994	44.9697	26.6618	23.3822	16.6634	14.9835
465	Zm00001d014246	Cuticular wax-associated gene	19	FALSE	NagB/RpiA/CoA transferase-like superfamily protein	AT3G07300	NagB/RpiA/CoA transferase-like superfamily protein;(source:Araport11)	16.4108	14.8466	12.7494	11.0475	7.13902	7.41402	22.3831	14.9732	12.8179	10.365	8.87078	5.14242	17.5091	15.7498	12.1222	7.39949	6.47502	7.50486	20.7688	15.6659	9.63908	10.8478	8.1713	6.15854
466	Zm00001d014272	Cuticular wax-associated gene	19	TRUE		AT4G37020	initiation factor 4A-like protein;(source:Araport11)	12.998	11.0767	7.00705	7.03649	4.68563	5.45484	14.8181	11.8445	7.73472	6.52071	6.53264	5.77241	14.5739	11.4005	7.38246	6.13206	4.26995	5.5565	17.3906	11.403	6.0919	7.4294	5.02518	5.35644
467	Zm00001d014282	LCW monomer-associated gene	18	FALSE		not available	not available	333.593	37.5025	21.1431	59.9017	1.0159	6.33301	305.775	44.7921	32.4122	76.1428	3.54001	6.25662	334.359	67.6358	39.7715	44.6259	2.35239	27.2836	546.96	82.1972	38.3696	65.5458	12.2331	11.4189
468	Zm00001d014284	LCW monomer- and Cuticular wax-associated gene	1	FALSE	CMV 1a interacting protein 1	not available	not available	2.72977	29.2547	84.4737	113.921	214.824	275.615	5.02108	46.423	79.1533	124.398	204.807	317.074	4.59729	61.226	93.1276	206.359	255.559	262.742	7.98931	63.2297	127.84	137.659	239.015	346.584
469	Zm00001d014349	LCW monomer- and Cuticular wax-associated gene	1	FALSE	NAD(P)H-quinone oxidoreductase subunit S chloroplastic	AT4G23890	NAD(P)H-quinone oxidoreductase subunit S;(source:Araport11)	14.2762	39.4745	103.258	66.6573	667.167	542.747	13.4665	43.2957	112.312	78.4975	725.334	695.252	13.1213	55.2285	134.134	273.924	775.612	519.463	17.809	75.0307	183.499	120.348	666.703	675.899
470	Zm00001d014383	Cuticular wax-associated gene	19	FALSE	3-hydroxyisobutyrate dehydrogenase	AT4G20930	Encodes a 3-hydroxyisobutyrate dehydrogenase.	13.4659	10.7999	5.71554	4.3962	3.73839	4.27911	26.9039	17.4044	6.98583	4.98883	4.74606	4.45598	29.1132	21.778	8.00468	4.30236	4.71782	4.42024	27.7261	24.57	10.4619	7.5251	6.45991	6.47875
471	Zm00001d014405	Cuticular wax-associated gene	19	FALSE	NAC domain-containing protein 21/22	AT1G56010	Encodes a transcription factor involved auxin-mediated lateral root formation. Acts downstream of TIR1 and is regulated post-transcriptionally by miRNA164 and by SINAT5-dependent ubiquitination.	9.26026	13.4297	3.12446	0.23857	1.05065	0.572541	12.2907	12.8942	1.94232	0.249741	0.953959	0.367465	12.9402	19.1981	1.81086	0.101278	0.844336	0.273901	11.6285	16.6131	2.64609	0.165186	2.17345	0.522208
472	Zm00001d014435	Cuticular wax-associated gene	19	TRUE	D-xylose-proton symporter-like 1	AT3G03090	Encodes a vacuolar membrane-localized glucose transporter that can also transport fructose. Mutations in these gene have effects on seed germination and time to flowering.	29.9537	27.114	20.5527	14.2194	9.8468	8.95691	31.5375	32.6417	18.7727	12.1687	11.0509	7.53122	31.8819	29.8368	17.6178	10.7906	8.24729	9.2483	30.5862	32.9025	16.2917	15.0668	11.158	9.45471
473	Zm00001d014442	LCW monomer- and Cuticular wax-associated gene	19	TRUE	Protein ENHANCED DISEASE RESISTANCE 2	AT4G19040	Encodes a PH and START domain-containing protein that mediates resistance to pathogenic fungi. Resistance requires salicylic acid signalling. Mutants are resistant to E. cichoracearum. Expressed throughout plant tissues and possibly localized to membranes /mitochondrion.	15.7732	14.8846	14.2168	12.1035	8.93771	7.74293	18.962	15.5681	11.2307	11.2932	8.99352	7.49074	18.3119	14.3867	10.8009	10.6336	7.51984	8.28057	16.5287	13.9623	11.3496	11.8256	10.6322	8.9728
474	Zm00001d014526	Cuticular wax-associated gene	19	FALSE	EH domain-containing protein 1	not available	not available	33.5379	31.8594	33.0025	22.2368	13.9743	11.298	50.2775	36.3982	31.0086	20.6902	18.7248	14.1786	48.5927	37.7705	26.911	19.0019	15.6537	14.633	57.8823	41.4546	30.6034	21.0665	22.4136	16.5811
475	Zm00001d014562	Cuticular wax-associated gene	1	FALSE	IAA-amino acid hydrolase ILR1-like 6	AT1G44350	encodes a protein similar to IAA amino acid conjugate hydrolase. NO-induced, involved in growth and disease resistance. Plays a positive role in the activation of SAR when challenged with the avirulent pathogen Pst DC3000 (avrB) at 5 ? 106 CFU.	8.98613	8.98122	26.573	13.9041	40.5876	35.6053	11.3996	6.94952	27.5426	14.3248	40.3154	31.802	8.36445	7.38367	28.7256	18.3532	34.9445	30.5929	6.83164	6.91492	43.2307	16.0439	37.5465	29.092
476	Zm00001d014564	LCW monomer-associated gene	1	FALSE	Oxygen-evolving enhancer protein 1-1 chloroplastic	AT3G50820	Encodes a protein which is an extrinsic subunit of photosystem II and which has been proposed to play a central role in stabilization of the catalytic manganese cluster. In <i>Arabidopsis thaliana</i> the PsbO proteins are encoded by two genes: <i>psbO1</i> and <i>psbO2</i>. PsbO2 is the minor isoform in the wild-type. Mutants defective in this gene have been shown to be affected in the dephospho…	14.5112	117.894	271.858	394.37	1213.83	1661.35	16.0172	131.865	326.634	397.237	867.736	1607.22	20.9491	153.686	425.533	899.467	1432.66	1267.75	20.9617	220.892	545.473	464.557	1643.57	1866.93
477	Zm00001d014600	LCW monomer-associated gene	1	FALSE	Putative uncharacterized protein [Source:UniProtKB/TrEMBL;Acc:B6TPR0]	AT5G57345	OXR is a single copy gene in Arabidopsis. It is localized to the ER. It is expressed throughout the plant and expression is induced in response to abiotic stress. While the function of OXR is unknown, overexpression results in increased abiotic stress tolerance and increased ascorbic acid content.	1.61051	49.175	79.2426	95.5681	546.506	371.387	1.27246	45.6051	73.332	76.2958	521.311	289.985	0.945396	54.8399	92.7089	159.43	451.603	218.135	1.66353	46.9362	65.5978	54.0446	261.366	193.85
478	Zm00001d014623	Cuticular wax-associated gene	19	FALSE	AAA-ATPase ASD mitochondrial	not available	not available	28.8291	11.9926	4.80241	0.50828	0.199352	0.110832	26.5674	12.6106	5.84921	0.591863	0.261678	0.112778	25.3935	16.3507	6.44954	0.293337	0.156429	0.209333	35.189	17.5766	8.10829	0.353459	0.214284	0.123438
479	Zm00001d014666	Cuticular wax-associated gene	19	FALSE	Pentatricopeptide repeat-containing protein	AT1G50270	Pentatricopeptide repeat (PPR) superfamily protein;(source:Araport11)	3.68226	2.46044	0.63118	1.16611	0.306385	0.622916	3.53976	2.42609	1.76347	1.10578	0.817831	0.54906	3.65901	2.06355	1.1942	0.932893	0.331696	0.716164	4.23593	1.86013	1.80444	0.977664	0.532094	0.607193
480	Zm00001d014695	Cuticular wax-associated gene	19	FALSE	Camelliol C synthase	AT1G78480	Prenyltransferase family protein;(source:Araport11)	13.3463	17.7109	2.94466	0.148532	0.0042	0.0324037	11.1688	17.9874	2.03873	0.076974	0.034074	0	18.2217	19.4193	2.4019	0.053265	0.0161493	0	16.8795	19.6485	2.26238	0.0488863	0.0244823	0.0188723
481	Zm00001d014718	LCW monomer-associated gene	1	TRUE	Thylakoid lumenal 16.5 kDa protein chloroplastic	AT4G02530	MPH2 is a green lineage-specific thylakoid lumen protein required for photosynthetic acclimation of PSII to stressful light conditions (PMID:28874535).	0.296234	45.9423	77.4807	260.515	327.707	447.448	0.556119	65.7235	102.901	194.809	255.565	434.355	0.429655	88.1498	167.386	396.096	379.79	411.564	4.5557	83.3269	154.24	269.665	308.558	464.564
482	Zm00001d014732	LCW monomer- and Cuticular wax-associated gene	19	FALSE	Peptidyl-prolyl cis-trans isomerase%2C microsomal	AT3G55920	Cyclophilin-like peptidyl-prolyl cis-trans isomerase family protein;(source:Araport11)	199.125	183.949	148.879	138.2	22.4005	24.3088	156.213	159.311	140.635	137.828	28.1996	18.301	176.764	164.68	141.598	101.857	18.3838	61.2096	207.524	188.753	131.992	130.543	30.1596	21.0116
483	Zm00001d014748	Cuticular wax-associated gene	19	FALSE	(Z)-3-hexen-1-ol acetyltransferase	not available	not available	8.32092	6.32864	1.52189	0.266153	0.465032	0.719026	3.22672	4.61866	1.04746	0.43337	0.25458	0.28831	3.30224	6.09278	0.786627	0.409979	0.34262	0.248611	7.03594	9.89362	3.45243	0.565138	1.04587	0.591353
484	Zm00001d014757	Cuticular wax-associated gene	9	FALSE	pectin methylesterase inhibitor 1	AT1G62770	PMEI9 pectin methyleseterase inhibitor. Expressed in many plant tissues.	25.241	47.3529	12.4429	19.8474	0.385621	0.686463	20.5148	39.9312	20.1802	18.4191	1.09199	1.00591	20.2976	40.4628	22.3997	10.7597	0.553616	8.14527	31.9652	33.8061	21.9564	14.3968	1.74896	1.80692
485	Zm00001d014765	Cuticular wax-associated gene	19	FALSE	B-box zinc finger protein 20	AT1G75540	Encodes a B-box zinc finger transcription factor BBX21 (also named STH2/salt tolerance homolog2 and LHUS/long hypocotyl under shade). Interacts with COP1 to control de-etiolation. Also genetically interacts with COP1 to regulate shade avoidance. The mRNA is cell-to-cell mobile.	16.3444	8.50745	2.44091	0.499956	0.188916	0.269167	17.13	9.23695	2.90278	0.999231	0.238166	0.425241	19.9307	8.85082	3.17903	1.09208	0.200451	0.51149	24.6435	9.72632	4.44948	1.50239	0.27274	0.888633
486	Zm00001d014772	Cuticular wax-associated gene	19	FALSE	NADH ubiquinone oxidoreductase B22-like subunit	AT4G34700	Encodes the B22 subunit of eukaryotic mitochondrial Complex I. Mutation in the gene display pleiotropic phenotypes including shorter roots, smaller plants and delayed flowering. The mRNA is cell-to-cell mobile.	389.939	337.338	300.059	192.722	99.9784	100.551	265.63	318.579	277.956	175.438	101.709	99.6147	269.066	378.87	259.371	158.65	85.6392	119.839	367.429	335.717	193.592	142.743	75.555	87.8791
487	Zm00001d014848	Cuticular wax-associated gene	19	FALSE	Catalase isozyme 1	AT1G20620	Catalase, catalyzes the breakdown of hydrogen peroxide (H2O2) into water and oxygen.The mRNA is cell-to-cell mobile.It is a target for SUMOlaytion (PMID: 21413927).Transnitrosylates GSNOR1 and mutants suppress the gnsnor1 phenotype.	131.629	83.6912	56.2446	55.844	31.0987	31.3474	160.228	86.6805	54.8382	63.212	41.3029	31.6657	164.369	68.6078	63.6342	50.1105	38.8858	38.3657	163.423	74.3743	79.8481	73.4188	62.7333	43.7358
488	Zm00001d014853	Cuticular wax-associated gene	19	FALSE	tRNA-splicing endonuclease subunit Sen2-2	AT3G45577	tRNA-intron endonuclease;(source:Araport11)	13.6305	23.4961	17.1039	13.3708	7.71333	7.69596	15.0483	24.9587	20.1493	13.6778	10.1691	8.32288	16.9042	22.3101	16.2338	12.2966	8.12098	10.169	16.2374	23.5296	16.6619	14.9875	8.98834	8.02425
489	Zm00001d014894	Cuticular wax-associated gene	19	FALSE		AT3G05070	Cwf18 pre-mRNA splicing factor;(source:Araport11)	44.8416	55.9913	48.122	37.9466	19.3205	16.3579	47.9172	49.5517	51.0224	31.1459	26.3228	14.7641	45.5551	50.7973	36.407	25.9276	19.535	21.6525	53.8524	51.6934	33.5839	31.2535	26.0438	18.2683
490	Zm00001d014899	LCW monomer- and Cuticular wax-associated gene	1	FALSE		not available	not available	5.64962	6.06495	6.89503	12.9026	22.786	23.0778	6.04741	6.01196	7.41914	14.8176	21.0457	22.6968	6.41545	5.75931	7.70134	17.0646	22.5317	21.0469	5.86205	5.17759	8.14135	15.9488	21.6924	27.9455
491	Zm00001d014906	LCW monomer- and Cuticular wax-associated gene	19	FALSE	Phosphoinositide phospholipase C 4	AT2G40116	Phosphoinositide-specific phospholipase C family protein;(source:Araport11)	23.2507	13.7671	14.422	13.487	1.45784	1.89386	29.0161	14.1093	13.635	13.702	1.94959	1.77782	27.4993	11.7623	14.1528	9.27228	1.74046	6.05016	29.3902	13.4981	14.9828	14.6906	2.60031	1.59899
492	Zm00001d014911	LCW monomer-associated gene	19	FALSE	Phosphatidylinositol-4-phosphate 5-kinase 9	AT3G09920	Phosphatidylinositol 4-phosphate 5-kinase (PIP5K) family member. Family members are key enzymes in the process of phosphatidylinositol signaling pathway and have essential functions in growth, development, and biotic and abiotic stresses responses in plants	6.22466	6.57715	7.07646	3.90617	1.89004	1.93835	6.04197	7.00385	5.14867	3.3603	1.90093	2.12782	5.51776	4.47523	5.28904	2.69828	1.79167	2.2866	5.23275	4.5101	6.19752	3.88707	2.93745	2.63225
493	Zm00001d014944	Cuticular wax-associated gene	18	TRUE	lactate dehydrogenase1	AT1G31095	lactate/malate dehydrogenase, NAD-binding domain protein;(source:Araport11)	57.1533	36.4218	14.0018	19.0328	0.964299	1.65811	41.7152	28.5974	23.5441	19.2792	0.641412	1.33359	46.4447	20.3223	16.9254	10.0152	0.753529	8.70513	51.4382	16.5817	8.95344	15.1479	0.811777	1.31727
494	Zm00001d014953	LCW monomer- and Cuticular wax-associated gene	19	FALSE	Ferrochelatase	AT5G26030	encodes ferrochelatase I located in plastids. Involved in heme biosynthesis in non-photosynthetic tissues and induced by oxidative stress in photosynthetic tissues to supply heme for defensive hemoproteins The mRNA is cell-to-cell mobile.	48.7258	20.3176	21.0788	10.0934	8.00618	9.6721	49.7817	21.1615	16.2598	10.2622	6.93076	6.40938	41.141	21.3649	14.4613	8.92154	8.20887	7.43352	47.3598	24.4054	22.3015	10.0835	16.4089	10.5238
495	Zm00001d015004	LCW monomer-associated gene	1	FALSE	Protein LOW PSII ACCUMULATION 3 chloroplastic	not available	not available	3.81127	22.0807	30.608	41.0988	88.447	87.5753	3.95798	21.8056	25.8012	46.7844	98.8618	103.922	3.88192	22.8961	29.5519	69.1919	110.468	86.4095	2.88733	22.9007	39.8256	51.51	121.535	123.61
496	Zm00001d015010	Cuticular wax-associated gene	NA	FALSE	Protein trichome birefringence-like 12	AT5G64470	Encodes a member of the TBL (TRICHOME BIREFRINGENCE-LIKE) gene family containing a plant-specific DUF231 (domain of unknown function) domain. TBL gene family has 46 members, two of which (TBR/AT5G06700 and TBL3/AT5G01360) have been shown to be involved in the synthesis and deposition of secondary wall cellulose, presumably by influencing the esterification state of pectic polymers. A nomenclature…	0.490566	0.379876	0.0438353	0.0319737	0	0	0.434996	0.187072	0	0.00784	0.0113113	0	0.434916	0.27452	0.181244	0.00781333	0	0.011573	0.393205	0.484745	0.097444	0	0.020458	0
497	Zm00001d015012	Cuticular wax-associated gene	19	FALSE	Serine/threonine-protein kinase Cx32	AT1G76360	Protein kinase superfamily protein;(source:Araport11)	6.56088	5.59138	3.75446	2.07563	2.4823	1.7525	8.54953	5.31879	3.73078	1.65077	2.63359	2.34586	8.60936	5.25259	4.41143	2.39105	2.0068	1.73661	7.85904	7.94561	4.99796	2.10954	3.14998	2.6133
498	Zm00001d015084	LCW monomer-associated gene	1	FALSE	Polyketide cyclase/dehydrase and lipid transport superfamily protein	AT1G64720	membrane related protein CP5	24.5793	26.5867	87.666	65.4917	419.098	483.344	20.6001	31.7616	89.795	59.111	227.466	336.183	21.8152	42.5616	97.9336	152.709	326.712	259.358	20.2176	53.2398	139.142	82.127	336.165	381.064
499	Zm00001d015090	Cuticular wax-associated gene	9	FALSE	AT-hook motif nuclear-localized protein 1	AT4G12080	AT-hook motif nuclear-localized protein 1;(source:Araport11)	89.7269	8.27616	3.68472	5.54004	1.43662	1.16496	90.1285	10.9731	3.9117	3.90879	1.51281	1.07391	98.5952	8.92093	3.01756	2.44576	1.09526	2.57481	104.001	12.0299	2.28472	1.69246	0.669485	0.441547
500	Zm00001d015121	LCW monomer-associated gene	19	FALSE	ADP-ribosylation factor B1B	not available	not available	51.8597	37.4401	40.2178	33.1825	13.4426	15.1072	44.0649	38.2322	35.711	29.5938	14.0382	12.4993	42.9058	41.9922	39.1461	23.8469	13.2048	17.8394	50.3297	48.1565	38.3293	28.7675	17.7645	13.5446
501	Zm00001d015152	LCW monomer- and Cuticular wax-associated gene	19	FALSE	RING/FYVE/PHD zinc finger superfamily protein	AT1G50440	RING/FYVE/PHD zinc finger superfamily protein;(source:Araport11)	4.76083	4.32427	4.47652	3.7993	0.579803	1.15979	5.51985	4.85365	3.63011	3.41404	0.770912	0.800614	5.32475	4.41089	3.81867	2.99507	0.633523	1.67486	5.53493	4.98199	3.10218	3.54061	1.02153	1.48416
502	Zm00001d015174	Cuticular wax-associated gene	19	FALSE	Phosphatidylinositol/phosphatidylcholine transfer protein SFH8	AT2G21520	Sec14p-like phosphatidylinositol transfer family protein;(source:Araport11)	32.0723	38.3638	31.0627	26.9693	17.1911	20.4993	43.2491	43.1951	28.4533	27.8889	20.8155	26.9571	37.404	35.6612	28.7393	27.3827	17.9189	24.5833	37.8277	30.3588	32.6001	33.0392	23.1561	31.095
503	Zm00001d015195	LCW monomer-associated gene	19	FALSE		AT5G11810	rhomboid family protein;(source:Araport11)	28.9521	31.4746	29.6185	24.7656	12.7386	15.0468	30.2903	28.7852	28.0956	22.2213	13.0042	14.2237	26.9301	25.9964	25.9552	19.349	12.3872	17.2981	30.1238	22.918	25.891	21.5061	15.4535	13.8435
504	Zm00001d015215	LCW monomer-associated gene	1	FALSE		AT1G78995	hypothetical protein;(source:Araport11)	0.904967	9.08409	16.6425	15.3679	43.3295	28.6631	0.666996	8.59284	13.6254	11.4946	38.4601	25.0508	0.279298	11.9322	17.2389	14.9186	36.951	21.0373	1.14308	17.1249	15.738	8.86903	27.558	22.6743
505	Zm00001d015231	Cuticular wax-associated gene	9	FALSE	Glucan endo-1%2C3-beta-glucosidase 6	AT5G58090	O-Glycosyl hydrolases family 17 protein;(source:Araport11)	8.07451	14.3974	5.77206	7.1288	1.16574	1.34617	6.24754	18.868	7.70558	7.31674	1.80446	2.08827	7.05987	14.8779	8.44983	5.53932	1.49913	4.88172	6.74704	12.61	5.5514	8.02378	1.923	3.3842
506	Zm00001d015344	LCW monomer- and Cuticular wax-associated gene	19	FALSE	Biotin--protein ligase 1 chloroplastic	AT1G37150	Although HCS2 is predicted to encode a biotin protein ligase / holocarboxylase synthetase (HCS), hcs2 mutants do not show a decrease in HCS activity. A dual-targeted HCS1 (At2g25710) might account for the HCS activity observed in multiple subcellular compartments in Arabidopsis.	8.30117	9.25276	7.08468	6.75253	1.56241	1.36455	9.1779	9.31729	8.08852	6.33925	3.00143	1.57536	8.04865	8.93069	7.55607	4.64911	1.72053	3.39404	9.62791	9.06803	5.5379	6.4086	3.56348	2.12972
507	Zm00001d015355	Cuticular wax-associated gene	19	TRUE	Urease accessory protein F	AT1G21840	Encodes a urease accessory protein which is essential for the activation of plant urease.	6.8587	4.29762	1.23631	1.60844	0.187679	0.566585	7.71449	4.48073	2.94374	1.38885	0.745337	0.363937	8.70078	4.43034	2.09024	0.963552	0.151057	0.836035	10.3013	4.56752	1.04671	0.993422	0.485573	0.213471
508	Zm00001d015366	LCW monomer-associated gene	6	FALSE	Porphobilinogen deaminase chloroplastic	AT5G08280	Encodes a protein with porphobilinogen deaminase activity. This protein is targeted to the chloroplast. Mutants spontaneously develop chlorotic leaf lesions in the absence of pathogen attack, resembling the phenotype of lesion-mimic mutants. It has been shown to interact with the PPR protein AtECB2 for chloroplast RNA editing.	12.5174	65.1633	73.421	292.421	21.089	133.651	12.2478	70.5772	85.6725	350.606	34.0727	125.979	12.3155	87.3055	89.5027	281.548	30.7386	179.795	13.0408	73.1733	83.2605	295.888	45.4101	130.165
509	Zm00001d015374	LCW monomer-associated gene	1	TRUE	plant/F14G9-20 protein	AT1G56180	VIR3 encodes a putative chloroplast metalloprotease that is localized to the thylakoid membrane. The vir3-1 mutant came out of a genetic suppressor screen of the Arabidopsis variegation mutant yellow variegated (var2). The suppressor displayed an additional virescent phenotype, i.e. the bases of young leaves were yellow, and leaf color gradually turned to green toward the leaf tips.	3.59192	13.3508	23.5343	34.0254	51.79	52.5251	4.7837	14.3128	19.6268	34.9303	64.667	58.5236	4.70736	18.5377	23.3338	46.6583	49.2044	45.6624	5.46585	17.5956	30.493	39.7031	61.2128	61.9406
510	Zm00001d015385	LCW monomer- and Cuticular wax-associated gene	1	TRUE	Chlorophyll a-b binding protein 6 chloroplastic	AT3G54890	Encodes a component of the light harvesting complex associated with photosystem I.	8.01795	445.423	984.005	1430.7	3969.95	4739.29	10.0976	441.145	1064.46	1590.49	4003.8	5073.6	9.00852	633.397	1236.14	2963.31	4495.24	3702.83	20.7149	662.031	1651.62	1721.35	4458.28	5047.66
511	Zm00001d015473	Cuticular wax-associated gene	19	FALSE	Protein transport protein SEC61 gamma subunit	AT3G48570	secE/sec61-gamma protein transport protein;(source:Araport11)	103.846	119.101	62.6789	70.8296	16.644	14.7367	109.84	98.5872	90.7968	76.6042	28.8556	17.9001	105.212	100.635	68.6132	54.9408	19.9225	43.8117	140.798	90.8208	63.8331	67.4997	26.8026	18.5522
512	Zm00001d015517	LCW monomer-associated gene	10	FALSE	Protein POLAR LOCALIZATION DURING ASYMMETRIC DIVISION AND REDISTRIBUTION	AT4G31805	Encodes POLAR, a scaffold protein associated with cellular asymmetry of meristemoids. Its transcript levels change after inducing MUTE expression in a mute background.	0.0488977	6.12873	3.08185	0.602017	0.243911	0.214367	0.170858	7.24782	2.81988	0.514545	0.185946	0.17782	0.0877977	7.79543	4.07419	0.38842	0.161922	0.220102	0.11223	7.89992	4.90913	0.61217	0.31837	0.361418
513	Zm00001d015526	LCW monomer-associated gene	9	TRUE	Proteasome subunit beta type	AT1G21720	20S proteasome beta subunit PBC1 truncated protein (PBC1)	42.9351	35.5533	30.6123	28.3308	3.31199	3.17668	31.5106	33.5842	34.1921	23.4427	6.00142	3.72035	30.0185	29.5525	25.8749	16.762	4.24517	11.3671	32.262	28.0462	16.1789	20.5012	9.73577	7.33874
514	Zm00001d015569	LCW monomer-associated gene	1	FALSE	Vacuolar H+-translocating inorganic pyrophosphatase	AT1G15690	Encodes a H(+)-translocating (pyrophosphate-energized) inorganic pyrophosphatase (H(+)-PPase; EC 3.6.1.1) located in the vacuolar membrane. Expression is found in all tissues examined, including meristems and floral organ primordium. Expression is particularly enhanced in pollen, and is repressed by light. Over expression and loss of function phenotypes suggest AVP1 is involved in regulation of a…	21.5147	54.6862	126.395	94.111	647.656	602.935	23.1828	85.7474	102.408	108.16	483.102	534.732	24.1708	106.353	113.583	237.756	532.395	434.944	23.8686	76.7981	108.596	97.6352	285.918	372.297
515	Zm00001d015570	LCW monomer-associated gene	1	FALSE	Sucrose-phosphate synthase 1	AT5G11110	Encodes a sucrose-phosphate synthase involved in pollen exine formation. This is the dominant SPS isoform in leaves with respect to protein levels.	15.4955	21.6101	20.4684	24.0867	73.6294	57.815	19.8387	23.8551	25.7729	26.5373	69.3365	60.7923	19.1877	22.6863	20.2497	29.021	79.0006	53.7939	16.6642	25.0579	28.9796	33.6436	64.9188	62.0699
516	Zm00001d015599	Cuticular wax-associated gene	19	FALSE	Cyclase family protein	AT1G44542	Cyclase family protein;(source:Araport11)	85.1287	38.0506	28.6848	7.29773	15.4524	14.1311	88.4359	48.9586	24.53	7.97606	18.584	10.939	87.7435	50.6862	23.0103	8.44042	14.0734	8.98278	89.2001	56.5447	25.4222	8.61843	14.0241	10.6875
517	Zm00001d015651	LCW monomer-associated gene	2	TRUE	Lycopene beta cyclase chloroplastic	AT3G10230	Encodes a protein with lycopene &#946;-cyclase activity. This enzyme uses the linear, symmetrical lycopene as substrate. However, unlike the &#949;-cyclase which adds only one ring, the &#946;-cyclase introduces a ring at both ends of lycopene to form the bicyclic &#946;-carotene.	3.43683	5.75542	6.19656	14.8172	17.3976	19.7245	2.72593	5.88506	7.59408	16.4467	20.5991	20.6741	2.82116	6.38014	8.37844	17.0897	18.5288	21.9959	3.1466	7.00195	8.62082	15.7393	17.9867	21.6678
518	Zm00001d015657	Cuticular wax-associated gene	19	FALSE	Phytoene dehydrogenase-like	AT5G49550	Putative homolog of mammalian BLOC-1 Subunit 2. Protein - protein interaction with BLOS1.	13.1459	11.5599	9.88307	3.79001	2.42042	2.19365	12.7605	12.2999	10.0861	4.0522	2.39651	1.87332	13.1381	15.6377	12.3429	4.61926	2.82926	3.44237	16.0688	19.3779	9.46304	6.25009	4.31786	2.66953
519	Zm00001d015721	LCW monomer-associated gene	NA	FALSE	Cytochrome P450 734A1	AT2G26710	Encodes a member of the cytochrome p450 family that serves as a control point between multiple photoreceptor systems and brassinosteroid signal transduction. Involved in brassinolide metabolism. Mediates response to a variety of light signals including hypocotyl elongation and cotyledon expansion.	5.0132	0.264839	0.476349	0.183285	0.042307	0.18514	4.32664	0.283646	0.267801	0.14085	0.019567	0.181022	4.18226	0.174266	0.442728	0.109151	0.0254107	0.285193	3.36568	0.312592	0.691886	0.298476	0.0516327	0.209033
520	Zm00001d015846	Cuticular wax-associated gene	19	FALSE	bZIP transcription factor family protein	AT5G06839	bZIP transcription factor family protein;(source:Araport11)	3.70047	0.205466	0.253806	0.046665	0.0223627	0	6.93627	0.007944	0.197716	0	0	0	5.75366	0.0384363	0.200923	0.0210763	0	0	6.51279	0.028648	0.145416	0.002365	0	0
521	Zm00001d015852	Cuticular wax-associated gene	19	TRUE	lipoxygenase11	AT3G45140	Chloroplast lipoxygenase required for wound-induced jasmonic acid accumulation in Arabidopsis.Mutants are resistant to Staphylococcus aureus and accumulate salicylic acid upon infection. The mRNA is cell-to-cell mobile.	192.007	104.265	56.4312	19.0396	3.51671	5.08323	158.067	116.23	51.7927	19.1086	2.62871	1.61461	178.364	107.138	47.9612	10.2971	2.30055	7.99412	209.539	119.493	50.9499	17.6846	2.67014	1.3024
522	Zm00001d015856	Cuticular wax-associated gene	19	FALSE	citrate synthase1	AT2G44350	encodes a mitochrondrion targeted citrate synthase, the first enzyme of the tricarboxylic acid cycle, catalyzing the condensation of acetyl-CoA and oxaloacetate, finally yielding citrate and CoA.	127.79	106.193	96.6531	61.1576	59.7314	66.0094	115.813	126.47	73.0532	66.1442	55.8847	57.1652	103.328	116.778	79.5539	59.1718	60.4626	61.4515	130.398	104.881	85.2925	64.5915	62.8634	59.8173
523	Zm00001d015884	Cuticular wax-associated gene	19	FALSE	Protein kinase	AT2G33580	Encodes a putative LysM-containing receptor-like kinase. LYK5 is a major chitin receptor and forms a chitin-induced complex with related kinase CERK1. Based on protein sequence alignment analysis, it was determined as a pseudo kinase due to a lack of the ATP-binding P-loop in the kinase domain.	3.41162	3.39592	1.507	0.0963047	0.114719	0.406615	3.17558	3.43167	0.951311	0.088218	0.111536	0.291634	2.78162	3.02884	0.614985	0.201351	0.112811	0.105033	3.12698	4.14796	1.25504	0.101634	0.252256	0.333788
524	Zm00001d015925	Cuticular wax-associated gene	12	FALSE	Serine/threonine-protein kinase AGC1-5	AT1G16440	Member of AGC VIIIa Kinase gene family. Invovled in the maintenance of (p)ppGpp level to accustom plastidial gene expression to darkness.	6.48384	0.146929	0.513631	0.101222	0.206227	0.384903	5.18884	0.209551	0.500198	0.304209	0.0434493	0.406191	6.70642	0.0866257	0.49983	0.406571	0.097648	0.575666	6.69094	0.129971	1.04413	0.14139	0.108444	0.212741
525	Zm00001d015927	Cuticular wax-associated gene	19	TRUE	L-gulonolactone oxidase 3	AT5G11540	Encodes a homolog of rat L-gulono-1,4-lactone (L-GulL) oxidase that is involved in the biosynthesis of L-ascorbic acid.	6.37025	3.74623	1.05461	3.11887	0.343632	0.342874	4.67058	3.3376	1.23626	3.02137	0.266532	0.332015	6.52754	3.40653	1.65119	1.88244	0.192922	1.14493	6.29802	3.28594	1.1348	2.47513	0.289779	0.289748
526	Zm00001d015929	LCW monomer-associated gene	1	FALSE	GTP-binding protein TypA	AT5G13650	Encodes SVR3, a putative chloroplast TypA translation elongation GTPase. Loss of SVR3 suppresses variegation mediated by var2. SVR3 is essential for plants? ability to develop functional chloroplasts under chilling stress (8C), but not at normal temperature (22C).	2.58626	31.1651	57.9331	95.1502	245.987	184.668	3.94115	38.8183	39.3068	111.215	214.829	210.585	3.81261	42.7714	48.2397	137.944	234.887	171.282	3.57533	42.4466	60.6811	120.306	243.847	206.951
527	Zm00001d015968	LCW monomer-associated gene	19	FALSE	lysine ketoglutarate reductase trans-splicing protein	not available	not available	28.6914	19.5315	23.8807	20.2421	9.66502	10.5916	30.5486	18.4849	19.7377	19.7612	8.84547	8.59454	30.4854	18.6842	17.9418	15.7596	7.71405	10.64	27.8043	18.3984	23.844	20.8242	10.7504	9.09769
528	Zm00001d015976	LCW monomer-associated gene	1	FALSE	Probable lactoylglutathione lyase chloroplastic	not available	not available	0.208815	1.36305	14.7122	14.6319	114.675	144.117	0.190768	1.86685	13.8636	9.96036	100.48	125.518	0.259741	4.12534	16.3174	57.0657	119.049	95.057	0.627638	6.25794	27.198	16.2754	126.1	124.051
529	Zm00001d015992	Cuticular wax-associated gene	19	TRUE		AT4G29010	Functions in beta-oxidation of fatty acids, similar to CuMFP with L-3-hydroxyacyl-CoA hydrolyase , L-3-hydroxyacyl-dehydrogenase, D-3-hydroxyacyl-CoA epimerase, and 3, 2-enoyl-CoA isomerase activities.	62.3303	50.705	33.9371	27.5982	9.21387	11.325	64.4838	66.9275	32.1669	31.7687	12.1489	12.3118	69.2611	62.5417	31.6129	22.8801	9.48033	15.3395	64.4386	64.7358	34.3897	37.9592	14.3042	14.0994
530	Zm00001d015997	Cuticular wax-associated gene	19	TRUE		not available	not available	86.4472	60.7392	49.8659	38.5844	25.8524	25.9103	73.3828	52.1004	47.6287	32.3071	24.9747	24.3006	75.3506	61.1646	39.4345	30.4737	19.6479	25.8865	93.3798	60.1424	32.1945	33.6349	20.4254	24.6411
531	Zm00001d016009	Cuticular wax-associated gene	NA	FALSE	L-type lectin-domain containing receptor kinase V.9	AT2G37710	Induced in response to Salicylic acid. The mRNA is cell-to-cell mobile.	1.5904	1.98042	0.727041	0.065277	0.246673	0.233605	2.1287	2.64096	0.449667	0.153849	0.215621	0.239721	1.69976	2.36251	0.688317	0.275812	0.226505	0.291938	1.47721	3.10049	0.382582	0.234339	0.220676	0.319999
532	Zm00001d016060	LCW monomer-associated gene	19	FALSE	B-cell receptor-associated protein 31-like containing protein	AT1G11905	B-cell receptor-associated protein 31-like protein;(source:Araport11)	24.7802	23.8436	16.5414	14.6641	1.37428	1.5212	21.951	18.4263	22.5386	12.0529	2.33245	1.51463	20.1759	16.7962	17.3472	7.94064	1.57191	5.41268	25.2557	16.6655	10.7198	10.6768	2.65458	1.62068
533	Zm00001d016134	LCW monomer-associated gene	1	FALSE	iron-sulfur protein1	AT4G03280	Encodes the Rieske FeS center of cytochrome b6f complex. Gene is expressed in shoot but not in root. Mutant has reduced electron transport at saturating light intensities and Q-cycle activity is hypersensitive to acidification of the thylakoid lumen. The mRNA is cell-to-cell mobile.	9.22247	250.491	538.872	493.034	3133.29	2775.2	8.98153	344.441	573.385	488.634	3806.28	3190.06	8.44707	459.109	621.56	1807.83	3532.99	2181.44	16.0231	418.952	829.175	575.276	2758.91	3161.35
534	Zm00001d016136	LCW monomer-associated gene	9	FALSE	E3 ubiquitin-protein ligase ATL41	AT2G34000	RING/U-box superfamily protein;(source:Araport11)	27.2862	2.74397	1.50433	2.0389	0.415399	0.347623	18.1186	2.36669	2.44879	1.82694	0.29202	0.217125	21.318	1.85464	3.55945	1.60318	0.122025	0.736044	17.7311	1.87991	2.00018	0.761322	0.101087	0.101471
535	Zm00001d016155	Cuticular wax-associated gene	18	FALSE	Putative callose synthase 8	AT3G14570	encodes a protein similar to callose synthase	3.62805	2.19835	1.66694	2.27504	0.521264	0.510201	5.46002	2.26937	1.7269	2.62523	0.138641	0.291782	4.26764	1.17734	1.81113	1.74587	0.315866	1.12534	3.02544	1.53234	1.35688	2.73021	0.340157	0.366007
536	Zm00001d016166	Cuticular wax-associated gene	19	FALSE	phosphoenolpyruvate carboxylase2	not available	not available	133.092	31.5686	35.7844	31.9455	5.78324	11.1047	114.463	38.3438	23.5283	30.7599	3.34705	6.59952	108.591	31.3533	24.4411	19.9515	10.354	12.8524	177.172	31.1039	30.1463	27.9203	8.62367	8.43561
537	Zm00001d016188	LCW monomer- and Cuticular wax-associated gene	19	FALSE	Shaggy-related protein kinase eta	AT1G06390	encodes a GSK3/shaggy-like protein kinase. Gene expression is induced by NaCl and ABA but not KCl, suggesting that this gene may be involved in response to osmotic stress. This protein can interact with the BZR1 protein involved in brassinosteroid-mediated signaling in a Y2H assay and promotes BZR1 phosphorylation in protoplasts.	39.8887	32.6844	31.5155	26.666	10.5959	10.9321	51.5199	32.451	27.7902	27.7212	13.1213	12.1433	47.6431	30.943	27.3138	21.8044	10.4942	13.9104	50.0857	33.4004	34.3847	27.5063	16.5422	13.918
538	Zm00001d016298	Cuticular wax-associated gene	9	FALSE	Homeobox protein ATH1	AT4G32980	Encodes transcription factor involved in photomorphogenesis. Regulates gibberellin biosynthesis. Activated by AGAMOUS in a cal-1, ap1-1 background. Expressed at low levels in developing stamens. Increased levels of ATH1 severely delay flowering in the C24 accession. Most remarkably, ectopically expressed ATH1 hardly had an effect on flowering time in the Col-0 and Ler accessions. ATH1 physically …	1.93225	11.3408	1.59708	3.18664	0.107658	0.0464577	1.15805	6.33518	2.63786	1.29059	0.108643	0.069746	1.33735	7.69024	1.50435	1.10262	0.109637	1.04518	0.95524	6.25297	0.473843	1.27792	0.270617	0.0598177
539	Zm00001d016378	LCW monomer- and Cuticular wax-associated gene	19	FALSE	Serine/threonine-protein phosphatase	AT1G10430	Encodes one of the isoforms of the catalytic subunit of protein phosphatase 2A: AT1G59830/PP2A-1, AT1G10430/PP2A-2, At2g42500/PP2A-3, At3g58500/PP2A-4 [Plant Molecular Biology (1993) 21:475-485 and (1994) 26:523-528; Note that in more recent publications, there is mixed use of gene names for PP2A-3 and PP2A-4 - some refer to At2g42500 as PP2A-3 and some as PP2A-4]. It regulates the activation of …	25.9225	20.4122	17.0119	16.7709	7.19693	7.16954	25.4179	26.2937	20.9812	16.5747	11.784	7.98168	25.1204	21.09	19.3117	13.3678	8.60577	10.5903	28.219	21.8143	18.1114	19.4095	11.0335	9.92349
540	Zm00001d016388	Cuticular wax-associated gene	19	TRUE	Endoplasmic reticulum vesicle transporter protein	not available	not available	28.228	19.6722	15.1114	12.911	7.91667	9.22108	31.7698	20.5173	16.4417	13.1705	11.5838	8.0058	27.7249	20.2546	16.0145	11.5408	9.2807	10.6178	29.9951	24.2856	16.9442	13.0266	15.2347	10.8676
541	Zm00001d016483	Cuticular wax-associated gene	19	FALSE	MACPF domain-containing protein	not available	not available	16.6653	8.01909	4.46447	3.2561	1.96682	2.45364	23.1961	7.95065	4.39066	3.6789	2.30693	2.81326	22.7313	8.5782	3.77778	3.6475	1.84241	2.48083	16.5472	7.57177	8.241	3.82992	3.30697	3.49156
542	Zm00001d016544	Cuticular wax-associated gene	19	FALSE	Glycosyltransferase family 61 protein	AT3G18170	Glycosyltransferase family 61 protein;(source:Araport11)	5.78023	3.20672	2.88907	1.54839	1.07617	0.944189	7.52831	5.02828	3.30328	0.905578	0.992063	1.13064	7.17568	4.85557	3.30597	2.24693	0.796669	1.02822	5.07309	4.73078	5.54743	2.25203	2.46453	4.25906
543	Zm00001d016559	LCW monomer-associated gene	19	FALSE	Ubiquitin-activating enzyme E1 domain-containing protein 1	AT1G05350	NAD(P)-binding Rossmann-fold superfamily protein;(source:Araport11)	50.5984	40.272	32.3652	38.9436	8.63254	11.1417	53.9456	37.5384	35.9593	36.5628	12.3156	11.2415	50.4501	36.7446	30.734	24.0877	8.33916	19.3746	59.4225	39.5201	31.422	37.4564	14.2077	11.6281
544	Zm00001d016604	Cuticular wax-associated gene	19	FALSE	Trihelix transcription factor ASR3	AT2G33550	Transcription factor which together with AITF1 regulates plant defense and autoimmunity.	14.1171	7.86695	6.64073	3.9125	4.01835	6.30104	13.7106	10.6873	6.46268	3.79694	4.65262	6.55279	16.1444	11.5087	6.86534	5.63483	4.25361	5.18824	17.0035	9.77425	9.14347	4.10083	5.94508	7.11372
545	Zm00001d016616	Cuticular wax-associated gene	19	FALSE	Ethylene-responsive transcription factor ERF115	AT5G07310	encodes a member of the ERF (ethylene response factor) subfamily B-4 of ERF/AP2 transcription factor family. The protein contains one AP2 domain. There are 7 members in this subfamily. Cytokinin production induced by jasmonate represses adventitious rooting.	2.62308	6.16958	0.382117	0	0.39172	0.320146	2.31582	4.43177	0.156276	0	0.2406	0.0568793	1.94584	4.99855	0.09848	0.0379887	0.163366	0.0269667	2.01745	3.09362	0.155313	0.00650233	0.173988	0.0574193
546	Zm00001d016647	Cuticular wax-associated gene	19	FALSE	Inositol hexaphosphate kinase	AT5G07370	Encodes inositol polyphosphate kinase, which phosphorylates inositol 1,4,5-triphosphate and inositol 1,3,4,5-tetrakisphosphate to generate inositol 1,3,4,5,6-pentakisphosphate. Acts redundantly with ATIPK2beta during pollen development, pollen tube guidance and embryogenesis. The mRNA is cell-to-cell mobile.	5.63294	4.91019	2.22166	3.49797	0.837082	1.34072	5.12755	5.53595	3.21491	3.78543	1.06603	1.15246	5.98108	4.97819	4.10069	2.52674	0.894814	2.48509	7.99277	6.29678	4.02306	3.90553	2.03179	1.66935
547	Zm00001d016659	Cuticular wax-associated gene	19	FALSE	Acetyl-coenzyme A synthetase chloroplastic/glyoxysomal	AT5G36880	Encodes a plastidic acetyl-coA synthetase. This enzyme plays a role in converting acetate to acetyl-coA in the plastids. It does not appear to be a major contributor to fatty acid biosynthesis based on mutant phenotypes. The enzyme seems to act as a monomer and may play an important role in preventing the toxic accumulation of fermentation products including acetaldehyde, acetate, and ethanol. It…	64.8269	34.5533	28.8829	32.0333	12.0892	7.75431	70.3854	34.7481	22.8867	32.0826	14.9991	7.71822	73.2256	27.5067	25.8155	23.1194	10.0893	14.215	73.6178	25.0448	25.8494	34.0813	13.3666	8.77983
548	Zm00001d016687	LCW monomer-associated gene	18	TRUE	Putative glycosyltransferase	AT1G18690	Galactosyl transferase GMA12/MNN10 family protein;(source:Araport11)	25.2134	23.1943	20.6428	21.4709	6.4729	6.46621	22.134	25.9617	21.6039	21.5658	7.98979	6.87286	27.2822	21.6288	22.4425	17.3159	8.09056	13.0226	28.1037	23.05	22.5622	22.0968	8.11904	6.67205
549	Zm00001d016702	LCW monomer-associated gene	1	FALSE	Iron-sulphur cluster biosynthesis family protein	AT5G03900	Iron-sulfur cluster biosynthesis family protein;(source:Araport11)	5.38867	8.82324	8.99142	15.812	27.6798	22.2505	7.15318	8.56038	8.68839	14.2825	20.1259	21.9701	6.77716	7.69722	7.3637	15.9493	20.6447	20.5837	6.95075	8.58237	11.1502	15.7044	25.1434	24.3425
550	Zm00001d016704	LCW monomer- and Cuticular wax-associated gene	19	TRUE	N-carbamoylputrescine amidase	AT2G27450	Encodes N-carbamoylputrescine amidohydrolase that is involved in putrescine and polyamine biosynthesis.	67.3034	62.3896	62.5175	43.0208	24.1365	25.5669	63.2415	67.4814	49.2157	37.8349	25.9994	23.547	61.9711	68.3548	47.4928	33.8473	19.163	26.3394	62.5692	67.5999	42.7451	36.0818	20.0525	23.0156
551	Zm00001d016722	LCW monomer- and Cuticular wax-associated gene	19	FALSE	Cytochrome b-c1 complex subunit 6	not available	not available	176.347	140.65	130.8	103.046	25.6098	42.8296	154.593	145.898	133.442	118.577	38.406	45.6592	145.698	160.947	132.279	92.7077	33.8808	70.2959	207.647	162.98	121.196	115.404	43.6433	52.3458
552	Zm00001d016731	LCW monomer-associated gene	1	FALSE	Digalactosyldiacylglycerol synthase 1 chloroplastic	AT3G11670	Responsible for the final assembly of galactolipids in photosynthetic membranes. Provides stability to the PS I core complex (e.g. subunits PsaD, PsaE).	9.49844	11.8958	21.1914	14.9578	55.5119	41.7131	16.0644	12.8927	18.8363	13.9953	56.2143	50.4458	14.0255	13.728	19.0537	23.4281	62.204	37.6813	11.1033	14.7405	27.5528	15.134	69.845	51.6769
553	Zm00001d016802	LCW monomer- and Cuticular wax-associated gene	1	TRUE	L-ascorbate peroxidase S chloroplastic/mitochondrial	AT1G77490	Encodes a chloroplastic thylakoid ascorbate peroxidase tAPX. Ascorbate peroxidases are enzymes that scavenge hydrogen peroxide in plant cells. Eight types of APX have been described for Arabidopsis: three cytosolic (APX1, APX2, APX6), two chloroplastic types (stromal sAPX, thylakoid tAPX), and three microsomal (APX3, APX4, APX5) isoforms.	4.81728	36.9651	107.334	133.018	303.787	386.685	5.63744	40.9546	83.3783	114.919	239.419	311.744	5.2906	46.1535	86.1458	193.1	253.542	239.007	4.88294	35.3945	91.5082	102.775	162.899	245.907
554	Zm00001d016806	Cuticular wax-associated gene	9	FALSE	UDP-glucuronate:xylan alpha-glucuronosyltransferase 1	not available	not available	6.80623	0.871061	0.225253	0.766231	0.25646	0.169023	5.75307	0.607505	0.266952	0.827637	0.131482	0.127096	5.84119	0.325351	0.30323	0.552293	0.0574307	0.30894	5.83829	0.52072	0.333767	0.839673	0.105748	0.0367693
555	Zm00001d016825	LCW monomer- and Cuticular wax-associated gene	19	TRUE	SPla/RYanodine receptor (SPRY) domain-containing protein	AT1G35470	Encodes a homologue of human RanBPM that belongs to the uncharacterized family of plant SPRY, LisH, CTLH and CRA domain-containing proteins.	17.6598	13.3299	8.61943	6.37847	4.93978	4.52099	24.0474	14.2317	8.91848	7.35658	5.92887	4.98598	23.6295	12.7499	7.73431	5.87096	6.0185	5.0969	15.5156	14.3135	8.68181	6.19157	7.60603	5.98118
556	Zm00001d016845	LCW monomer-associated gene	19	FALSE	Cytochrome c oxidase biogenesis protein Cmc1-like	AT4G21192	Cytochrome c oxidase biogenesis protein Cmc1-like protein;(source:Araport11)	22.7573	17.6088	16.4909	15.2544	8.14558	8.28891	29.9861	23.0031	20.6926	18.549	12.313	11.6952	27.316	19.3617	19.5876	17.2707	11.1305	15.3328	31.2942	23.6575	24.2881	22.3169	19.1505	18.1464
557	Zm00001d016865	LCW monomer-associated gene	2	FALSE	copper ion transmembrane transporters	AT2G37920	copper ion transmembrane transporter;(source:Araport11)	0.185605	1.84644	1.95207	6.96001	6.64395	7.74139	0.307931	2.53995	2.94505	8.14511	11.2843	10.3022	0.318168	2.33839	3.56045	8.16012	9.89615	10.1781	0.188751	2.96627	4.09938	10.3086	12.4708	12.7843
558	Zm00001d016893	LCW monomer-associated gene	1	FALSE	Thioredoxin-like 2	AT1G07700	Thioredoxin superfamily protein;(source:Araport11)	0.570713	21.0579	43.5572	34.1555	115.186	92.3323	0.369622	26.9707	32.5334	31.8151	85.7141	69.8214	0.348355	39.2739	36.812	43.1189	106.834	60.4193	0.581231	25.482	40.0313	23.168	129.744	71.0668
559	Zm00001d016900	LCW monomer-associated gene	NA	FALSE		not available	not available	0.545097	0.191719	0.274047	0	0	0	0.168616	0.149798	0.0840597	0	0.004918	0.010692	0.219191	0.0303843	0.198999	0	0.0141247	0	0.143226	0.094125	0.0519647	0	0	0
560	Zm00001d016918	Cuticular wax-associated gene	19	FALSE	Ubiquitin carboxyl-terminal hydrolase	not available	not available	5.58759	9.27007	5.5848	3.52345	3.39906	3.55698	10.2281	10.163	5.73705	3.85531	5.00565	3.75969	11.3601	10.9054	6.00519	4.36386	4.67815	3.92066	12.3942	13.5712	7.06489	4.18873	5.98995	5.04818
561	Zm00001d016926	LCW monomer-associated gene	1	TRUE	ATATH13	AT5G64940	ABC1K8 is a member of an atypical protein kinase family that is induced by heavy metals. Loss of function mutations affect the metabolic profile of chloroplast lipids. It appears to function along with ABC1K7 in mediating lipid membrane changes in response to stress. The mRNA is cell-to-cell mobile.	2.0581	34.4533	87.148	142.706	273.46	334.717	3.81231	36.3122	78.3696	166.56	235.551	370.601	3.78827	48.1815	88.0711	247.164	290.647	301	5.20409	65.8481	140.104	200.976	289.38	414.368
562	Zm00001d016928	LCW monomer-associated gene	19	FALSE	Somatic embryogenesis receptor kinase 2	AT1G34210	Plasma membrane LRR receptor-like serine threonine kinase expressed during embryogenesis in locules until stage 6 anthers, with higher expression in the tapetal cell layer. SERK1 and SERK2 receptor kinases function redundantly as an important control point for sporophytic development controlling male gametophyte production. The mRNA is cell-to-cell mobile.	28.3859	24.25	25.5696	21.0936	12.0624	10.3826	35.5337	24.1539	22.4536	21.8891	15.4028	11.881	35.0379	23.9375	22.7921	16.3353	13.0933	13.7581	27.1925	20.3038	24.5914	22.4955	16.0465	12.7932
563	Zm00001d016949	LCW monomer- and Cuticular wax-associated gene	19	FALSE	YGL010w	AT1G18720	Contains DUF962 domain. Localizes to ER and cam complement yeast Mpo1 dioxygenase function. Interacts with ABI1. May be involved in ER stress response.	89.3305	40.7897	34.3882	12.6948	13.9123	12.6688	83.0718	41.6222	26.5721	11.1519	13.6932	11.7309	82.4835	44.5798	27.4753	11.4947	11.1523	11.1302	95.4109	42.3423	29.9871	11.6537	15.7833	11.8856
564	Zm00001d016972	LCW monomer-associated gene	19	FALSE	Plasma-membrane choline transporter family protein	AT1G25500	Plasma-membrane choline transporter family protein;(source:Araport11)	7.52781	7.37033	6.61943	4.42502	1.27658	2.59751	13.0748	5.79409	6.31161	4.40681	1.89556	2.86186	8.93596	6.25259	5.44071	3.15917	1.69374	2.44532	7.83726	5.70618	4.91411	4.0097	1.99298	2.85268
565	Zm00001d016977	Cuticular wax-associated gene	19	TRUE	Dynein light chain type 1 family protein	AT1G23220	Dynein light chain type 1 family protein;(source:Araport11)	5.95033	7.28461	4.82708	4.33573	1.88414	1.2365	5.10287	6.22295	5.38551	2.70261	2.6152	1.6636	7.15673	6.50803	5.03453	2.54735	2.02511	2.00734	8.21262	7.13353	4.04367	3.19332	2.54965	1.51809
566	Zm00001d017033	LCW monomer-associated gene	1	FALSE	Glycine-rich cell wall structural protein	not available	not available	7.83019	1271.83	491.059	8.43157	26.0572	13.4566	5.12413	1798.13	199.215	3.17197	22.7631	6.45391	4.69212	2371.5	135.733	4.93858	20.8013	4.68715	7.85738	1629.64	268.164	7.84046	74.1534	33.1419
567	Zm00001d017037	LCW monomer-associated gene	1	FALSE	PTB domain-containing engulfment adapter protein 1 isoform 1	AT2G04790	PTB domain engulfment adapter;(source:Araport11)	0.721769	6.79244	10.9458	5.98024	42.521	30.504	1.64243	6.37317	9.38857	5.84649	41.8068	32.8904	1.4526	7.40807	9.34107	17.6967	42.5712	22.0625	0.856392	4.93432	5.42687	7.24832	32.5112	23.2982
568	Zm00001d017110	LCW monomer- and Cuticular wax-associated gene	19	FALSE	Steroid nuclear receptor ligand-binding	AT3G27390	transmembrane protein;(source:Araport11)	5.10344	3.78601	3.55145	2.49424	0.661504	0.811709	6.75441	4.14103	3.78059	2.25331	0.956851	0.772817	6.90213	3.36135	3.351	1.51894	0.585649	1.05177	6.23622	4.31878	2.52491	2.55158	1.08494	0.644854
569	Zm00001d017117	LCW monomer- and Cuticular wax-associated gene	19	TRUE	26S proteasome non-ATPase regulatory subunit 6 homolog	AT4G24820	26S proteasome regulatory subunit Rpn7;(source:Araport11)	137.477	124.367	96.1385	97.8708	37.2531	36.0811	125.095	115.555	94.1175	87.3711	36.5561	29.7165	130.981	114.041	77.1243	66.8401	27.8524	45.8402	125.666	97.8841	54.5545	77.9984	30.7318	26.178
570	Zm00001d017118	LCW monomer-associated gene	2	FALSE	Protein HHL1 chloroplastic	AT1G67700	multidrug resistance protein;(source:Araport11)	9.31336	43.3939	93.1037	191.772	166.99	265.957	13.2796	60.4007	91.8717	210.525	171.118	277.789	10.1489	85.892	101.638	261.145	204.96	245.948	10.5947	71.5147	120.189	213.828	252.52	346.63
571	Zm00001d017119	LCW monomer- and Cuticular wax-associated gene	19	TRUE	Glucose-6-phosphate 1-dehydrogenase	AT3G27300	Glucose-6-phosphate dehydrogenase. 5Alternative splice forms At3g27300.4 and At3g27300.5 encode N-terminally extended proteoforms which localise at the cytosolic face of the endoplasmic reticulum (PMID:36119606).	125.715	72.8741	77.7141	45.9216	19.4742	24.9064	151.867	96.6195	61.9055	45.2584	24.8641	29.3394	142.341	97.831	59.4482	37.7489	20.7475	28.0357	133.136	100.338	77.6305	44.6233	34.3713	36.304
572	Zm00001d017145	Cuticular wax-associated gene	19	FALSE	Nicotinamidase 1	AT2G22570	encodes a nicotinamidase that converts nicotinamide into nicotinic acid. As such the encoded enzyme is involved in the pyridine nucleotide salvage pathway which may be connected to the de novo NAD biosynthesis through the ABA signaling pathway.	17.9647	14.7897	11.5801	3.39605	6.05782	4.58634	24.0827	16.2637	8.79685	4.04852	4.94182	4.55674	22.7793	14.9419	9.21735	4.68668	4.46179	4.76436	24.0145	12.4758	8.88236	5.67869	5.37196	5.16638
573	Zm00001d017178	LCW monomer-associated gene	1	FALSE		AT4G28025	hypothetical protein;(source:Araport11)	6.09628	7.24057	20.1676	17.1336	109.572	72.0838	8.86215	8.4187	16.3589	17.0352	108.13	71.9178	7.04016	9.05602	16.3428	37.5286	107.398	51.5721	4.98419	8.29286	13.8406	11.435	54.3301	49.9159
574	Zm00001d017179	LCW monomer- and Cuticular wax-associated gene	1	TRUE	translation chloroplast psaB mRNA2 homolog	AT3G08010	Encodes a chloroplast-localized protein ATAB2. ATAB2 is involved in the biogenesis of Photosystem I and II. ATAB2 has A/U-rich RNA-binding activity and presumably functions as an activator of translation with targets at PS I and PS II.	0.315013	25.205	46.2329	109.664	163.684	163.378	0.503462	27.3848	43.5846	110.076	171.722	144.711	0.413694	35.2828	48.9974	129.028	157.673	137.58	0.864456	33.2711	51.6303	90.7838	156.557	136.373
575	Zm00001d017271	LCW monomer-associated gene	9	FALSE	Adenosine kinase 2	AT3G09820	Involved in the salvage synthesis of adenylates and methyl recycling	262.632	281.187	282.634	309.047	9.14258	20.8421	197.606	259.736	232.662	305.313	7.0174	18.9712	213.365	223.72	235.4	214.362	8.39772	106.68	279.868	224.915	181.13	306.27	18.3553	23.1667
576	Zm00001d017364	LCW monomer-associated gene	1	FALSE	Ferredoxin-thioredoxin reductase%2C variable chain	AT5G08410	ferredoxin/thioredoxin reductase subunit A (variable subunit) 2;(source:Araport11)	0.717528	9.63566	22.0404	37.5097	214.55	164.022	0.908316	8.85195	25.9598	33.1004	162.878	155.848	1.2057	12.5353	31.9237	72.3935	252.131	151.315	1.78549	13.2062	37.9746	32.101	210.196	153.944
577	Zm00001d017384	LCW monomer-associated gene	19	FALSE	DEAD-box ATP-dependent RNA helicase 8	AT2G45810	Immunoprecipitation with mRNA decapping complex members DCP1 and DCP2.	11.7673	8.55173	9.2822	8.33296	3.76312	3.87947	13.0106	10.3249	8.09088	8.94977	4.6719	4.27921	13.5999	8.08024	8.86968	7.71059	3.94755	5.61723	11.8425	9.51881	8.89158	8.7595	6.58752	4.76351
578	Zm00001d017460	Cuticular wax-associated gene	19	FALSE	Ubiquitin carboxyl-terminal hydrolase 3	AT4G17510	ubiquitin C-terminal hydrolase 3;(source:Araport11)	7.17243	4.89794	4.39829	2.39856	2.11201	2.33953	8.10076	4.79279	3.5355	1.93596	2.6013	1.76764	6.57006	4.53395	3.18817	1.5338	1.94571	1.95416	5.81405	4.70216	3.65692	1.71347	2.47102	1.63302
579	Zm00001d017469	Cuticular wax-associated gene	9	TRUE	nucleolar essential protein-related	AT3G57000	nucleolar essential protein-like protein;(source:Araport11)	50.5343	57.6995	44.0006	52.0757	24.0975	24.6645	50.9757	57.2392	52.3728	47.4786	25.1722	24.5249	53.946	60.1061	42.7221	38.3327	21.6521	33.4981	56.6611	56.4329	37.0749	46.504	29.9677	25.6726
580	Zm00001d017472	Cuticular wax-associated gene	19	FALSE	Cationic amino acid transporter 9 chloroplastic	AT1G05940	Encodes a member of the cationic amino acid transporter (CAT) subfamily of amino acid polyamine choline transporters.	17.6829	18.8596	12.8647	8.79082	8.70191	8.46299	18.5613	16.7152	9.6973	9.48149	10.5031	8.12538	18.789	15.7506	11.3769	9.7357	9.48571	8.35037	16.4917	15.1228	11.2822	8.79718	9.51372	7.3238
581	Zm00001d017545	Cuticular wax-associated gene	19	FALSE	SEC14 cytosolic factor family protein / phosphoglyceride transfer family protein	AT4G35750	SEC14 cytosolic factor family protein / phosphoglyceride transfer family protein;(source:Araport11)	5.35391	14.0546	0.448802	1.8893	0.187537	0.507645	4.31056	12.8238	1.06841	0.56467	0.190755	0.295077	2.20531	16.6743	0.395084	0.421224	0.030312	0.293551	3.1199	11.1127	0.101082	0.571613	0.021056	0.0190897
582	Zm00001d017574	LCW monomer- and Cuticular wax-associated gene	19	TRUE	ORMDL family protein	AT1G01230	ORM1 is an ER localized orosomucoid-like protein involved in sphingolipid homeostasis.	21.127	16.6559	13.218	13.257	6.52404	6.44196	24.6011	17.2885	12.1512	13.0988	6.23582	6.55022	21.8524	16.938	13.9205	10.9314	5.90404	8.44081	24.0711	15.9807	15.8724	14.3836	9.01971	7.33862
583	Zm00001d017613	Cuticular wax-associated gene	19	FALSE	Protein LYK2	not available	not available	11.2397	6.42218	3.85436	2.31043	0.437371	1.19063	13.2376	6.78549	4.14071	2.16424	0.931221	1.5063	14.3117	5.84163	5.16119	1.88673	0.715745	1.66389	16.5753	9.40419	8.40065	2.62296	2.25907	2.39126
584	Zm00001d017702	Cuticular wax-associated gene	NA	FALSE	Probable transcription factor KAN2	AT1G32240	Encodes a member of the KANADI family of putative transcription factors. Together with KAN1, this gene appears to be involved in the development of the carpel and the outer integument of the ovule.Along with KAN1 and KAN4 appears to regulate the proper localization of PIN1 in early embryogenesis.	1.74296	1.57957	0.668321	0.372567	0.086328	0.082754	1.00335	1.84758	0.867846	0.171041	0.0909427	0.0611093	1.47496	0.669782	0.528173	0.219161	0.0880273	0.145224	1.35324	0.621734	0.0890037	0.397749	0.0450873	0.017559
585	Zm00001d017706	LCW monomer-associated gene	1	TRUE	Pentatricopeptide repeat-containing protein	AT1G31920	Tetratricopeptide repeat (TPR)-like superfamily protein;(source:Araport11)	0.745527	3.74601	10.9031	13.3686	41.226	36.2062	0.584481	3.09589	13.5239	13.1584	25.3784	28.0406	0.62312	4.39812	16.4812	16.4036	36.7444	29.8747	0.768783	6.27453	19.4379	13.1079	36.9026	27.6489
586	Zm00001d017711	LCW monomer-associated gene	1	FALSE	Phosphoribulokinase	AT1G32060	Phosphoribulokinase is an essential enzyme of the Calvin-Benson-Bassham (CBB) cycle (photosynthetic carbon fixation). It catalyzes the ATP-dependent conversion of ribulose-5-phosphate (Ru5P) to ribulose-1,5-bisphosphate.	2.62374	93.8213	263.809	182.629	1284.07	1204.18	3.09522	183.464	255.3	199.517	1659.52	1583.37	2.71057	250.518	275.791	569.808	1609.34	1223.74	6.13683	315.477	363.347	294.58	1114.8	1511.18
587	Zm00001d017730	Cuticular wax-associated gene	18	TRUE	Protein BREVIS RADIX	not available	not available	6.83185	6.45373	2.8836	5.61445	0.100397	0.343794	5.93572	5.55885	3.63504	3.73197	0.0961287	0.128903	7.23665	4.22365	3.53172	2.18504	0.110763	1.53339	7.00223	3.69858	1.11432	3.53246	0.211043	0.367752
588	Zm00001d017748	Cuticular wax-associated gene	19	FALSE	3-dehydrosphinganine reductase TSC10B	AT3G06060	Encodes one of the Arabidopsis proteins (At3g06060/TSC10A and At5g19200/TSC10B) with significant similarity to the yeast 3-ketodihydrosphinganine (3-KDS) reductase, Tsc10p. Both TSC10A and TSC10B are bona fide 3-KDS reductase as shown by complementation experiment in yeast.	2.87323	4.62598	2.24979	2.30287	1.00553	0.790496	3.39849	5.37518	3.10599	2.15389	1.68854	0.702205	3.71289	6.19722	2.65923	1.45664	0.787075	0.924304	4.84952	5.59865	3.52533	2.29179	2.1506	1.01764
589	Zm00001d017777	LCW monomer- and Cuticular wax-associated gene	19	FALSE	Adenine nucleotide alpha hydrolases-like superfamily protein	AT2G21620	Encodes gene that is induced in response to desiccation; mRNA expression is seen 10 and 24 hrs after start of desiccation treatment.	37.5947	21.3761	16.6454	12.2838	7.15799	6.55784	38.0643	18.2264	14.2764	10.3046	7.78515	6.10837	38.7735	19.1797	12.965	9.16213	7.25366	5.74986	46.1205	20.5344	15.6094	8.55718	6.8421	6.84317
590	Zm00001d017806	LCW monomer- and Cuticular wax-associated gene	19	FALSE	sister of liguleless narrow1	not available	not available	12.2432	1.72975	1.32518	0.286592	0.169922	0.366115	11.5364	1.60401	0.948164	0.373439	0.397221	0.202969	10.7819	1.3117	1.63134	0.28527	0.177541	0.180003	8.75445	1.13736	0.995407	0.228069	0.151603	0.0564763
591	Zm00001d017825	LCW monomer-associated gene	19	FALSE	AT-hook motif nuclear-localized protein 29	AT1G20900	Encodes an AT hook domain containing protein that acts redundantly with SOB3 to modulate hypocotyl growth inhibition in response to light.	34.2788	14.2109	4.8291	1.11917	1.28396	0.909492	27.3235	10.2572	5.52487	0.671423	0.535676	0.343418	28.9763	10.1612	5.10245	0.44171	0.563871	0.309377	25.0027	13.0562	6.30111	0.481486	0.475647	0.190352
592	Zm00001d017826	Cuticular wax-associated gene	NA	FALSE	3-hydroxy-3-methylglutaryl-coenzyme A reductase 2	not available	not available	0.162914	0.213538	0.0255673	0.0575543	0.028097	0.00781233	0.10504	0.291906	0.0453733	0.007388	0	0.00888733	0.146519	0.141138	0.041361	0.0325177	0	0.032734	0.198894	0.045156	0.0172557	0	0	0
593	Zm00001d017836	LCW monomer-associated gene	19	FALSE	NAD(P)-binding Rossmann-fold superfamily protein	AT2G33630	NAD(P)-binding Rossmann-fold superfamily protein;(source:Araport11)	12.8768	10.7992	10.1114	8.87853	4.5991	5.75256	11.1516	10.9226	9.50215	8.86912	5.74243	5.16996	12.5114	9.78387	9.43525	6.90574	4.95686	5.45656	12.7309	8.20476	8.87522	9.3844	7.03297	5.96964
594	Zm00001d017877	LCW monomer- and Cuticular wax-associated gene	19	FALSE	Transmembrane 9 superfamily protein member 4	AT4G12650	Endomembrane protein 70 protein family;(source:Araport11)	66.7499	39.3943	39.6006	35.3091	15.6003	14.9922	74.2272	46.1115	40.3218	38.3769	15.8908	14.5463	76.8393	40.6868	38.8494	29.3748	13.658	20.9613	65.0638	43.7447	37.7628	35.9377	14.0947	15.0328
595	Zm00001d017894	Cuticular wax-associated gene	9	FALSE	Pentatricopeptide repeat-containing protein mitochondrial	AT4G16835	Tetratricopeptide repeat (TPR)-like superfamily protein;(source:Araport11)	3.32811	7.37677	3.95417	4.84988	0.602837	0.95946	3.89733	6.94473	5.48721	4.46801	1.31636	1.29987	3.78453	5.99983	3.90617	3.1595	1.05492	2.72762	4.28093	5.20196	3.07743	4.71586	1.61667	1.95043
596	Zm00001d017939	LCW monomer-associated gene	1	FALSE	Zinc finger protein CONSTANS-LIKE 7	AT1G25440	B-box type zinc finger protein with CCT domain-containing protein;(source:Araport11)	0.0529633	5.42533	4.71734	7.16888	20.4031	21.1073	0.03122	5.44151	8.84738	8.68609	25.7618	20.3048	0.0902443	6.64426	6.29076	10.5557	16.3055	16.1737	0.060565	4.9546	15.4556	10.1711	23.1572	17.3276
597	Zm00001d017965	LCW monomer- and Cuticular wax-associated gene	NA	FALSE	MACPF domain-containing protein	AT1G14780	MACPF-containing protein.	3.27598	0.166942	0	0	0.00400333	0.00532567	2.60038	0.32695	0.0302977	0.0190677	0	0.0300067	3.1175	0.143644	0.0192263	0.011894	0.00900167	0.0229223	2.8736	0.245982	0.259052	0.093948	0.152732	0.075747
598	Zm00001d018001	LCW monomer- and Cuticular wax-associated gene	10	FALSE	Nucleobase-ascorbate transporter 6	AT1G10540	nucleobase-ascorbate transporter 8;(source:Araport11)	11.085	35.105	24.1476	29.9186	1.74566	1.26201	10.2369	36.2362	25.8535	29.0403	0.960326	1.18679	10.3759	36.84	25.7604	18.8283	1.44279	12.2117	12.5935	34.0025	14.6867	29.8032	1.79658	1.84246
599	Zm00001d018004	LCW monomer-associated gene	19	FALSE	Rho-related protein from plants 1	AT3G48040	Encodes a member of the Rop subfamily of Rho GTPases in Arabidopsis that contains a putative farnesylation motif. It is localized to the plasma membrane and involved in the negative regulation of ABA signalling.	55.8443	47.5132	46.5927	49.4428	18.1217	16.259	53.0862	50.7879	37.803	42.0036	15.2805	15.1077	55.6043	42.8015	34.8479	35.8813	15.3733	22.4972	62.7202	49.2544	36.6457	46.2753	24.9538	21.204
600	Zm00001d018030	LCW monomer- and Cuticular wax-associated gene	1	FALSE	Photosynthetic NDH subunit of subcomplex B 4 chloroplastic	AT1G18730	likely a subunit of the chloroplast NAD(P)H dehydrogenase complex, involved in PSI cyclic electron transport. Located on the thylakoid membrane. Mutant has impaired NAD(P)H dehydrogenase activity. The mRNA is cell-to-cell mobile.	2.37005	134.034	350.598	284.737	1437.51	1255.16	2.8445	231.021	290.965	297.954	1358.95	1288.3	2.58692	347.076	316.701	646.393	1452.69	986.346	6.11995	312.782	437.971	353.286	1364.39	1293.63
601	Zm00001d018033	Cuticular wax-associated gene	1	FALSE	Starch synthase IIb-2	not available	not available	0.482037	1.56755	2.19747	2.79176	3.25477	3.03665	0.526043	1.13188	2.2056	2.28967	2.1661	2.30394	0.608468	1.22203	2.81102	2.3191	3.05669	2.66714	0.729566	1.53653	2.41939	2.48264	2.84343	2.57679
602	Zm00001d018034	LCW monomer- and Cuticular wax-associated gene	1	TRUE	geranylgeranyl hydrogenase1	AT1G74470	Encodes for a multifunctional protein with geranylgeranyl reductase activity shown to catalyze the reduction of prenylated geranylgeranyl-chlorophyll a to phytyl-chlorophyll a (chlorophyll a) and free geranylgeranyl pyrophosphate to phytyl pyrophosphate. The mRNA is cell-to-cell mobile.	5.82073	136.122	299.298	521.382	1046.3	1035.62	6.56893	144.342	314.567	546.948	775.603	958.893	6.7986	193.465	388.26	741.044	1112.53	930.012	12.1987	227.204	464.546	561.032	1134.06	1046.3
603	Zm00001d018049	LCW monomer- and Cuticular wax-associated gene	19	TRUE	HVA22-like protein a	AT1G74520	Part of the AtHVA22a family. Protein expression is ABA- and stress-inducible.	17.2068	15.5023	14.9213	10.1533	3.10878	2.04639	22.3384	20.323	12.9629	11.0454	2.81497	2.68733	20.2421	17.7144	11.7403	8.89856	2.43887	5.22791	29.7358	22.1518	10.6949	11.66	5.52953	3.44148
604	Zm00001d018057	Cuticular wax-associated gene	19	FALSE	RINT1-like protein MAG2	AT3G47700	Involved in transportation of seed storage proteins from the ER to the vacuole. Mutant seed cell accumulates the precursors of 12S globulin and 2S albumin instead of the vacuolar-located mature proteins. Member of MAG2 complex, involved in the development of vegetative organs.	5.78023	6.3565	5.55711	4.93711	3.75279	3.54398	7.01235	6.72649	5.63127	4.8348	4.47883	3.95285	6.68281	6.5697	4.86816	4.46004	4.07145	3.94221	6.57185	6.64867	5.95263	5.23075	5.0141	4.24128
605	Zm00001d018069	LCW monomer-associated gene	1	FALSE	ATP synthase chloroplast subunit1	AT4G09650	Encodes the chloroplast ATPase delta-subunit. The mRNA is cell-to-cell mobile.	9.77398	50.5842	99.469	223.428	560.41	851.011	9.53923	58.6067	101.917	225.968	388.156	862.947	9.31181	78.7121	147.137	513.081	676.738	762.236	10.566	65.8319	175.66	257.955	521.575	915.549
606	Zm00001d018077	LCW monomer-associated gene	1	TRUE	Photosynthetic NDH subunit of lumenal location 4 chloroplastic	AT4G39710	FK506-binding protein 16-2;(source:Araport11)	0.904823	49.8961	113.626	178.646	452.745	592.806	1.28281	88.6323	143.742	171.523	422.901	563.377	0.831193	119.062	153.056	322.937	432.797	437.029	2.08827	102.91	194.203	191.183	539.874	596.17
607	Zm00001d018085	LCW monomer-associated gene	19	FALSE		AT5G64160	plant/protein;(source:Araport11)	44.0582	20.3853	17.4617	14.1596	7.05815	8.08781	37.463	17.1825	20.1124	10.1602	6.99306	6.03528	33.6515	17.3241	19.2712	8.71527	5.91295	7.06436	40.3372	18.6024	17.6546	8.8846	8.39779	6.62104
608	Zm00001d018086	LCW monomer- and Cuticular wax-associated gene	19	FALSE		AT5G64160	plant/protein;(source:Araport11)	54.4764	22.225	28.5773	15.5137	8.62455	9.37464	59.556	18.9784	23.0651	12.9107	8.35978	6.77963	52.215	16.2181	25.5551	11.4266	7.27742	8.61235	56.9067	23.6949	20.5367	12.4344	9.3882	8.4373
609	Zm00001d018134	Cuticular wax-associated gene	19	FALSE	Peptidyl-prolyl cis-trans isomerase FKBP12	AT5G64350	Encodes FK506-binding protein 12 (FKBP12 or FKP12). FKP12 overexpression dramatically enhances rapamycin sensitivity, whereas rapamycin inhibition is relieved in transgenic plants deficient in FKP12.	253.844	340.899	294.185	175.525	53.7739	47.8194	253.092	335.18	260.744	161.327	66.8183	40.0862	255.712	356.539	244.648	129.491	43.5588	82.8889	300.219	367.688	185.262	167.625	53.5918	47.2714
610	Zm00001d018197	LCW monomer-associated gene	1	FALSE	Soluble inorganic pyrophosphatase 6 chloroplastic	AT5G09650	Encodes a protein with inorganic pyrophosphatase activity.	55.3558	203.351	273.499	541.107	613.41	1104.09	62.5475	259.317	313.798	626.416	807.549	1264.63	56.7034	306.42	349.722	983.83	778.644	1051.65	68.3897	290.554	417.097	693.396	814.807	1435.22
611	Zm00001d018198	Cuticular wax-associated gene	19	FALSE		not available	not available	3.9397	4.21278	1.88895	1.60144	1.49705	1.74411	4.06872	3.19727	2.09122	1.53883	2.60548	1.43004	5.02518	2.93712	2.04687	1.7848	1.7838	1.53748	3.89687	2.80849	2.24051	1.71157	2.49724	1.46979
612	Zm00001d018229	Cuticular wax-associated gene	19	FALSE	Adenine nucleotide alpha hydrolases-like superfamily protein	AT3G03270	HRU1 is a hypoxia induced universal stress protein. It exists as two splice variants with AT3G03270.2 , which contains a putative dimerization domain, the predominant transcript found under anoxia. It is induced by RAP2.12. Subcellular localization is dynamic; under anoxia the localization of HRU1 shifts from cytoplasm to the plasma membrane.	17.7731	9.14746	6.00472	3.09144	0.578454	0.419852	5.89096	6.23767	1.89141	1.65123	0.560132	0.3979	7.65278	4.63492	2.23163	1.10872	0.471999	0.454097	7.28218	11.5083	4.01601	2.62524	0.799707	1.02017
613	Zm00001d018233	LCW monomer- and Cuticular wax-associated gene	18	TRUE	Probable cyclic nucleotide-gated ion channel 20 chloroplastic	AT3G17690	member of Cyclic nucleotide gated channel family	7.1613	7.71668	4.81004	7.63382	1.22473	1.3684	11.2807	7.9842	6.05633	6.85114	2.40435	2.37512	8.3436	7.52063	4.91821	5.27806	1.76992	3.00299	10.3913	7.05549	6.04129	6.06046	3.49738	2.33263
614	Zm00001d018275	LCW monomer- and Cuticular wax-associated gene	18	FALSE		AT2G06005	Encodes one of the FRI interacting proteins: FRIGIDA INTERACTING PROTEIN 1 (FIP1)/At2g06005, FIP2/ At4g17060. FRI (At4G00650) is a major determinant of natural variation in Arabidopsis flowering time.	10.9376	9.06338	8.39861	9.08342	3.08	3.41243	12.3916	8.752	8.86688	8.72523	2.47232	2.68054	12.8085	7.47961	8.25879	6.62086	2.45762	4.39933	10.5428	7.36338	5.96037	7.843	3.07295	2.92643
615	Zm00001d018291	LCW monomer-associated gene	8	FALSE	Transducin/WD40 repeat-like superfamily protein	not available	not available	1.62634	1.75515	1.54918	1.92965	0.581161	0.668484	2.27305	1.82127	1.80747	1.71067	0.650406	0.613916	2.10191	1.07263	1.38705	1.27282	0.705345	0.97951	1.60729	0.885584	1.2753	2.07259	0.853159	0.896997
616	Zm00001d018292	Cuticular wax-associated gene	NA	FALSE		not available	not available	0.970971	2.33293	0.195085	0.742934	0.207043	0.127891	2.53883	1.20647	0.412578	0.527475	0.318377	0.292128	1.57	1.06358	0.406952	0.411368	0.24125	0.368862	1.94609	1.37357	0.136298	0.443065	0.323652	0.165694
617	Zm00001d018355	Cuticular wax-associated gene	19	FALSE	homolog of yeast autophagy 18 (ATG18) B	AT4G30510	yeast autophagy 18 B-like protein;(source:Araport11)	4.99386	3.55023	3.06895	2.49447	1.58349	1.28232	6.2971	3.41058	2.8656	2.41974	1.56422	1.01693	6.89651	3.77424	2.16426	1.69656	1.21084	0.972162	5.89441	4.37548	2.89779	1.66028	2.05399	1.19762
618	Zm00001d018386	LCW monomer-associated gene	1	FALSE	Aspartate aminotransferase chloroplastic	AT4G31990	Encodes a plastid-localized aspartate aminotransferase. Does not display any PAT (glutamate/aspartate-prephenate aminotransferase) activity even in the presence of a high concentration of prephenate.	20.1415	66.6308	158.637	168.963	560.527	580.361	15.1274	74.9827	113.89	181.257	550.549	634.854	14.6459	85.6931	142.292	397.754	613.024	511.935	10.6305	99.3381	203.663	221.929	678.918	780.737
619	Zm00001d018435	Cuticular wax-associated gene	19	FALSE	NAC domain containing protein 74	AT4G28530	Member of NAC family of transcription factors. Along with NAC2, KIR1 positively regulates programmed cell death of stigmatic tissue.	5.87317	13.6856	1.09357	0.528476	0.182847	0.296737	8.88719	10.8593	1.18252	0.393902	0.130054	0.500524	12.5916	13.2998	1.22057	0.552985	0.100863	0.52746	7.29262	12.134	1.08071	0.313363	0.161558	0.408828
620	Zm00001d018445	LCW monomer-associated gene	19	FALSE	phosphate transporter3	AT3G23430	Encodes a protein with the mainly hydrophilic N-terminal and the C-terminal containing 6 potential membrane-spanning domains. The mutant is deficient in the transfer of phosphate from root epidermal and cortical cells to the xylem. Its expression is repressed by phosphate (Pi) in shoots, and transiently induced by phosphite (Phi) in roots and shoots. PHO is expressed in developing ovules and play…	152.36	16.7176	9.31746	3.95654	3.22705	2.32291	156.505	16.062	5.78348	5.28299	2.57321	2.06298	134.001	11.2397	5.34439	3.04021	2.55304	3.30017	97.2436	11.8351	6.20534	4.33228	1.96756	2.24466
621	Zm00001d018464	LCW monomer- and Cuticular wax-associated gene	1	TRUE		not available	not available	6.55803	94.7491	152.534	177.027	338.162	377.072	14.1504	101.243	150.774	133.378	244.881	270.563	13.6609	110.463	154.503	189.69	231.812	210.333	38.4872	104.664	125.328	79.036	141.774	171.772
622	Zm00001d018495	LCW monomer-associated gene	19	FALSE	Thioredoxin-like 3-2 chloroplastic	AT5G04260	Encodes a thioredoxin (WCRKC2) localized in chloroplast stroma. Contains a WCRKC motif. Functions in redox cascade with 2CPA and 2CPB via the ferredoxin-thioredoxin reductase (FTR)/thioredoxin (Trx) pathway to mediate the light-responsive reductive control of target proteins. Oxidizes redox-regulated proteins.	15.6611	13.754	12.3219	11.2121	3.45326	4.67869	13.9702	12.9698	13.8106	9.53997	4.2346	4.65987	14.5695	12.8188	12.4957	8.15155	3.3472	6.09481	17.6827	13.6565	13.9372	10.1712	6.92732	5.70653
623	Zm00001d018504	LCW monomer- and Cuticular wax-associated gene	19	FALSE		AT3G04560	nucleolar/coiled-body phosphoprotein;(source:Araport11)	18.8297	20.3512	14.5931	17.3351	6.65109	7.07383	19.4703	20.351	17.9541	16.0264	6.83466	6.07573	20.4954	18.4627	17.5978	13.2205	6.8459	11.1186	22.4808	20.5806	15.1336	16.8361	10.2267	7.86859
624	Zm00001d018521	Cuticular wax-associated gene	19	FALSE		AT1G64584	hypothetical protein;(source:Araport11)	88.6975	63.5771	41.1035	41.6164	31.3561	31.0541	91.4641	62.2891	41.928	36.7709	28.1254	27.9084	88.6413	58.8357	46.8567	35.6748	27.9092	32.6419	105.301	52.9575	53.1101	41.0557	39.1609	28.8545
625	Zm00001d018595	LCW monomer- and Cuticular wax-associated gene	1	FALSE	Sulfoquinovosyl transferase SQD2	not available	not available	11.3215	17.2033	19.766	24.5934	49.8948	39.786	13.4065	21.5951	18.9782	28.6208	49.7106	45.3706	14.0765	23.7849	20.6281	35.178	48.252	41.2914	13.7149	24.3592	24.0407	36.8053	51.9117	51.8814
626	Zm00001d018639	LCW monomer-associated gene	1	FALSE	Pentatricopeptide repeat-containing protein ELI1 chloroplastic	AT4G37380	Tetratricopeptide repeat (TPR)-like superfamily protein;(source:Araport11)	24.3966	28.6707	53.4332	37.5066	195.799	143.787	36.5576	36.2286	44.1244	40.5524	132.825	120.028	42.7779	34.2457	53.0143	64.4448	161.955	96.4982	39.0479	38.3084	57.4428	45.5433	132.85	137.106
627	Zm00001d018656	Cuticular wax-associated gene	NA	FALSE	Probable WRKY transcription factor 57	AT1G69310	Encodes WRKY57, a member of the WRKY Transcription Factor. Activation of WRKY57 confers drought tolerance.	2.83248	2.35128	0.367859	0.424091	0.026455	0.0545743	1.08091	0.95144	0.563307	0.315637	0.014493	0.050533	1.52191	0.610362	0.444983	0.173879	0	0.24536	1.23306	0.665467	0.182191	0.090854	0.0201023	0.0114877
628	Zm00001d018660	Cuticular wax-associated gene	1	FALSE	4-coumarate--CoA ligase-like 5	not available	not available	1.4742	1.41736	4.62543	4.02316	6.44919	8.99239	3.2749	1.87811	4.60486	3.77686	6.01254	5.86167	2.23601	2.26387	3.48296	3.97588	4.38711	4.72934	1.70262	1.4011	3.94381	3.55366	4.66673	3.39196
629	Zm00001d018668	LCW monomer-associated gene	19	FALSE	Protein C2-DOMAIN ABA-RELATED 4	not available	not available	528.55	259.983	215.505	92.5728	145.796	96.6546	536.337	278.571	192.936	89.8283	133.216	106.223	578.055	364.648	222.613	117.09	132.062	88.741	739.505	411.241	198.589	100.949	123.247	105.836
630	Zm00001d018682	Cuticular wax-associated gene	19	FALSE	Os07g0120600 protein	AT1G30020	SVB family gene.	1.81522	4.78053	0.9571	0.0111057	0.281846	0.169372	3.60129	10.3146	0.815137	0.0521913	0.348997	0.828648	3.96247	16.7154	0.819022	0.605314	0.72035	0.559113	15.5134	17.4205	3.95658	0.135688	6.47266	4.51988
631	Zm00001d018744	LCW monomer-associated gene	19	FALSE	Putative cyclotide family protein [Source:UniProtKB/TrEMBL;Acc:Q4KWL5]	not available	not available	3397.67	14442.6	9827.72	320.749	173.321	77.0539	1855.07	20937.2	8100.31	187.586	151.874	44.477	1898.88	28324.6	9207.05	86.9877	111.551	46.2418	1895.02	27642.5	9958.21	136.641	107.044	21.8432
632	Zm00001d018779	LCW monomer- and Cuticular wax-associated gene	1	TRUE	Oxygen-evolving enhancer protein 2-1 chloroplastic	AT1G06680	Encodes a 23 kD extrinsic protein that is part of photosystem II and participates in the regulation of oxygen evolution. Phosphorylation of this protein is dependent on calcium. In plsp1-1 mutant plastids, the nonmature form of the protein localizes in the stroma. The mRNA is cell-to-cell mobile.	4.30209	332.059	641.599	710.084	1764.99	2037.01	5.04447	407.804	687.173	700.975	2142.66	2056.23	4.14117	513.637	889.198	1429.2	2127.36	1587.96	9.5697	541.95	861.929	692.57	1807.7	1881.31
633	Zm00001d018794	Cuticular wax-associated gene	9	TRUE	Ferredoxin--NADP reductase	AT4G05390	Encodes a root-type ferredoxin:NADP(H) oxidoreductase.	17.1604	22.5423	18.4824	15.4173	1.80316	2.59635	22.3671	29.534	19.7695	14.987	3.12032	3.01598	19.5191	26.3709	19.5254	10.9196	2.56243	8.26547	18.2846	31.3517	17.5783	19.0908	6.26847	5.7948
634	Zm00001d018796	LCW monomer-associated gene	1	FALSE	High-light-induced protein chloroplastic	AT5G02120	Encodes a one helix protein homologous to cyanobacterial high-light inducible proteins. The protein is localized to the thylakoid membrane and its transcript is transiently induced by exposure to high light conditions. The mRNA is cell-to-cell mobile.	2.78759	86.1249	207.008	147.287	1113.3	803.579	4.10659	92.0864	145.229	126.566	790.872	747.19	3.7896	142.182	179.697	313.087	876.263	616.345	5.42827	135.186	151.376	101.014	439.92	496.84
635	Zm00001d018797	LCW monomer- and Cuticular wax-associated gene	1	TRUE	photosystem I reaction center6	AT1G30380	Encodes subunit K of photosystem I reaction center. The mRNA is cell-to-cell mobile.	33.3493	929.719	2156	2032.64	8456.51	8737.9	32.2732	827.925	2178.75	1745.35	7257	7240.61	38.9256	988.492	2293.92	4164.06	7789.12	5102.18	50.1345	1003.98	1796.01	1328.67	4861.64	4781.19
636	Zm00001d018831	Cuticular wax-associated gene	19	FALSE		not available	not available	9.94264	6.22763	3.55512	2.4113	1.41003	1.10194	13.6097	6.83224	3.81742	1.62768	2.09033	1.12669	12.4995	8.00147	6.69711	1.59777	2.00994	1.7336	10.0246	13.0928	4.40784	2.96573	2.13443	1.92498
637	Zm00001d018868	LCW monomer-associated gene	1	TRUE		not available	not available	3.62006	8.66085	25.7588	16.2072	49.9532	38.7459	6.56344	9.44245	16.8876	14.2908	39.8531	46.3935	5.00046	9.68834	19.082	25.6952	50.2901	34.9053	3.56521	15.7655	24.3502	12.1584	38.6819	37.6238
638	Zm00001d018895	LCW monomer-associated gene	1	FALSE	HNH endonuclease	AT2G23840	HNH endonuclease;(source:Araport11)	0.219087	10.6807	19.11	6.88075	85.6335	55.784	2.24519	14.7594	17.5168	6.67945	118.235	63.7864	1.85846	18.1908	19.954	23.6092	101.549	42.4336	2.48367	23.4166	20.5346	6.90112	89.3586	59.6474
639	Zm00001d018901	LCW monomer-associated gene	1	FALSE	protein containing PDZ domain a K-box domain and a TPR region	AT1G55480	Encodes a member of a novel plant protein family containing a PDZ, a K-box, and a TPR motif. mRNA but not protein levels decrease after wounding. ZKT is phosphorylated at Thr and Ser residues after wounding. The mRNA is cell-to-cell mobile.	6.03912	41.6042	97.7233	87.9634	761.954	590.122	7.73411	31.7463	71.8588	74.2356	749.631	638.73	8.46737	46.0742	85.4663	300.288	804.484	452.942	9.75717	50.2835	123.419	81.3825	724.573	626.036
640	Zm00001d018966	Cuticular wax-associated gene	19	FALSE	Acidic endochitinase	not available	not available	203.143	284.759	66.7218	4.66009	19.7143	28.4712	214.323	488.647	89.487	4.74679	20.6092	48.4553	137.883	637.809	97.8974	20.6906	29.6721	18.8667	185.276	772.068	288.693	8.6903	139.681	94.7161
641	Zm00001d018994	Cuticular wax-associated gene	19	FALSE	Receptor-like kinase-like	not available	not available	3.09229	3.56341	2.98127	2.06093	1.08005	1.01693	3.54651	3.09478	3.07563	1.89652	1.99959	1.52567	3.21935	3.06715	2.4145	1.697	1.38929	1.8933	2.94064	2.73398	2.07576	2.24867	1.7641	1.57122
642	Zm00001d019048	Cuticular wax-associated gene	19	TRUE	SEC12-like protein 1	AT3G52190	Encodes a plant specific protein structurally related to the SEC12 proteins of the early secretory pathway. Mutation of PHF1 impairs Pi transport. Expression was detected in all tissues, and was induced by Pi starvation. Localized in endoplasmic reticulum (ER), and mutation of PHF1 resulted in ER retention and reduced accumulation of the plasma membrane PHT1;1 transporter. Its expression is respo…	28.7273	18.2444	10.5377	11.7121	5.19354	4.35957	23.8468	16.4285	9.84024	7.7046	6.18014	3.44583	20.5755	16.2481	7.65382	5.78702	3.63588	4.68907	21.9488	14.0985	5.78363	6.40213	4.88332	3.22984
643	Zm00001d019054	LCW monomer- and Cuticular wax-associated gene	19	FALSE	Methylmalonate-semialdehyde dehydrogenase [acylating] mitochondrial	AT2G14170	Arabidopsis thaliana methylmalonate-semialdehyde dehydrogenase	148.022	69.697	48.69	39.3017	15.1109	21.1097	200.315	88.4408	55.6403	41.108	22.5711	24.9701	179.997	94.1555	57.7085	30.4298	16.0886	25.6006	204.889	89.896	66.9586	43.26	26.1344	26.0128
644	Zm00001d019093	Cuticular wax-associated gene	19	FALSE	Small GTP-binding protein	not available	not available	47.7456	33.1403	21.816	17.9523	17.6017	23.7535	64.4339	38.6465	27.8536	20.9951	19.5372	27.2711	58.3522	53.0083	23.9497	23.2381	19.142	17.246	60.2119	45.0595	41.0809	24.0575	33.4683	35.8323
645	Zm00001d019191	LCW monomer- and Cuticular wax-associated gene	19	FALSE	ADP-ribosylation factor A1F	AT1G10630	A member of ARF GTPase family. A thaliana has 21 members of this family, known to be essential for vesicle coating and uncoating and functions in GTP-binding. Gene encoding ADP-ribosylation factor and similar to other ARFs and ARF-like proteins. The gene is shown to play a role in cell division, cell expansion and cellulose production using antisense construct.	970.427	700.078	675.935	549.325	116.99	125.499	848.352	668.372	683.776	504.769	138.688	94.8571	868.007	667.962	586.719	345.374	97.7814	234.177	834.239	632.367	484.311	397.23	139.689	108.097
646	Zm00001d019305	LCW monomer-associated gene	19	FALSE		AT3G44280	peptidyl-prolyl cis-trans isomerase G;(source:Araport11)	15.1811	15.4974	14.5887	11.0861	6.03343	6.79223	17.8105	14.9018	14.4974	11.2143	7.34166	7.98089	17.3921	16.1863	13.6201	9.71504	5.95091	7.069	17.4391	15.1011	17.0539	10.02	7.07523	7.82316
647	Zm00001d019306	Cuticular wax-associated gene	19	FALSE	IAA-amino acid hydrolase ILR1	AT3G02875	Hydrolyzes amino acid conjugates of the plant growth regulator indole-3-acetic acid (IAA), including IAA-Leu and IAA-Phe. Uses Mg and Co ions as cofactors.	18.0148	18.1577	5.01345	2.30652	2.48901	1.23644	17.1975	17.5235	5.46227	1.52925	2.23309	0.829345	16.2867	18.6576	6.89541	1.13872	2.26453	0.801516	19.3164	22.1126	9.59922	0.965586	3.74127	1.12472
648	Zm00001d019343	LCW monomer- and Cuticular wax-associated gene	1	TRUE	Histone acetyltransferase HPA2 and related acetyltransferases	AT1G72030	A dark-induced and highly-expressed melatonin synthetase encoding serotonin N-acetyltransferase.	3.65476	5.96414	7.65314	15.1378	20.2337	22.5216	3.40333	5.82953	9.27963	14.3505	22.9462	24.8456	3.5685	7.07367	8.33528	18.6699	25.6477	21.4977	3.50741	5.61752	8.31448	12.0868	19.1641	21.587
649	Zm00001d019439	Cuticular wax-associated gene	19	FALSE	Dehydrogenase/reductase SDR family member 2	AT4G05530	Encodes a peroxisomal member of the short-chain dehydrogenase/reductase (SDR) family of enzymes. Loss of IBR1 function causes increased resistance to indole-3-butyric acid without affecting plant responses to IAA, NAA, and 2,4-D. This enzyme may be responsible for catalyzing a dehydrogenation step in the beta-oxidation-like conversion of IBA to IAA. The mRNA is cell-to-cell mobile.	98.185	59.835	66.3325	42.1194	35.9888	39.1371	83.0185	68.6817	48.8585	40.8429	25.8054	27.9389	77.0475	72.8902	46.4004	36.4981	23.1741	30.9423	92.0623	58.7156	48.3567	40.9785	21.2221	24.099
650	Zm00001d019454	LCW monomer-associated gene	1	FALSE	PGR5-like protein 1B chloroplastic	AT4G11960	Encodes PGRL1B, a transmembrane protein present in thylakoids. PGRL1B has a highly homologous isoform PGRL1A encoded by At4g22890. Plants lacking PGRL1 show perturbation of cyclic electron flow, similar to PGR5-deficient plants. PGRL1 and PGR5 interact physically and associate with PSI (photosystem I).	3.14083	68.4918	164.265	52.793	573.957	456.075	3.88852	79.7857	131.602	54.9014	739.215	463.349	3.7816	77.693	136.249	210.886	596.895	333.421	3.25915	63.0802	151.216	78.9	505.881	417.127
651	Zm00001d019467	Cuticular wax-associated gene	9	FALSE	Spermidine synthase 2	AT1G23820	Spermidine synthase.	53.9903	98.2403	79.8708	64.0057	19.412	35.833	47.7539	114.222	75.7883	65.5493	26.5131	39.0126	50.1459	105.521	72.3824	52.9362	21.2522	49.399	67.1072	97.1198	68.7756	65.6573	31.843	37.5412
652	Zm00001d019475	Cuticular wax-associated gene	NA	FALSE	Ethylene-responsive transcription factor 1B	AT1G06160	encodes a member of the ERF (ethylene response factor) subfamily B-3 of ERF/AP2 transcription factor family. The protein contains one AP2 domain. There are 18 members in this subfamily including ATERF-1, ATERF-2, AND ATERF-5.	2.42825	1.97595	0.0914817	0.00627267	0.00644467	0.026597	2.55231	1.41918	0.265398	0	0.00937767	0.0186533	1.77924	1.67898	0.159192	0.004709	0.0255933	0	4.34346	2.85854	0.178256	0	0.0112627	0.021979
653	Zm00001d019479	LCW monomer-associated gene	1	FALSE	granule-bound starch synthase1b	AT1G32900	Glucosyltransferase specifically responsible for elongating amylose polymers.	2.96145	14.9835	49.4084	40.7931	248.633	169.097	3.76004	14.8349	39.7899	33.9726	231.436	238.242	3.92634	14.2978	44.3802	100.056	254.7	166.407	4.44215	19.5924	63.3098	52.8093	239.328	236.284
654	Zm00001d019518	LCW monomer- and Cuticular wax-associated gene	1	TRUE	Photosystem I reaction center subunit IV A	AT2G20260	Encodes subunit E of photosystem I. The mRNA is cell-to-cell mobile.	8.09559	436.417	1001.94	1020.29	3146.38	3541.89	12.9064	659.808	1110.89	942.297	2990.96	3380.32	11.1158	816.67	1193.76	1916.49	3161.9	2629.97	19.5389	832.389	1258.1	925.045	2427.94	2946.93
655	Zm00001d019576	Cuticular wax-associated gene	19	FALSE	ORMDL family protein	AT1G01230	ORM1 is an ER localized orosomucoid-like protein involved in sphingolipid homeostasis.	7.79047	8.02646	3.347	2.7527	1.1154	0.790277	10.481	10.7876	4.95702	3.60698	2.91692	1.02379	16.7463	11.6653	9.44288	3.60417	1.57423	1.89453	15.3989	17.2667	5.82837	3.70025	1.83056	1.40974
656	Zm00001d019600	LCW monomer-associated gene	19	FALSE	E3 ubiquitin-protein ligase	AT1G12760	Zinc finger, C3HC4 type (RING finger) family protein;(source:Araport11)	45.8535	25.5737	24.4045	23.2453	11.697	15.8199	45.4909	31.3966	25.7848	27.3587	14.8382	17.0997	41.6197	35.3938	26.02	24.7462	13.5838	18.804	44.7981	33.1669	35.3884	29.2982	21.9879	21.2371
657	Zm00001d019627	LCW monomer- and Cuticular wax-associated gene	1	FALSE	ABC transporter B family member 28	AT4G25450	member of NAP subfamily	0.271427	1.77404	3.85191	6.8365	16.4558	16.7663	1.31483	2.39842	3.68961	7.37293	17.3926	19.5316	1.15749	3.34681	3.83107	10.2572	20.255	15.7574	1.55151	3.30988	5.18146	7.42926	17.4993	18.1785
658	Zm00001d019698	LCW monomer- and Cuticular wax-associated gene	20	FALSE	Cyclase family protein	AT1G44542	Cyclase family protein;(source:Araport11)	271.061	22.6869	15.0393	6.82528	19.3546	14.3912	325.815	13.1565	16.0169	9.27994	18.7522	11.5011	338.132	14.8898	15.6262	11.377	17.7728	8.71371	395.264	28.2294	38.6421	12.475	18.0743	10.19
659	Zm00001d019706	LCW monomer-associated gene	19	FALSE	UNC-50 family protein	AT2G15240	UNC-50 family protein;(source:Araport11)	41.3035	29.6332	31.0037	29.4886	6.94603	6.99721	40.2602	27.8009	27.8162	28.143	8.97124	5.83119	35.656	27.7376	26.8077	20.0544	6.01519	13.5606	39.0044	28.0614	21.5745	26.3527	7.30782	7.28224
660	Zm00001d019712	Cuticular wax-associated gene	19	FALSE	Sucrose responsive element binding protein	AT2G23290	Member of the R2R3 factor gene family. Modulates seed germination and root system development.	21.666	9.35235	3.79368	4.05906	0.841104	1.31772	23.7705	7.46774	6.51358	5.62404	4.16422	1.71463	28.4362	9.09987	7.96313	3.19667	1.84441	3.23732	25.7277	11.7398	11.7891	6.225	3.59344	2.86414
661	Zm00001d020030	LCW monomer-associated gene	1	FALSE	Probable NAD(P)H dehydrogenase subunit CRR3 chloroplastic	AT2G01590	Likely a subunit of the chloroplast NAD(P)H dehydrogenase complex, involved in PSI cyclic electron transport. Located in the membrane fraction of chloroplast. Mutant has impaired NAD(P)H dehydrogenase activity.	0.138499	4.06438	2.89265	14.6855	13.1543	23.8705	0.51245	3.78375	4.52244	14.9883	33.8145	23.7044	0.206863	5.04418	6.25323	21.9816	17.9672	19.7528	0.128609	4.53501	6.30322	14.258	22.0806	29.6312
662	Zm00001d020108	LCW monomer-associated gene	1	FALSE	Galactose mutarotase-like superfamily protein	AT5G66530	Galactose mutarotase-like superfamily protein;(source:Araport11)	41.6295	40.5626	94.8809	68.1189	362.937	337.589	37.9215	53.6987	79.0966	52.2863	395.278	357.38	33.8808	65.6044	71.7206	145.004	318.657	251.023	45.6634	73.9869	95.21	55.5611	303.191	340.105
663	Zm00001d020109	Cuticular wax-associated gene	19	FALSE		not available	not available	2.66916	6.17955	0.597314	1.67735	0.0138433	0.362577	2.05525	2.45125	0.844352	1.99253	0.0810263	0.37793	2.87946	1.79194	0.968068	1.04748	0.0252133	1.12272	2.26085	1.82125	0.483087	1.09848	0.070903	0.408525
664	Zm00001d020176	Cuticular wax-associated gene	19	FALSE	NAD(P)-binding Rossmann-fold superfamily protein	AT5G04070	NAD(P)-binding Rossmann-fold superfamily protein;(source:Araport11)	1.56984	1.24661	0.630734	1.04954	0.544867	0.278367	1.91936	1.59962	1.18352	1.00142	0.42752	0.390374	1.97044	1.53845	1.12256	0.791806	0.491201	0.783352	2.94824	1.99072	1.04455	1.81981	0.910848	0.725675
665	Zm00001d020213	Cuticular wax-associated gene	19	FALSE	Probable receptor-like protein kinase	AT3G01300	Receptor-like cytoplasmic kinase involved in CLE and BAM signaling to maintain root meristem homeostasis.	29.6845	18.4585	19.1599	18.9002	10.9131	11.4987	35.8007	18.6464	19.3357	17.8463	13.0356	12.2005	34.8503	16.8221	18.5573	15.1812	12.2016	13.6089	33.4635	16.4313	22.6831	19.072	14.44	14.4428
666	Zm00001d020220	LCW monomer-associated gene	2	FALSE	Isochorismate synthase 2 chloroplastic	AT1G18870	Encodes a protein with isochorismate synthase activity involved in phylloquinone biosynthesis. Mutant studies of this gene's function suggest that its function is redundant with that of ICS1 (AT1G7410).	0.150057	8.64719	17.6002	39.5036	41.35	63.8919	0.236567	12.6582	18.8556	47.7225	41.1788	60.4556	0.367216	17.4088	17.574	49.7308	41.7406	53.9467	0.873579	15.7187	23.3332	46.4072	51.5662	69.5592
667	Zm00001d020282	Cuticular wax-associated gene	17	FALSE	Major facilitator superfamily protein	AT1G78130	Major facilitator superfamily protein;(source:Araport11)	8.16182	0.334384	0.021948	0	0	0	6.37524	0.141602	0.0240933	0	0	0.0110273	7.47215	0.0464017	0.0104647	0.010472	0	0	7.82089	0.210448	0.00721267	0	0	0.0214697
668	Zm00001d020309	Cuticular wax-associated gene	19	FALSE	Enolase 1 chloroplastic	AT1G74030	Encodes the plastid-localized phosphoenolpyruvate enolase. Mutant plants have abnormal trichomes, defects in fatty acid metabolism.	14.7484	6.9926	6.26139	6.98704	0.140563	0.689712	12.3288	8.31058	5.06298	6.41162	0.116139	0.563049	11.7118	5.57521	5.44046	4.64759	0.105191	3.28624	14.5238	6.17717	3.35079	7.44383	0.24895	0.507716
669	Zm00001d020311	LCW monomer-associated gene	19	FALSE	RING-H2 finger protein ATL3I	AT3G48030	Mitochondria localized, hypoxia induced gene similar to rice HIGD.	67.3924	55.4973	58.3833	38.652	20.306	18.7172	48.5896	48.7255	45.4315	38.0596	20.615	19.6401	49.849	57.2535	49.4277	33.6305	18.8307	27.9596	68.1585	55.5755	34.6015	36.9831	17.2384	18.9222
670	Zm00001d020322	Cuticular wax-associated gene	NA	FALSE		not available	not available	0.781959	0.599114	0.108995	0.440476	0	0.0789263	0.552581	0.341078	0.172308	0.309541	0	0.076339	0.868496	0.590638	0.142077	0.36843	0.00523733	0.219769	0.939429	0.532378	0.128237	0.442604	0	0.0267253
671	Zm00001d020325	Cuticular wax-associated gene	19	TRUE	Putative potassium transporter 12	AT1G60160	Member of the KT/KUP/HAK family of proton-coupled potassium transporters which have potential effect on cellular expansion.	38.9399	29.7369	25.0498	23.3259	10.9004	12.2339	45.8046	40.3541	26.3546	25.0318	14.5586	12.6479	52.1731	43.331	31.4343	22.5979	13.9136	16.8935	52.2202	42.6662	24.6727	24.6302	12.3561	12.5455
672	Zm00001d020337	Cuticular wax-associated gene	19	FALSE	UDP-glycosyltransferase 90A1	AT1G10400	UDP-Glycosyltransferase superfamily protein;(source:Araport11)	2.70063	5.00587	1.9835	1.11697	0.159557	0.0537427	1.86882	7.31889	2.35593	0.844596	0.0445747	0.041769	2.22709	5.24194	2.06144	0.56098	0.0399847	0.374597	3.73363	5.09064	2.27282	1.42985	0.0960163	0.131641
673	Zm00001d020350	Cuticular wax-associated gene	18	FALSE	Alpha-amylase 1	AT4G25000	Predicted to be secreted protein based on signalP prediction. Involved in starch mobilization. Mutants are defective in alpha-amylase activity. (Note: AMY1 has been found in the literature to be referred to as AMY3, which is not to be confused with AMY3/At1g69830).	5.47893	17.6881	0.50087	0.252535	0.339651	0.338411	4.06478	13.0925	0.483697	0.492346	0.16688	0.176678	4.75361	15.427	0.677312	0.317633	0.132294	0.176855	5.50064	13.0753	0.773517	0.424466	0.47112	0.173366
674	Zm00001d020354	Cuticular wax-associated gene	18	TRUE	Succinate dehydrogenase subunit 7A mitochondrial	AT3G47833	predicted to encode subunit 7 of mitochondrial complex II and to participate in the respiratory chain	29.9828	27.4755	10.6077	17.6877	4.52105	4.58431	24.3192	21.8437	18.4336	16.2038	5.31464	4.3539	24.9219	20.2676	16.3701	13.2269	4.06251	10.1335	35.5014	18.2785	11.7049	15.2602	5.84561	3.56393
675	Zm00001d020434	LCW monomer- and Cuticular wax-associated gene	1	FALSE	NAD(P)H-quinone oxidoreductase subunit L chloroplastic	AT1G70760	a subunit of the chloroplast NAD(P)H dehydrogenase complex, involved in PSI cyclic electron transport. Located on the thylakoid membrane. Mutant has impaired NAD(P)H dehydrogenase activity. The mRNA is cell-to-cell mobile.	8.60754	49.9317	111.589	127.614	563.33	580.195	19.0238	68.2536	135.303	165.612	616.887	715.072	18.7743	98.0737	143.756	389.265	699.893	542.412	19.7804	104.235	256.474	249.024	710.386	808.054
676	Zm00001d020485	LCW monomer-associated gene	19	FALSE	Golgi SNAP receptor complex member 1	AT1G15880	Golgi SNARE 11 protein (GOS11)	46.3196	38.46	40.6156	31.4027	12.6625	12.3453	53.898	42.9931	41.5411	36.7428	17.1206	13.8504	52.3282	45.4217	42.179	28.1965	13.776	20.3601	62.2946	49.6934	49.9494	36.2925	19.8672	16.3607
677	Zm00001d020551	Cuticular wax-associated gene	19	FALSE		not available	not available	21.8808	20.0563	10.866	1.98839	3.70232	2.05039	11.2008	17.2348	8.69576	3.23453	1.53518	1.91713	21.1252	18.251	15.7603	3.00318	1.77906	2.01801	21.7083	21.1967	13.563	2.94586	2.5384	2.15514
678	Zm00001d020644	LCW monomer- and Cuticular wax-associated gene	19	FALSE	Mediator of RNA polymerase II transcription subunit 20a	AT2G28020	mediator of RNA polymerase II transcription subunit;(source:Araport11)	26.7069	22.0142	17.7795	17.6052	7.13673	6.75404	25.8922	18.7399	19.6126	16.3892	7.14855	6.41709	24.1771	16.818	16.0022	11.573	5.56739	9.75058	27.7251	17.5472	16.4511	15.1756	8.82341	8.07102
679	Zm00001d020652	Cuticular wax-associated gene	NA	FALSE	protein; Plant viral-response family protein-like	AT1G55230	proteinase inhibitor I4, serpin (DUF716);(source:Araport11)	2.84036	4.28013	0.0129283	0.0399167	0.00924067	0.0297907	2.83208	2.54693	0	0.0389923	0	0.0513043	4.29414	1.06184	0.018944	0.0324143	0.019503	0.0659373	2.47391	2.40371	0.100218	0.0213403	0.011135	0.053632
680	Zm00001d020781	LCW monomer-associated gene	9	FALSE	Purine permease 3	AT1G28220	Member of a family of proteins related to PUP1, a purine transporter. May be involved in the transport of purine and purine derivatives such as cytokinins, across the plasma membrane.	27.6178	5.14907	6.13776	4.27499	1.87938	3.44664	21.4114	3.8797	5.62408	4.21301	2.67642	3.51928	26.632	1.7929	5.6251	3.91702	2.27076	3.81336	21.0676	1.52205	5.51708	4.12721	1.59721	2.65435
681	Zm00001d020791	Cuticular wax-associated gene	19	FALSE	RING-H2 finger protein ATL5F	not available	not available	4.49529	4.34699	1.6914	3.40902	0.825207	1.71488	4.78996	5.6453	2.37811	3.7714	1.51736	2.45103	4.70541	6.2782	2.55199	3.85713	1.54359	3.23435	6.37072	7.84854	3.48627	4.53891	2.70379	3.89782
682	Zm00001d020799	Cuticular wax-associated gene	1	FALSE	isoamylase-type starch debranching enzyme3	not available	not available	5.04107	4.02857	7.40298	8.14181	10.9061	12.4735	4.02568	3.76047	6.74148	7.73315	8.46393	13.3304	4.24006	4.1944	7.53983	9.30587	12.6306	12.7847	4.78965	4.52348	10.2381	10.789	18.7888	18.8942
683	Zm00001d020826	LCW monomer- and Cuticular wax-associated gene	9	FALSE	Transcription factor bHLH76	AT1G68920	basic helix-loop-helix (bHLH) DNA-binding superfamily protein;(source:Araport11)	13.7902	5.93813	2.46221	2.43667	2.4142	1.69223	12.4153	4.47385	2.87647	2.28337	1.57354	1.32861	14.0266	3.13852	2.48098	2.12852	1.38253	1.54104	13.0068	2.28378	1.89873	1.72298	0.625355	0.655416
684	Zm00001d020835	Cuticular wax-associated gene	8	FALSE	Prolyl oligopeptidase family protein	AT1G69020	Prolyl oligopeptidase family protein;(source:Araport11)	13.0629	3.76178	3.2462	4.95374	2.06757	2.31089	15.9704	3.80521	3.78761	4.44192	2.3163	2.53126	17.7306	2.71586	3.06985	3.65897	2.52503	3.50419	17.0647	2.93651	5.70161	5.37778	2.54323	3.06965
685	Zm00001d020877	LCW monomer- and Cuticular wax-associated gene	1	TRUE	Photosystem I reaction center subunit V chloroplastic	AT1G55670	Encodes subunit G of photosystem I, an 11-kDa membrane protein that plays an important role in electron transport between plastocyanin and PSI and is involved in the stability of the PSI complex. PSI-G subunit is bound to PSI-B and is in contact with Lhca1. The protein inserts into thylakoids by a direct or "spontaneous" pathway that does not involve the activities of any known chloroplast protei…	5.26058	159.23	504.825	483.027	1579.86	1743.16	5.21413	252.429	575.641	550.397	1640.81	1853.23	4.88166	313.774	669.113	1210.95	1841.52	1480.79	8.24472	346.299	563.314	518.379	1245.03	1637.61
686	Zm00001d020910	Cuticular wax-associated gene	19	TRUE	Induced stolen tip protein TUB8	not available	not available	1084.55	1129.44	724.392	248.228	57.8832	43.3781	729.111	937.472	571.066	212.469	66.3737	36.9934	759.824	1085.8	622.891	174.477	47.3564	106.198	1185.49	845.078	644.001	198.707	68.1821	28.6199
687	Zm00001d020971	LCW monomer-associated gene	2	FALSE	Protein Iojap%2C chloroplast	AT3G12930	Encodes a novel conserved chloroplast protein that interacts with components of the PEP complex. Mutants show delayed greening and reduced photosynthetic capcity.	5.77536	19.9418	21.7677	37.4685	31.8641	37.8213	5.20025	16.0588	22.1949	53.3761	42.0646	38.4575	5.64488	16.7242	15.116	46.3797	36.1486	28.0369	4.34827	17.276	29.2565	32.2822	31.4945	40.9311
688	Zm00001d020973	Cuticular wax-associated gene	19	FALSE	Chaperone protein dnaJ 10	AT1G21080	DNAJ heat shock N-terminal domain-containing protein;(source:Araport11)	13.853	7.39317	6.27918	5.76569	0.965137	2.11776	15.0758	6.75608	5.6545	7.386	1.38595	2.8118	13.747	6.84965	6.43768	5.83486	1.29719	3.51496	12.7627	7.42076	7.07735	6.85745	2.37149	3.66588
689	Zm00001d020983	Cuticular wax-associated gene	19	FALSE	small subunit ribosomal protein 16	AT4G34620	Encodes ribosomal protein S16, has embryo-defective lethal mutant phenotype	115.965	99.2474	63.4122	67.7434	16.5459	16.4556	108.866	77.6687	81.4072	55.5317	20.4539	13.4751	109.785	84.297	64.1851	44.1154	12.4667	31.4449	136.145	89.8788	28.2075	57.9378	15.7576	13.4425
690	Zm00001d020984	Cuticular wax-associated gene	19	FALSE	Probable sarcosine oxidase	AT2G24580	FAD-dependent oxidoreductase family protein;(source:Araport11)	25.3474	20.9221	6.43339	5.10819	1.36733	3.88466	21.7053	12.9126	4.66232	7.12591	1.24249	3.19884	23.5618	13.3507	4.28401	4.09079	1.20597	2.77012	25.1416	7.09704	6.73879	6.68368	1.54972	0.785682
691	Zm00001d021011	LCW monomer-associated gene	19	FALSE		not available	not available	13.322	9.4122	6.82345	7.82739	1.67334	1.85465	11.1153	7.98871	8.42848	7.13339	1.66611	1.06059	11.6535	7.03519	8.44747	5.00145	1.08861	3.76347	11.2207	7.57438	6.49819	6.06146	2.58669	1.24644
692	Zm00001d021021	LCW monomer-associated gene	19	FALSE	Peptidyl-prolyl cis-trans isomerase	AT3G25220	immunophilin (FKBP15-1)	91.1171	64.9238	58.7503	59.1127	18.9556	19.2719	70.0797	58.9156	63.7863	61.3098	18.4254	19.9937	70.9402	63.6377	57.2753	54.6217	14.0475	31.8836	83.6254	55.9427	45.7951	59.1868	20.7451	18.47
693	Zm00001d021050	LCW monomer-associated gene	19	FALSE	Ribulose-phosphate 3-epimerase	AT1G63290	Aldolase-type TIM barrel family protein;(source:Araport11)	112.313	74.9322	92.155	54.9755	25.7727	30.3887	90.6895	73.445	75.261	46.6011	22.1728	28.2325	85.8921	95.449	63.2082	44.5758	23.2056	34.8673	103.445	83.8299	60.7747	60.0114	20.3779	25.1541
694	Zm00001d021051	Cuticular wax-associated gene	19	FALSE	Proteasome subunit beta type	AT3G60820	Encodes 20S proteasome beta subunit PBF1 (PBF1).	78.9256	82.9126	65.2362	46.9585	48.8386	35.771	91.9347	74.7371	65.7813	54.1603	44.4083	43.205	92.8069	84.0587	64.1534	57.6492	45.2064	46.1481	110.2	86.657	55.5837	64.5753	54.3281	44.8382
695	Zm00001d021058	Cuticular wax-associated gene	19	FALSE		AT1G27290	transmembrane protein;(source:Araport11)	43.9333	40.4024	22.4458	10.6823	14.4193	13.5587	36.0094	50.5751	23.2818	12.3729	7.26609	8.3492	35.952	58.5139	20.8271	10.7497	6.93764	8.52938	37.8326	42.445	33.6139	7.73561	8.71963	7.10516
696	Zm00001d021089	Cuticular wax-associated gene	19	FALSE	Ethylene-responsive transcription factor ERF112	not available	not available	20.6528	27.0854	0.538103	0.224985	0.0335927	0.308167	10.8727	9.0978	0.310408	0.166953	0.0371887	0.207571	15.1567	11.183	0.292214	0.118777	0.1134	0.208845	6.17136	9.2514	0.120236	0.0153033	0.088627	0.082376
697	Zm00001d021090	LCW monomer- and Cuticular wax-associated gene	19	FALSE	Chitin elicitor receptor kinase 1	AT3G21630	LysM receptor-like kinase, based on protein sequence alignment analysis, it has a typical RD signaling domain in its catalytic loop and possesses autophosphorylation activity. Involved in the perception and transduction of the chitin oligosaccharide elicitor. Located in the plasma membrane. CERK1 phosphorylates LIK1, a LLR-RLK that is involved in innate immunity,	22.5676	14.5075	12.8838	8.36798	6.29831	7.03806	28.7171	16.4434	10.6291	7.25325	6.46068	5.93721	29.7437	15.9239	10.6523	7.05998	5.9385	6.70671	28.6991	17.2252	11.9423	8.60208	6.7175	6.58148
698	Zm00001d021138	LCW monomer-associated gene	19	FALSE	FAD-dependent oxidoreductase family protein	AT5G48440	FAD-dependent oxidoreductase family protein;(source:Araport11)	11.2867	10.156	7.98473	6.98177	2.33935	4.18345	13.5078	10.7552	8.81025	8.75567	3.34053	3.93999	12.4832	8.75962	7.35921	6.37125	3.13156	5.67006	12.6721	10.4907	7.33791	8.1008	7.4172	5.08514
699	Zm00001d021147	LCW monomer- and Cuticular wax-associated gene	19	FALSE	Proteasome subunit beta type-4	AT1G56450	20S proteasome beta subunit PBG1 (PBG1) mRNA, complete cds	127.015	133.377	94.6701	98.1537	27.4798	27.2176	103.497	105.931	107.364	94.3897	32.1947	27.3298	124.158	112.005	93.7752	76.7694	25.4191	45.2834	132.26	116.477	73.0429	93.0735	41.2647	36.5278
700	Zm00001d021162	LCW monomer-associated gene	19	FALSE	polymerase delta 4	AT1G09815	polymerase delta 4;(source:Araport11)	17.1562	16.4841	15.3534	11.5755	8.24431	7.53277	19.8127	14.0784	16.2573	9.76309	10.5442	7.47354	18.7801	16.0997	13.5643	9.68605	9.04838	8.11416	18.6009	15.8656	13.4426	10.8636	10.5064	8.87633
701	Zm00001d021192	Cuticular wax-associated gene	19	FALSE		not available	not available	25.9193	36.0806	24.1665	5.1786	1.41999	2.47884	18.6357	28.9615	12.8777	4.1077	2.45142	2.16216	26.2119	33.4429	7.90726	3.67647	2.22576	3.45622	25.7662	20.8804	8.09889	4.72679	1.47898	2.05055
702	Zm00001d021295	LCW monomer-associated gene	1	FALSE	DNA photolyases;DNA photolyases	AT4G25290	DNA photolyase;(source:Araport11)	2.05215	5.84534	9.42497	7.72143	45.5971	27.3235	2.58525	6.37608	9.49541	7.75909	49.211	33.8861	2.24259	6.20517	11.5546	15.5418	44.9288	24.7499	2.51701	8.32474	10.7136	9.40137	39.1973	34.2404
703	Zm00001d021306	Cuticular wax-associated gene	19	FALSE	ER lumen protein retaining receptor family protein	AT1G19970	ER lumen protein retaining receptor family protein;(source:Araport11)	48.4661	50.8185	42.7228	34.3714	17.9969	16.7244	42.524	46.1337	41.1441	32.9862	17.9818	15.4974	43.3641	47.9591	36.4724	27.3814	16.1104	21.175	50.6273	43.0406	29.523	34.6379	18.7997	16.7188
704	Zm00001d021310	LCW monomer-associated gene	1	FALSE	Triosephosphate isomerase	AT2G21170	Encodes a plastidic triose phosphate isomerase. Mutants with reduced pdTPI levels have difficulty transitioning from heterotrophic to autotrophic growth. The related phenotypes, such as chlorosis in light-grown seedlings may result from an accumulation of dihydroxyacetone phosphate (DHAP) and methylglyoxal (MG) in these mutants. Both splice variants appear to be expressed, but the At2g21170.2 var…	47.6485	66.7556	146.546	282.382	521.106	751.676	38.876	74.6196	101.171	263.246	397.033	772.286	37.0441	83.7706	139.293	531.808	500.007	591.841	41.5055	59.0554	144.615	220.797	363.272	689.757
705	Zm00001d021340	Cuticular wax-associated gene	1	TRUE		AT3G23760	transferring glycosyl group transferase;(source:Araport11)	0.613557	11.4489	28.6027	38.0821	67.9835	94.7914	0.376822	14.3624	28.3702	33.2881	58.8693	67.6642	0.40424	23.1177	32.4724	50.3731	59.6522	53.3118	0.508839	23.1736	49.2869	36.7979	100.322	83.3315
706	Zm00001d021351	LCW monomer-associated gene	1	FALSE	Probable plastid-lipid-associated protein 12 chloroplastic	AT1G51110	PAP/fibrillin (ECM1) localized to chloroplasts; involved in structural activity.	3.83963	6.2959	11.5601	8.74501	72.1396	46.2764	3.57325	5.876	12.336	9.43956	76.1456	58.6934	3.37116	6.42235	9.36629	21.4062	76.5123	41.0021	1.40174	6.91426	10.5934	10.2322	66.358	61.0947
707	Zm00001d021370	LCW monomer-associated gene	1	TRUE	Protein CURVATURE THYLAKOID 1B chloroplastic	AT2G46820	Encodes the P subunit of Photosystem I. About 25% of the TMP14 pool appeared to be phosphorylated, and this ratio is not affected by light. Contains seven phosphorylation sites on threonine residue and chloroplast targeting signal. Located in the proximity of PSI-L, -H and -O subunits. Forms oligomers with other members of CURT1 family to modulate grana structure.	3.84163	74.7477	241.756	247.969	781.456	811.679	4.05752	122.581	241.216	236.073	806.035	875.358	3.82714	158.913	280.395	538.603	805.672	675.634	6.15687	140.62	247.382	224.437	496.057	732.605
708	Zm00001d021392	LCW monomer- and Cuticular wax-associated gene	19	FALSE	Transmembrane 9 superfamily member 9	AT2G24170	Endomembrane protein 70 protein family;(source:Araport11)	61.0846	35.9671	41.2615	39.4106	9.12174	14.7168	62.2603	38.0198	38.1264	41.778	13.259	14.1257	57.7817	32.0372	39.1261	30.799	9.7545	20.1245	52.457	36.118	45.6818	36.9119	13.7102	13.5945
709	Zm00001d021416	LCW monomer-associated gene	1	FALSE	Protein PLASTID MOVEMENT IMPAIRED 1	AT1G42550	Encodes a plant-specific protein of unknown function that appears to be conserved among angiosperms. The mRNA is cell-to-cell mobile.	0.267782	5.12104	10.5329	11.3948	54.2276	44.96	0.346056	5.52572	12.5947	10.8458	39.3221	34.0292	0.365884	6.52686	12.3934	17.7767	50.384	36.8571	0.287894	9.12626	16.8728	13.631	47.2159	36.5617
710	Zm00001d021435	LCW monomer- and Cuticular wax-associated gene	1	TRUE	Chlorophyll a-b binding protein 1%2C chloroplastic	not available	not available	26.2788	2016.84	3926.6	6456.65	8553.84	10973.9	32.3487	2187.44	4934.4	7431.97	12967.4	12947.8	26.3761	3025.6	6164.73	10206	11207.8	9530.5	55.0711	3442.95	5591.58	6357.41	8849.55	10581.5
711	Zm00001d021487	Cuticular wax-associated gene	NA	FALSE	receptor-like protein kinase 4	AT2G19130	S-locus lectin protein kinase family protein;(source:Araport11)	2.05886	0.885459	0.219688	0.146999	0.0239343	0.0849763	2.5125	1.24203	0.280375	0.303014	0.0448107	0.143727	3.37164	0.803292	0.335991	0.31853	0.0518947	0.142585	3.28753	2.15541	0.519259	0.46701	0.161869	0.288809
712	Zm00001d021506	LCW monomer-associated gene	19	FALSE	beta alanine synthase1	AT5G64370	PYD3 encodes a beta-ureidopropionase which, when expressed in E. coli, has been shown to convert beta-ureidopropionate into beta-alanine. It localizes to the cytosol and plays an important role in uracil degradation.	35.7592	27.9529	34.5512	23.4976	15.2142	15.9087	45.2771	29.9723	28.8466	27.2529	15.7171	17.5156	42.2396	33.5461	31.2196	22.6573	14.1244	18.2094	46.072	31.926	42.0693	30.1363	19.3207	19.4867
713	Zm00001d021515	LCW monomer-associated gene	1	FALSE	Photosynthetic NDH subunit of subcomplex B 3 chloroplastic	AT3G16250	encodes a novel subunit of the chloroplast NAD(P)H dehydrogenase complex, involved in cyclic electron flow around photosystem I to produce ATP. Contains a 4Fe-4S cluster.	0.988378	37.6536	92.1487	187.761	419.181	527.167	1.43201	74.9848	124.518	223.169	481.874	605.616	1.07683	98.3544	136.802	399.45	457.369	491.738	2.32474	86.1804	126.35	260.235	309.459	529.652
714	Zm00001d021544	Cuticular wax-associated gene	18	TRUE	PHI-1	AT2G35150	Encodes EXORDIUM LIKE 7.	4.86003	4.7588	0.868554	1.97805	0.0574823	0.137007	2.72309	3.57772	2.8509	1.6162	0.0304353	0.0691383	3.52372	2.18749	2.07648	0.800088	0.00959333	0.929098	3.19706	2.11916	0.624582	1.54869	0.0215257	0.0725793
715	Zm00001d021582	Cuticular wax-associated gene	19	TRUE	Probable protein phosphatase 2C 20	AT2G20630	PP2C induced by AVRRPM1;(source:Araport11)	42.6329	32.1026	25.1577	20.266	6.81788	6.64282	50.7545	37.5452	23.5959	20.8221	7.50966	6.60986	50.6896	35.1885	21.6174	15.0779	5.78402	12.3765	44.8023	31.3234	23.0457	23.1599	8.75702	8.87554
716	Zm00001d021595	LCW monomer-associated gene	1	FALSE	Peptidase S16%2C lon	AT1G19740	Chloroplast localized ATP-dependent protease La (LON) domain protein. Mutants are defective in anther dehiscence due to defects in lignification that may result from mis regulation of ROS scavenging enzymes.	2.34429	4.62644	5.17704	11.7487	31.4852	28.4197	1.62807	5.01774	6.52983	12.9715	30.6305	23.1573	1.81205	4.95975	9.08898	16.6969	33.002	26.7341	1.4173	5.59931	5.51346	11.46	23.3164	18.7231
717	Zm00001d021620	LCW monomer- and Cuticular wax-associated gene	1	FALSE	ATP synthase chloroplast subunit2	AT1G15700	One of two genes that encode the gamma subunit of Arabidopsis chloroplast ATP synthase. It is thought to be involved in the regulation of the ATP synthase activity.	4.56081	64.6456	199.306	357.8	1182.05	1528.76	5.24669	111.746	243.267	452.97	1273.15	1795.94	4.65118	154.236	328.635	977.465	1511.16	1365.2	8.40882	155.545	445.829	554.537	1449.19	1851.14
718	Zm00001d021703	LCW monomer- and Cuticular wax-associated gene	1	TRUE	oxygen evolving complex2	AT4G05180	Encodes the PsbQ subunit of the oxygen evolving complex of photosystem II.	7.33713	411.894	939.859	1048.9	2544.17	2811.81	8.47882	573.68	999.82	1146.74	2401.05	3080.18	7.06277	871.587	1219.24	2087.36	2974.27	2406.73	15.6514	913.106	1580.37	1280.21	2829.23	3395.5
719	Zm00001d021707	Cuticular wax-associated gene	19	FALSE	Histone H2A	AT1G51060	Encodes HTA10, a histone H2A protein. The mRNA is cell-to-cell mobile.	159.01	111.588	102.389	72.397	57.8638	50.0813	139.514	93.7277	98.9287	64.0513	53.5388	43.8589	139.803	94.3338	98.444	62.8405	48.0137	51.2706	132.775	80.4498	83.9128	57.0011	45.1967	38.2147
720	Zm00001d021718	Cuticular wax-associated gene	19	FALSE	DUF538 family protein	AT1G61667	serine protease, putative (Protein of unknown function, DUF538);(source:Araport11)	70.7017	53.26	43.2313	37.499	10.4749	18.35	65.4563	63.6074	48.206	40.4504	21.3593	23.917	75.8078	84.952	59.3438	32.5414	20.3639	25.945	82.2832	94.4349	78.4782	42.0416	34.1028	27.7988
721	Zm00001d021737	Cuticular wax-associated gene	19	TRUE	S-domain class receptor-like kinase3	AT2G19130	S-locus lectin protein kinase family protein;(source:Araport11)	6.57632	5.77734	4.49562	3.62654	2.68357	2.0631	7.80933	6.93607	4.24004	3.8178	3.22549	2.29567	8.83777	6.47535	4.58527	3.28152	2.61313	3.14007	6.76243	6.72723	4.95149	4.44487	4.04762	2.64443
722	Zm00001d021744	Cuticular wax-associated gene	19	FALSE		not available	not available	10.5849	7.23993	5.15278	4.7624	1.88149	2.07572	15.6346	9.0448	6.39025	5.46694	2.48288	2.18008	18.2659	7.6991	7.31044	4.70194	2.37414	3.66348	16.9938	9.42407	7.49716	7.14813	3.6593	2.94034
723	Zm00001d021763	LCW monomer- and Cuticular wax-associated gene	1	TRUE	photosystem II subunit29	AT2G40100	Lhcb4:3 protein (Lhcb4.3, light harvesting complex of photosystem II The mRNA is cell-to-cell mobile.	9.85531	418.72	1071.33	1320.24	4096.72	4825.15	10.0968	510.958	1171.96	1380.87	4298.7	5215.18	8.87102	728.764	1439.55	3082.59	4791.65	3777.28	22.7014	727.302	1837.27	1565.94	4459.82	4844.55
724	Zm00001d021784	LCW monomer-associated gene	1	TRUE	Chlorophyll a-b binding protein of LHCII type III	AT5G54270	Lhcb3 protein is a component of the main light harvesting chlorophyll a/b-protein complex of Photosystem II (LHC II).	9.3879	375.539	863.439	1289.71	2350.69	3261.58	9.5363	403.187	930.373	1530.45	2818.27	4237.76	9.0739	625.227	1216.95	3039.13	3418.36	3024.94	17.0375	706.628	1619.81	1804.17	3237.44	4461.9
725	Zm00001d021906	LCW monomer- and Cuticular wax-associated gene	1	TRUE	Chlorophyll a-b binding protein	AT3G61470	Encodes a component of the light harvesting antenna complex of photosystem I. The mRNA is cell-to-cell mobile.	6.63683	210.69	829.843	564.048	3761.43	3654.96	7.84421	210.283	699.482	629.895	3150.27	3597.01	7.09127	281.45	810.555	1620.42	3759.56	2586.64	16.886	264.621	1040.01	786.377	3198.62	3480.46
726	Zm00001d021958	LCW monomer- and Cuticular wax-associated gene	19	FALSE	NADH-ubiquinone oxidoreductase 18 kDa subunit	AT5G67590	Mutant leaves have a reduced capacity for cold acclimation, appear water-soaked, leak electrolytes, and accumulate reactive oxygen species constitutively. Encode a protein with high similarity to the 18-kD Fe-S subunit of complex I (NADH dehydrogenase, EC 1.6.5.3) in the mitochondrial electron transfer chain. The mRNA is cell-to-cell mobile.	123.391	101.172	99.6556	95.6462	40.0446	57.8007	97.7703	119.939	91.9538	92.8104	44.4347	57.6298	100.139	113.836	95.6158	84.8891	45.5605	69.7784	136.031	126.264	78.8069	89.1878	44.7429	56.7135
727	Zm00001d021962	LCW monomer- and Cuticular wax-associated gene	1	FALSE	Threonine--tRNA ligase chloroplastic/mitochondrial 2	AT2G04842	Encodes a dual localized threonyl-tRNA synthetase found both in the mitochondrion and the chloroplast. Plants mutated in this gene terminate as embryos in the globular stage.	1.37933	8.92066	13.0217	26.2157	64.9433	50.0075	2.82389	9.89374	11.8229	30.998	72.284	55.0783	2.30622	10.1227	14.7482	38.1633	77.6474	49.2294	2.8896	12.1585	17.7337	34.8771	72.6724	58.9915
728	Zm00001d021974	LCW monomer- and Cuticular wax-associated gene	19	TRUE	Arabinosyltransferase RRA3	AT1G19360	Encodes an arabinosyltransferase that modifies extensin proteins in root hair cells.	33.8696	25.1412	22.1678	11.2986	6.82552	5.34916	38.5977	27.3221	22.0951	11.2996	8.23119	4.60661	34.1936	24.6279	17.9855	8.68899	6.1007	6.56418	41.3765	29.7942	16.9113	10.5885	9.47827	5.67091
729	Zm00001d022027	Cuticular wax-associated gene	19	FALSE		not available	not available	7.95784	6.31828	4.9745	4.81552	3.62397	3.52682	6.58746	5.9616	5.21035	4.26773	4.93911	2.85537	6.86923	6.24287	4.38113	4.30274	4.0891	3.60118	7.8655	6.25298	4.75115	4.47809	4.09952	3.44224
730	Zm00001d022073	Cuticular wax-associated gene	NA	FALSE	Putative methylesterase 11 chloroplastic	AT1G26360	Encodes a protein predicted to act as a carboxylesterase. It has similarity to the SABP2 methyl salicylate esterase from tobacco but no enzymatic activity has been identified for this protein.	2.40673	1.15139	0.876274	0.815233	0.015732	0.178719	2.19555	1.36319	0.731604	0.985329	0.090736	0.242321	2.19101	1.57195	1.01223	0.704476	0.041414	0.315515	2.03303	1.599	0.820842	0.879128	0.381802	0.326318
731	Zm00001d022107	LCW monomer- and Cuticular wax-associated gene	1	FALSE	Glyceraldehyde-3-phosphate dehydrogenase A	AT2G04039	NdhV is loosely associated with the NDH complex and is required for stabilizing NDH subcomplexes A and E.	5.853	29.1685	175.284	72.3504	868.151	745.501	6.29028	29.2216	146.5	61.4622	921.521	775.094	6.12242	48.7697	149.012	267.647	1009.22	596.636	9.49764	54.52	176.783	84.0494	786.112	695.301
732	Zm00001d022180	LCW monomer-associated gene	9	FALSE	ribosomal proteinS6	not available	not available	263.798	441.71	256.495	406.001	35.8459	50.7299	289.998	333.188	332.776	402.369	41.7099	45.8587	298.406	322.282	251.07	274.275	27.1064	176.024	321.116	267.169	105.257	374.775	37.3312	41.6329
733	Zm00001d022190	LCW monomer-associated gene	19	FALSE		AT1G35780	N-lysine methyltransferase;(source:Araport11)	21.5805	18.94	15.7851	16.4517	4.42428	5.49219	19.962	17.2798	15.1933	13.203	4.10516	5.20388	22.4202	12.6591	17.6297	11.159	4.00331	7.25521	17.4542	13.5207	10.1804	12.9857	4.6904	4.33576
734	Zm00001d022197	Cuticular wax-associated gene	18	FALSE	Ribosomal protein L12/ ATP-dependent Clp protease adaptor protein ClpS family protein	AT4G37660	Ribosomal protein L12/ ATP-dependent Clp protease adaptor protein ClpS family protein;(source:Araport11)	34.1043	40.0443	15.1825	22.8333	6.43709	5.90626	25.7891	30.1189	31.4655	19.3134	6.91382	5.56316	27.0301	31.6154	23.3199	15.4368	5.1669	13.1883	38.1742	29.4603	13.2717	18.8278	8.07916	5.98447
735	Zm00001d022212	Cuticular wax-associated gene	19	FALSE		not available	not available	9.02448	6.0986	4.80237	3.3581	1.71538	1.65025	10.8074	5.6067	5.67702	3.8614	2.07151	2.16183	10.4167	4.52676	5.56276	2.83072	2.36982	3.04806	9.20585	6.40308	5.95407	3.92983	3.16184	2.43
736	Zm00001d022227	Cuticular wax-associated gene	11	FALSE	fused leaves1	not available	not available	0.133245	14.3317	12.0527	6.75923	5.49577	5.36779	0.182491	9.42196	8.69592	3.36032	5.20507	4.36656	0.139966	10.8281	9.21726	3.77661	2.78333	2.30427	0.00613767	5.80653	6.81787	2.60797	1.17423	1.4041
737	Zm00001d022238	LCW monomer- and Cuticular wax-associated gene	19	TRUE	Transmembrane emp24 domain-containing protein p24delta9	AT1G14010	emp24/gp25L/p24 family/GOLD family protein;(source:Araport11)	26.489	31.394	18.0972	17.7475	8.22641	9.23162	27.9629	27.1956	20.2091	18.6073	10.2649	7.87119	28.0657	27.1874	19.367	14.4977	8.67772	12.352	34.2593	30.0532	21.2681	19.2779	12.7804	9.80125
738	Zm00001d022250	Cuticular wax-associated gene	1	FALSE	SNARE associated Golgi protein family	AT2G02370	SNARE associated Golgi protein family;(source:Araport11)	1.77539	3.91828	6.49802	4.52967	8.98419	6.61462	0.815318	2.18076	3.78237	3.62134	8.16382	6.04141	0.731787	2.36186	3.50777	3.93014	7.12389	4.51031	0.783016	2.15071	3.44211	2.06652	5.38254	4.79023
739	Zm00001d022266	LCW monomer- and Cuticular wax-associated gene	18	TRUE	Probable transcription factor	AT3G04930	DNA-binding storekeeper protein-related transcriptional regulator;(source:Araport11)	3.2214	3.05695	1.68573	2.00195	0.557749	0.568207	2.27692	3.14097	2.47269	2.38369	0.831394	0.505462	3.85415	2.70984	2.4884	1.9668	0.734595	1.49804	3.04376	3.05718	2.26966	2.36168	1.28381	0.745485
740	Zm00001d022333	LCW monomer- and Cuticular wax-associated gene	19	TRUE	Ubiquitin-like superfamily protein	AT5G57860	Ubiquitin-like superfamily protein;(source:Araport11)	29.9518	28.7991	21.7664	20.632	9.87842	8.14554	31.3663	26.2856	22.6444	20.2692	10.84	8.73024	29.5458	26.3216	23.4307	16.3744	9.18134	12.9748	37.6918	26.517	18.5978	19.1244	11.4468	9.97134
741	Zm00001d022353	Cuticular wax-associated gene	19	FALSE	BSD domain-containing protein	AT1G03350	BSD domain-containing protein;(source:Araport11)	20.2496	27.0414	14.922	13.0522	10.7468	9.90432	22.3694	25.5085	16.7168	14.0187	13.5288	8.82684	25.4195	22.8739	17.7382	12.234	10.4869	10.3201	23.4875	25.138	19.2304	14.2795	15.3598	10.8083
742	Zm00001d022407	LCW monomer- and Cuticular wax-associated gene	19	FALSE	UDP-N-acetylglucosamine--dolichyl-phosphate N-acetylglucosaminephosphotransferase	AT2G41490	UDP-GlcNAc:dolichol phosphate N-acetylglucosamine-1-phosphate transferase	6.44132	4.66011	3.81238	4.24708	1.3251	1.41243	8.08363	5.00999	3.5301	3.43726	1.57028	1.44932	6.47839	4.94965	2.97071	3.61204	1.27578	2.05668	6.61061	3.78756	2.83637	3.24314	1.52842	1.35955
743	Zm00001d022464	LCW monomer-associated gene	1	FALSE	Ultraviolet-B-repressible protein	AT2G06520	Encodes a protein with sequence similarity to the spinach photosystem II subunit PsbX.	103.312	595.143	974.681	945.05	2790.25	3205.97	121.721	492.568	984.513	932.161	2467.64	2957.01	94.8225	785.375	1238.5	2020.03	3086.02	2393.48	95.4401	766.658	1157.96	828.242	2810.79	2796.08
744	Zm00001d022473	Cuticular wax-associated gene	NA	FALSE	Putative indole-3-acetic acid-amido synthetase GH3.9	AT2G47750	Encodes GH3.9, a member of the GH3 family auxin-responsive genes. gh3.9-1 mutants had greater primary root length, increased sensitivity to indole-3-acetic acid (IAA)-mediated root growth inhibition, but no obvious effects on apical dominance or leaf morphology.	1.4226	1.0768	0.445628	0.592274	0.006854	0.00520567	0.935604	0.905441	0.842011	0.348555	0.027238	0.002599	1.31203	0.634638	0.743982	0.281813	0.002722	0.290955	1.27616	0.844818	0.164526	0.585667	0.0154787	0.00614233
745	Zm00001d022489	LCW monomer-associated gene	19	FALSE	V-type proton ATPase subunit F	not available	not available	303.959	215.279	275.44	161.434	76.6129	76.8481	229.278	255.005	253.173	165.786	72.6029	77.3044	228.902	242.844	262.352	141.915	64.469	99.4709	260.927	261.096	217.786	140.085	64.9362	77.1571
746	Zm00001d022490	LCW monomer-associated gene	19	FALSE	Xylose isomerase	AT5G57655	xylose isomerase family protein;(source:Araport11)	104.686	56.7975	74.6432	66.0403	27.696	34.916	110.34	68.7769	58.158	61.4403	23.9496	26.5194	109.824	74.1026	58.9653	46.2224	22.0549	34.8295	99.9675	72.2756	71.4863	65.26	33.4806	29.8168
747	Zm00001d022513	Cuticular wax-associated gene	18	TRUE	Elongation factor 1-beta 2	AT5G12110	elongation factor 1-beta 1;(source:Araport11)	795.457	662.34	427.827	615.196	35.7599	56.7633	782.817	499.387	560.67	517.541	46.9692	45.2649	746.446	511.116	443.476	361.99	29.5199	224.022	772.721	513.411	190.678	458.552	38.5626	39.6964
748	Zm00001d022573	LCW monomer- and Cuticular wax-associated gene	18	TRUE	26S proteasome regulatory subunit 4 homolog A	AT2G20140	Encodes one of the two RPT2 (26S proteasome subunit RPT2) paralogs: RPT2a (At4g29040) and RPT2b (At2g20140). RPT2b can not complement the rpt2a mutant phenotype. rpt2a rpt2b double mutants are embryo lethal.	95.0946	87.9138	66.8096	71.5526	24.7121	23.6943	92.6055	83.4243	73.8397	75.7409	28.6289	24.4529	94.3745	77.4191	60.507	57.1208	26.9899	42.2362	106.513	71.4928	51.0401	73.1052	37.3163	29.9933
749	Zm00001d022602	Cuticular wax-associated gene	6	FALSE	universal stress family protein	AT5G66090	cell wall integrity/stress response component;(source:Araport11)	10.1911	26.1603	45.5644	66.1778	49.2588	67.2342	13.199	22.7703	40.2172	69.1854	48.5975	50.5008	18.4296	31.866	48.1279	63.7626	47.6966	59.2436	23.0699	33.9778	57.7993	76.354	55.7176	54.1759
750	Zm00001d022604	LCW monomer-associated gene	19	FALSE	SNARE-like superfamily protein	AT2G20930	Part of multi-protein complex, acting as guanine nucleotide exchange factors (GEFs) and possibly as tethers, regulating intracellular trafficking.	124.227	73.8153	72.8282	69.5156	25.367	21.2219	111.262	67.2348	70.9889	69.6557	27.335	21.238	111.8	67.7472	67.1553	51.1044	22.7382	34.3407	129.08	66.7489	68.0176	64.1553	29.6839	23.2985
751	Zm00001d022643	Cuticular wax-associated gene	NA	FALSE	Pathogenesis-related thaumatin superfamily protein	AT1G20030	Pathogenesis-related thaumatin superfamily protein;(source:Araport11)	3.10588	2.41989	0.347468	0.561103	0	0.020762	1.56963	1.77551	0.657582	0.317479	0	0	2.32036	0.730782	0.487659	0.244873	0	0.101343	2.28641	0.970084	0.0242247	0.294169	0	0.0119993
752	Zm00001d022647	LCW monomer-associated gene	19	FALSE	armadillo repeat only 1	AT4G34940	Armadillo repeat protein. One of a family of four in Arabidopsis. Located in the nucleus and cytoplasm of pollen vegetative cells, and in the cytoplasm of egg cells. Involved in the signaling network controlling tip growth and actin organization in the pollen tube.	3.55394	2.64085	1.90261	2.65783	0.780365	0.614054	3.40686	2.31385	1.97157	2.38986	0.545031	0.583033	3.60452	2.10819	2.08412	1.64957	0.379001	0.991481	3.45798	2.04166	1.74799	2.27556	0.348511	0.320526
753	Zm00001d023213	Cuticular wax-associated gene	9	FALSE	cytochrome P450 family 87 subfamily A polypeptide 6	AT1G64900	Encodes cytochrome P450 (CYP89A2). The mRNA is cell-to-cell mobile.	188.225	11.1702	1.22739	0.441242	0.198002	0.412964	177.404	71.4101	36.7912	36.8134	0.356219	0.403189	230.812	66.6701	61.6485	23.552	0.30118	16.9667	495.834	172.934	73.46	109.453	0.402249	0.407842
754	Zm00001d023220	LCW monomer- and Cuticular wax-associated gene	19	FALSE	Outer membrane OMP85 family protein	AT3G11070	Outer membrane OMP85 family protein;(source:Araport11)	13.0254	10.7995	11.6478	8.28387	3.733	3.53287	13.6364	14.719	10.1689	9.08916	4.45805	3.44368	13.9315	13.8545	9.86023	7.14094	3.27073	4.94754	15.2361	13.4528	10.743	8.69964	5.68032	4.70729
755	Zm00001d023248	Cuticular wax-associated gene	NA	FALSE	Scarecrow-like protein 3	AT1G50420	Encodes a scarecrow-like protein (SCL3) Putative transcription factors interacting with the gene product of VHA-B1 (vacuolar ATPase subunit B1; as shown through yeast two-hybrid assay).	0.617593	0.656194	0.241581	0.108641	0.0233617	0.0271037	0.487893	0.556557	0.132631	0.0734097	0.005261	0.0159393	0.693347	0.481755	0.299726	0.034884	0.0182027	0.0238817	0.924716	0.653602	0.236457	0.119966	0.083546	0.0180053
756	Zm00001d023349	Cuticular wax-associated gene	18	TRUE	Sec1/munc18-like (SM) proteins superfamily	AT2G30380	MYB family transcription factor;(source:Araport11)	3.39587	4.69494	1.37609	2.89117	0.296258	0.409883	3.82477	3.52065	2.91275	1.80639	0.172385	0.296447	3.99559	2.38522	1.47518	1.64841	0.173825	0.90849	4.70489	2.60002	1.35357	2.53128	0.567725	0.353512
757	Zm00001d023368	LCW monomer- and Cuticular wax-associated gene	18	TRUE	TLC ATP/ADP transporter	AT5G05310	TLC ATP/ADP transporter;(source:Araport11)	5.11149	4.29507	3.80442	4.32753	0.933507	1.12876	6.87835	4.82672	3.40744	4.4326	0.894255	0.931814	6.73188	4.1882	3.66113	3.1275	1.11439	2.28788	6.52144	4.34389	3.52795	4.03759	1.62668	1.36785
758	Zm00001d023374	LCW monomer-associated gene	1	FALSE	CAAX amino terminal protease family protein	AT3G26085	CAAX amino terminal protease family protein;(source:Araport11)	0.0201733	4.40491	9.69713	18.4354	29.5425	31.8275	1.836	5.24534	7.96083	16.0272	26.2033	26.7269	1.09185	5.64721	7.61493	21.2375	22.9715	21.5903	2.71742	4.18326	4.27279	7.77086	11.0773	14.7225
759	Zm00001d023423	Cuticular wax-associated gene	19	FALSE	ACT domain-containing protein ACR12	AT5G04740	Encodes a ACT domain-containing protein. The ACT domain, named after bacterial aspartate kinase, chorismate mutase and TyrA (prephenate dehydrogenase), is a regulatory domain that serves as an amino acid-binding site in feedback-regulated amino acid metabolic enzymes.	52.6604	39.5767	19.9565	19.2884	35.0694	26.1595	55.3174	39.2809	16.9137	18.2688	26.6674	19.575	58.1915	45.7459	19.715	19.1375	27.0453	22.1085	58.901	52.8359	28.4482	23.1742	34.2853	26.701
760	Zm00001d023459	Cuticular wax-associated gene	19	FALSE	HVA22-like protein j	not available	not available	17.7374	16.6098	7.6699	4.70343	4.67222	4.38104	19.445	11.0446	7.30314	5.04225	5.42714	6.46917	20.8685	12.12	7.16422	5.33247	7.12416	6.09565	23.2388	13.7826	8.31205	5.19563	5.96547	6.78768
761	Zm00001d023529	LCW monomer-associated gene	1	FALSE	abscisic acid stress ripening1	not available	not available	1005.89	525.906	1044.46	315.629	1510.58	1437.2	501.773	588.457	788.9	193.118	871.646	780.642	373.482	713.965	482.822	472.468	877.176	442.214	133.406	136.468	395.332	40.5272	353.838	170.146
762	Zm00001d023559	LCW monomer-associated gene	1	FALSE	Fructose-bisphosphate aldolase	AT2G21330	Plastid isoform of fructose-bisphosphate aldolase 1. This is one of three plastid isoforms and arose with FBA2, from a recent duplication. Functions in carbon fixation via Calvin-Benson-Bassham cycle.	9.58692	576.814	967.338	730.581	4896.52	4141.91	11.8346	506.934	903.677	745.267	5641.94	4027.11	11.6057	485.703	882.168	1550.61	4714.14	2927.2	20.2221	513.207	830.522	736.158	2651.46	2556.13
763	Zm00001d023576	LCW monomer-associated gene	18	FALSE	Transmembrane 9 superfamily member 1	AT1G10950	Encodes an Arabidopsis Transmembrane nine (TMN) protein. Transmembrane nine (TM9) proteins are localized in the secretory pathway of eukaryotic cells and are involved in cell adhesion and phagocytosis. Functions in the deposition of rhamnogalacturonan II and I for cell growth.	37.15	35.4399	33.8133	33.6725	7.73579	7.24268	37.3636	31.7764	35.0984	31.426	8.47359	7.60527	35.7035	27.9953	29.2642	21.7583	6.77216	15.3302	32.1532	26.7879	25.8698	29.5668	9.27399	7.05177
764	Zm00001d023577	LCW monomer-associated gene	19	FALSE		not available	not available	186.555	117.949	63.6801	76.5396	11.2551	12.385	130.053	87.7835	104.633	69.8959	15.7517	9.30598	132.744	101.158	105.236	56.4662	9.2742	32.0937	226.435	133.475	78.5525	69.7489	16.4187	11.5527
765	Zm00001d023580	Cuticular wax-associated gene	NA	FALSE	Aldehyde dehydrogenase	AT1G44170	Encodes an aldehyde dehydrogenase induced by ABA and dehydration that can oxidize saturated aliphatic aldehydes. It is also able to oxidize beta-unsaturated aldehydes, but not aromatic aldehydes. Activity of ALDH3H1 is NAD +-dependent.	0.414013	2.18558	0.241819	0.330059	0.098321	0.070797	0.600403	0.766111	0.166813	0.268197	0.0563767	0.126978	0.940928	0.745902	0.169965	0.232358	0.0705387	0.0774227	0.509476	0.933938	0.103362	0.356444	0.347228	0.363625
766	Zm00001d023582	Cuticular wax-associated gene	16	FALSE	L-ascorbate peroxidase S chloroplastic/mitochondrial	AT1G77490	Encodes a chloroplastic thylakoid ascorbate peroxidase tAPX. Ascorbate peroxidases are enzymes that scavenge hydrogen peroxide in plant cells. Eight types of APX have been described for Arabidopsis: three cytosolic (APX1, APX2, APX6), two chloroplastic types (stromal sAPX, thylakoid tAPX), and three microsomal (APX3, APX4, APX5) isoforms.	22.5984	38.2794	22.5107	21.441	2.617	5.01889	16.7341	29.7845	21.1812	16.8648	2.79077	3.17601	19.2459	26.2872	14.2541	10.3133	1.69826	8.25596	19.8672	18.077	6.20722	12.7994	2.58158	2.71997
767	Zm00001d023590	LCW monomer-associated gene	18	FALSE	Putative zinc transporter	AT3G08650	ZIP metal ion transporter family;(source:Araport11)	18.409	14.344	14.734	15.1984	4.42537	6.61415	18.2337	18.2035	14.8263	15.6146	4.99398	6.7786	21.1434	16.1753	18.9644	11.9333	4.50865	8.08998	20.8678	14.5561	16.4132	15.9453	8.84313	8.80892
768	Zm00001d023636	Cuticular wax-associated gene	19	FALSE	Zinc finger CCCH domain-containing protein 67	AT3G48440	Zinc finger C-x8-C-x5-C-x3-H type family protein;(source:Araport11)	14.909	15.0076	13.7417	9.72271	5.86355	6.86352	17.7618	16.4105	11.9437	8.98342	6.53657	5.7837	17.9614	14.4507	12.3026	8.36861	5.99745	7.42267	17.7744	14.7623	14.9696	12.0276	8.373	7.79714
769	Zm00001d023655	LCW monomer- and Cuticular wax-associated gene	1	TRUE	pale yellow9	AT1G10830	Encodes a functional 15-cis-zeta-carotene isomerase (Z-ISO).	9.75786	11.5774	18.8937	23.4592	31.2597	34.1366	9.1332	13.4941	15.3799	24.7352	38.6905	32.8779	10.8643	15.5292	17.9121	29.4357	28.7244	28.3365	9.77336	15.3387	16.9095	23.2085	31.3795	31.0608
770	Zm00001d023699	LCW monomer- and Cuticular wax-associated gene	1	TRUE	glycine cleavage system protein H1	AT1G32470	Single hybrid motif superfamily protein;(source:Araport11)	1.25917	35.0515	81.6157	110.89	176.425	202.37	0.809697	39.6094	69.6107	104.177	154.694	184.265	0.747785	53.1601	82.1617	115.047	167.405	143.686	0.87455	48.7856	75.1728	73.5971	82.1469	125.227
771	Zm00001d023707	LCW monomer-associated gene	1	FALSE	Thioredoxin M-type%2C chloroplastic	not available	not available	2.12206	51.7027	154.032	135.095	1300.87	934.72	2.14144	92.7795	166.67	146.362	1507.32	973.021	1.99788	92.179	174.572	496.915	1286.34	698.873	4.75986	92.3597	141.863	166.822	751.249	772.548
772	Zm00001d023713	LCW monomer-associated gene	1	FALSE	Photosystem I reaction center subunit N	AT5G64040	Encodes the only subunit of photosystem I located entirely in the thylakoid lumen. May be involved in the interaction between plastocyanin and the photosystem I complex. Phosphorylation of this protein is dependent on calcium.	4.46931	91.355	309.168	165.77	843.815	785.063	7.99247	90.7863	216.417	138.267	470.44	569.073	8.74499	130.14	245.41	259.975	599.1	471.906	13.2296	102.316	152.533	93.0963	237.7	323.168
773	Zm00001d023733	Cuticular wax-associated gene	19	FALSE		AT5G64180	tropomyosin;(source:Araport11)	76.3002	67.5361	62.5889	39.0134	20.4256	23.6217	66.1408	74.8531	70.5991	31.0922	26.899	18.3631	62.2611	78.9508	68.6311	31.1335	16.8696	23.6287	80.8177	81.5938	52.3423	30.696	20.7222	17.5868
774	Zm00001d023734	Cuticular wax-associated gene	9	TRUE	glycine-rich protein2	AT1G18630	encodes a glycine-rich RNA binding protein.	143.007	169.781	123.785	126.644	32.3022	36.9892	148.571	149.091	142.586	106.205	52.7552	28.4561	152.08	143.949	97.2324	77.0159	23.9748	58.2158	147.552	142.23	44.3425	99.111	26.6885	24.1383
775	Zm00001d023757	LCW monomer- and Cuticular wax-associated gene	1	FALSE	NAD(P)H-quinone oxidoreductase subunit U chloroplastic	AT5G21430	Chaperone DnaJ-domain superfamily protein;(source:Araport11)	4.14836	15.9825	66.5159	111.011	383.613	480.746	3.79886	20.3175	72.9	123.893	438.033	530.272	3.97322	26.029	71.029	259.62	465.59	398.183	5.29858	24.0423	82.874	138.768	407.805	515.179
776	Zm00001d023767	LCW monomer- and Cuticular wax-associated gene	19	FALSE	GRF1-interacting factor 3	AT1G01160	Encodes GRF1-interacting factor 2 (GIF2), a subunit shared by BRM- and SYD-associated SWI/SNF complexes.	16.7411	23.3595	15.6067	16.7654	1.0001	1.05363	21.3267	22.9445	16.5875	11.3379	1.99672	1.03714	21.4975	20.0316	15.0257	9.46828	1.07826	5.94345	28.2474	22.378	6.5884	12.8498	2.23231	1.50473
777	Zm00001d023785	Cuticular wax-associated gene	NA	FALSE	Expressed protein; protein	not available	not available	2.50043	1.63384	0.426465	0.476562	0	0	2.87932	0.964308	1.02343	0.213502	0	0	2.82106	0.884574	0.717609	0.242289	0	0.184794	3.07925	0.740027	0.308754	0.507066	0	0
778	Zm00001d023792	LCW monomer-associated gene	1	FALSE	Phosphoglucan water dikinase chloroplastic	AT5G26570	chloroplastidic phosphoglucan, water dikinase (PWD) which is required for normal degradation of leaf starch in Arabidopsis. NMR analysis of the mutants, suggests that the gene is specifically involved in the phosphorylation of the glucosyl residues of starch at the C3 position.	8.87723	20.546	29.5914	36.6944	72.4081	75.842	14.9865	24.9276	29.0115	39.6956	81.3354	89.5457	14.6534	24.5369	27.1746	52.9291	77.4068	65.9498	13.7702	27.3414	35.9941	44.9339	82.1325	99.2043
779	Zm00001d023853	LCW monomer- and Cuticular wax-associated gene	19	TRUE	adenosine 5'-phosphosulfate reductase6	not available	not available	5.96878	5.50879	4.5218	2.71571	2.04314	1.92252	6.65645	5.3164	3.53457	2.65092	2.33358	1.97256	6.59188	4.9637	3.54102	2.42188	2.09388	2.1118	6.39919	5.30557	3.07763	2.65791	2.3453	2.10066
780	Zm00001d023859	Cuticular wax-associated gene	NA	FALSE	Respiratory burst oxidase homolog protein B	AT1G09090	NADPH-oxidase AtrbohB plays a role in seed after-ripening. Major producer of superoxide in germinating seeds. AtrbohB pre-mRNA is alternatively spliced in seeds in a hormonally and developmentally regulated manner. ABA caused accumulation of AtrbohB-? mRNA and prevented prevented AtrbohB-a mRNA expression in fresh seeds.	0.656512	0.495872	0.0438173	0.0112507	0	0.007101	0.504886	0.404378	0	0	0	0.00620567	0.654593	0.209049	0.00406667	0.0199123	0	0.00877433	0.597218	0.272356	0.023674	0.003291	0	0.005805
781	Zm00001d023888	LCW monomer-associated gene	1	FALSE		AT4G03150	plant/protein;(source:Araport11)	13.2401	28.3082	26.0497	50.4403	47.5344	62.7845	8.96729	22.4687	27.1182	42.001	54.8316	49.6269	8.28957	26.5574	24.119	46.5693	47.8942	47.8655	9.98769	19.0481	16.3495	20.0485	39.1453	26.4095
782	Zm00001d023922	LCW monomer-associated gene	19	FALSE	Guanylate kinase 1	AT2G41880	Guanylate kinase. Involved in nucleotide metabolism.	17.3369	15.8476	10.1851	14.1187	1.7538	2.67833	20.0238	13.8791	12.0136	11.9533	1.9666	3.1686	17.2071	11.1653	9.63325	8.74864	1.62788	6.32003	23.1354	11.0295	8.55086	12.9246	4.66681	5.82246
783	Zm00001d023927	Cuticular wax-associated gene	NA	FALSE	Zinc finger CCCH domain-containing protein 30	not available	not available	1.98855	1.45509	0.7904	0.727654	0.114199	0.165079	1.24654	1.34206	0.830654	0.733125	0.225325	0.092432	2.06535	0.954775	1.05978	0.530275	0.0156783	0.39716	2.2977	1.01144	0.403936	0.643049	0.0853423	0.0233697
784	Zm00001d023933	LCW monomer- and Cuticular wax-associated gene	19	FALSE	Probable 2-oxoacid dependent dioxygenase	not available	not available	22.0548	7.15845	4.92556	4.49236	0.177931	0.362358	18.4012	4.17714	4.80199	3.62096	0.110317	0.226063	19.7298	4.19529	5.29584	2.31533	0.185991	1.25416	19.6176	4.55785	4.71498	2.72625	0.533228	0.236446
785	Zm00001d023962	LCW monomer- and Cuticular wax-associated gene	19	TRUE	PHD finger protein ALFIN-LIKE 6	AT1G14510	Encodes a member of the Alfin1-like family of nuclear-localized PHD (plant homeodomain) domain containing proteins. All AL proteins except AL3 bind to di- or trimethylated histone H3 (H3K4me3/2). Members of this family include: AT5G05610 (AL1), AT3G11200 (AL2), AT3G42790 (AL3), AT5G26210 (AL4), AT5G20510 (AL5), AT2G02470 (AL6), AT1G14510 (AL7).	32.3772	37.4511	23.8977	25.3768	7.13655	10.7412	47.6667	42.1372	32.7362	29.5172	14.2894	13.0108	42.6412	36.4008	26.1504	23.4355	8.54966	18.0676	51.6024	40.1203	25.0509	33.9852	17.7529	14.4056
786	Zm00001d023978	Cuticular wax-associated gene	19	FALSE	Cytochrome b5 isoform B	not available	not available	33.3086	28.7287	29.1427	20.7965	12.0069	10.8325	30.8645	30.3618	27.1634	21.0143	14.3039	9.6919	30.6056	30.153	21.3999	16.6969	9.45764	13.1868	38.2459	31.3825	18.3342	19.9452	9.56894	10.9537
787	Zm00001d023984	LCW monomer-associated gene	10	FALSE	GDSL esterase/lipase	not available	not available	0.411243	90.8914	55.6059	13.9452	1.37686	12.5184	0.579272	637.562	131.862	38.4287	5.40037	44.07	0.380083	736.856	162.85	50.0216	7.80303	48.8156	0.971048	897.27	579.97	219.973	19.5371	155.318
788	Zm00001d024036	LCW monomer-associated gene	18	TRUE	C2H2-like zinc finger protein	AT5G40710	zinc finger (C2H2 type) family protein;(source:Araport11)	8.3674	9.06449	7.8893	8.26829	2.95361	3.35942	11.783	10.234	8.55466	8.75328	3.86558	3.21665	9.6631	9.38051	8.52961	7.36019	3.19546	5.43091	11.1665	9.88462	7.35387	9.84427	5.21016	3.55751
789	Zm00001d024059	LCW monomer- and Cuticular wax-associated gene	19	FALSE	Actin-related protein 6	AT3G33520	Encodes ACTIN-RELATED PROTEIN6 (ARP6), a putative component of a chromatin-remodeling complex. Required for both histone acetylation and methylation of the FLC chromatin in Arabidopsis. Along with PIE1 forms a complex to deposit modified histone H2A.Z at several loci within the genome. This modification alters the expression of the target genes (i.e. FLC, MAF4, MAF6). Incorporation of this varian…	12.5843	11.8797	9.05568	9.59221	4.03188	3.47636	13.4935	12.9404	10.6141	8.74316	4.74285	3.48103	14.2405	9.66899	10.2829	6.6014	3.06485	5.32243	12.8356	12.0946	7.56464	9.36514	4.68464	3.81738
790	Zm00001d024066	LCW monomer- and Cuticular wax-associated gene	18	TRUE	fiber protein Fb34	AT1G68220	aerobic coproporphyrinogen-III oxidase (DUF1218);(source:Araport11)	15.7997	14.175	9.78824	9.25492	1.66646	2.71641	16.7452	11.8295	9.48991	6.77664	2.22013	2.04308	14.7133	8.40944	8.73313	5.37241	1.6675	4.20138	13.6503	8.51693	6.39733	6.38879	2.9288	1.75742
791	Zm00001d024134	Cuticular wax-associated gene	NA	FALSE	Putative receptor-like protein kinase	AT1G80870	Protein kinase superfamily protein;(source:Araport11)	1.91151	1.67124	0.444055	0.740227	0.0395223	0.0835677	1.67967	1.18268	0.840092	0.722549	0.074436	0.066841	2.07509	0.851395	0.699244	0.520049	0.0417813	0.40205	1.71962	0.974019	0.314167	0.671912	0.050498	0.0731017
792	Zm00001d024148	LCW monomer- and Cuticular wax-associated gene	1	TRUE	Photosynthetic NDH subunit of subcomplex B 1 chloroplastic	AT1G15980	encodes a novel subunit of the chloroplast NAD(P)H dehydrogenase complex, involved in cyclic electron flow around photosystem I to produce ATP.	2.16868	34.1798	142.827	174.389	964.396	994.932	2.5254	50.6219	162.562	170.066	936.028	1019.67	2.11214	60.989	175.238	458.978	952.074	700.873	4.63371	89.7832	249.058	240.732	819.239	980.677
793	Zm00001d024160	LCW monomer- and Cuticular wax-associated gene	9	FALSE	Transcription factor TGA4	AT1G22070	Encodes a transcription factor. Like other TGAla-related factors, TGA3 has a highly conserved bZIP region and exhibits similar DNA-binding properties.	20.6744	0.405673	0.240138	0.313012	0.0987687	0.13985	18.8849	0.235125	0.199792	0.216686	0.053987	0.076478	18.3281	0.0762767	0.202142	0.156347	0.102622	0.182482	15.1155	0.189463	0.351277	0.0974307	0.202521	0.097158
794	Zm00001d024230	LCW monomer- and Cuticular wax-associated gene	19	FALSE	Nuclear transcription factor Y subunit C-2	AT1G56170	Encodes a protein with similarity to a subunit of the CCAAT promoter motif binding complex of yeast.One of two members of this class (HAP5B) and expressed in vegetative and reproductive tissues. Involved in the regulation of response to nutrient levels.	13.9369	7.42891	5.09911	2.96531	2.24656	1.6912	12.9305	7.13931	4.44895	2.51992	2.02409	1.66814	13.3735	6.57639	3.61952	1.79202	1.92801	1.76864	13.3544	6.92597	4.44713	2.12962	2.0518	1.53715
795	Zm00001d024273	Cuticular wax-associated gene	19	FALSE	stearoyl-acyl-carrier-protein desaturase10	AT3G02610	Encodes one of two &#8710;9 palmitoyl-ACP desaturases responsible for the biosynthesis of &#969;-7 fatty acids in the maturing endosperm.	0.584287	20.6913	2.07638	0.0999203	0.574235	0.242628	0.522038	10.645	1.90379	0.165148	0.177323	0.0996207	0.788991	11.3889	0.973229	0.098615	0.120115	0.107768	0.251983	4.21146	0.600091	0.270393	0.026824	0.0454597
796	Zm00001d024277	Cuticular wax-associated gene	18	FALSE		not available	not available	18.9985	0.359064	0.822226	0.422715	0.198109	0.254177	24.0235	0.388931	0.999656	0.482263	0.108752	0.306524	23.9168	0.320763	0.984391	0.317531	0.172849	0.163091	39.5935	0.829846	1.25105	0.61243	1.23089	0.671413
797	Zm00001d024319	LCW monomer-associated gene	19	FALSE	26S proteasome non-ATPase regulatory subunit 8 homolog A	AT1G64520	regulatory particle non-ATPase 12A;(source:Araport11)	58.36	63.6826	44.5603	41.5562	16.73	16.7783	70.9927	64.5282	57.506	55.1117	26.6039	22.5058	72.6298	63.8043	52.3392	43.6838	22.7193	34.9923	86.2881	63.115	58.1537	66.5204	35.9964	33.2456
798	Zm00001d024352	Cuticular wax-associated gene	NA	FALSE	OSJNBb0022F16.11 protein; protein	not available	not available	0.788826	0.0227423	0	0	0.0160083	0	1.18942	0.0282243	0	0	0.00925233	0	0.904267	0.006124	0.006595	0	0	0	1.26265	0	0.015804	0	0	0.00631467
799	Zm00001d024413	Cuticular wax-associated gene	19	FALSE	(DL)-glycerol-3-phosphatase 2	AT4G25840	glycerol-3-phosphatase 1;(source:Araport11)	45.3625	52.2794	44.1079	30.6267	17.1656	18.6232	41.0031	56.6723	38.0069	32.5425	19.5434	22.0171	42.1049	64.0196	39.5811	28.9676	18.5271	24.8558	55.0374	60.2464	38.8058	31.1333	20.0273	23.4338
800	Zm00001d024507	LCW monomer- and Cuticular wax-associated gene	1	TRUE	sigma factor 1A	AT1G64860	Subunit of chloroplast RNA polymerase, confers the ability to recognize promoter sequences on the core enzyme	0.156218	4.4743	10.8981	12.2427	42.5374	41.6147	0.218945	5.66862	9.15386	13.2477	44.1076	40.005	0.0950017	6.01614	11.533	21.5269	45.7989	34.0346	0.20911	7.5327	15.5151	17.7922	32.1804	37.5426
801	Zm00001d024516	Cuticular wax-associated gene	19	TRUE	Polyamine transporter RMV1	AT1G31820	Encodes POLYAMINE UPTAKE TRANSPORTER 1, an amino acid permease family protein.	17.0636	17.3426	14.0034	12.158	7.38371	5.80483	16.7173	19.584	14.1104	12.1187	11.4908	5.09029	20.1338	18.8884	14.5661	9.90418	7.28483	6.77294	18.5683	21.1388	13.7061	12.5211	9.47169	5.52269
802	Zm00001d024519	LCW monomer-associated gene	1	FALSE	rubredoxin family protein	not available	not available	21.4849	54.9945	95.7955	70.6309	309.838	264.021	14.617	64.7252	98.5856	63.0998	436.332	336.427	12.2942	86.9455	116.7	213.495	394.161	263.491	9.86788	82.0757	134.774	78.437	376.674	465.006
803	Zm00001d024568	LCW monomer- and Cuticular wax-associated gene	1	TRUE	Putative MAP kinase family protein	AT1G01560	Member of MAP Kinase family. Flg22-induced activation is blocked by AvrRpt2.	0.114491	0.715822	2.06915	2.38184	6.07326	4.49224	0.191234	0.781498	1.77286	2.58043	5.73422	4.79092	0.134903	0.837779	2.43913	2.64183	6.79941	4.87081	0.0892103	0.78884	2.30681	3.76582	5.77304	6.00142
804	Zm00001d024588	LCW monomer-associated gene	19	FALSE	Vesicle-associated protein 1-3	AT4G00170	Plant VAMP (vesicle-associated membrane protein) family protein;(source:Araport11)	58.1051	47.1454	40.5511	40.1597	7.0142	6.40393	55.5079	40.5785	45.328	42.8174	7.12526	7.37708	55.0746	40.1589	39.5351	30.185	6.38767	18.605	66.0001	45.7635	33.8059	40.545	12.1109	8.67014
805	Zm00001d024661	LCW monomer-associated gene	19	FALSE	Structural molecule	AT4G05060	PapD-like superfamily protein;(source:Araport11)	27.3014	30.7435	31.462	21.3561	9.76886	8.96711	28.002	32.5876	25.5088	19.7825	10.6853	8.08121	25.2437	31.1841	28.8954	14.9473	10.0252	12.556	30.8893	30.1695	29.8249	22.2938	14.1473	9.00616
806	Zm00001d024676	LCW monomer-associated gene	1	FALSE		not available	not available	1.85891	67.3326	105.582	18.179	1287.41	662.012	2.46744	36.5633	84.0435	16.3283	1171.71	477.332	1.46824	53.875	74.2052	147.525	1069.26	347.41	3.68367	28.9461	50.1429	17.339	737.407	301.312
807	Zm00001d024718	LCW monomer-associated gene	1	FALSE	Beta-carotene isomerase D27 chloroplastic	AT4G01995	beta-carotene isomerase D27;(source:Araport11)	9.02895	17.4449	22.4786	18.6592	54.7346	46.0196	11.2762	16.6088	19.5575	17.2757	51.5202	45.1418	9.8514	17.6535	18.9084	29.5993	50.6213	36.0045	8.56761	16.4049	19.1865	17.0129	39.4692	43.9717
808	Zm00001d024723	LCW monomer-associated gene	11	FALSE	Long chain acyl-CoA synthetase 1	AT2G47240	Encodes an acyl-CoA synthetase that acts on long-chain and very-long-chain fatty acids, involved in cuticular wax and cutin biosynthesis The mRNA is cell-to-cell mobile.	22.1924	86.5714	179.922	274.759	11.172	86.5166	24.7762	101.272	155.607	308.93	5.94782	71.7422	34.5764	137.525	190.143	249.455	11.1198	125.822	20.7679	78.06	156.602	328.385	18.7813	59.6768
809	Zm00001d024765	LCW monomer-associated gene	1	FALSE	Soluble diacylglycerol acyltransferase	AT1G48300	Cytosolic iron-sulfur protein with a [2Fe-2S] cluster which synthesizes triacylglycerol (DGAT activity).	17.9264	33.9631	47.4206	35.2419	134.309	99.2207	20.1358	35.5307	38.5115	33.9131	130.724	97.3415	22.7333	37.1039	39.5718	52.3044	122.567	71.7666	17.2456	25.5014	44.1364	36.1708	111.235	82.6867
810	Zm00001d024835	LCW monomer-associated gene	1	FALSE	Putative thioredoxin superfamily protein	AT3G02730	Encodes a type-f thioredoxin. Has a role in the short-term activation of carbon metabolism. Loss affects growth under short-day conditions.	2.31988	75.5087	256.48	261.509	1428.38	964.662	2.22783	81.8341	201.27	214.101	1412.08	910.962	1.79698	122.675	223.11	432.999	1226.87	706.731	4.61789	108.545	194.989	168.846	816.281	635.736
811	Zm00001d024925	LCW monomer-associated gene	9	FALSE		AT2G46890	3-oxo-5-alpha-steroid 4-dehydrogenase (DUF1295);(source:Araport11)	75.2949	3.5509	2.13188	3.36285	0.302144	0.267724	51.6812	4.04797	3.2608	3.45961	0.854257	0.302364	66.218	2.88638	3.56765	2.16786	0.40419	2.03261	38.4564	2.73271	1.0188	2.90335	0.504983	0.314258
812	Zm00001d024933	LCW monomer-associated gene	19	FALSE	Rhomboid-like protein 19	AT3G07950	rhomboid protein-like protein;(source:Araport11)	156.064	83.5819	113.214	94.2094	12.7458	20.1549	127.489	88.118	90.6769	92.8982	17.5153	18.9756	140.211	81.714	89.827	64.2776	13.0005	40.3214	120.749	71.6754	77.2152	65.0317	19.8409	15.8668
813	Zm00001d024938	Cuticular wax-associated gene	19	FALSE	Peptidase S24/S26A/S26B/S26C family protein	AT1G06200	Peptidase S24/S26A/S26B/S26C family protein;(source:Araport11)	50.9781	47.9906	53.3837	37.9143	17.6577	17.9814	47.0749	59.9763	47.3135	37.3155	21.4257	17.5674	47.5968	65.3723	43.4975	29.2419	16.6868	24.0989	52.3202	65.8032	35.1329	34.7455	17.3274	15.7688
814	Zm00001d024940	LCW monomer- and Cuticular wax-associated gene	19	TRUE	Zinc finger (C3HC4-type RING finger) family protein	AT2G22680	Zinc finger (C3HC4-type RING finger) family protein;(source:Araport11)	16.1047	14.6874	7.52944	5.15544	1.22921	1.17473	12.9223	11.1899	8.01481	4.39536	0.911241	1.07536	14.6931	10.4428	7.53235	2.77726	0.930287	2.20445	15.5652	7.97404	7.33215	3.15088	0.714145	0.781293
815	Zm00001d024960	Cuticular wax-associated gene	19	FALSE	Bowman-Birk type trypsin inhibitor	not available	not available	42.6284	88.3352	8.41898	0.276845	0.98018	1.03132	63.0176	73.9882	5.36352	0.163715	0.927239	1.39806	46.3182	77.3613	4.93002	0.426411	0.764658	0.400057	67.9262	96.0481	17.0691	0.202573	3.31566	1.21384
816	Zm00001d024980	LCW monomer-associated gene	2	FALSE	Phosphoenolpyruvate carboxylase 3	not available	not available	0.485744	0.226758	0.628448	1.70882	23.9498	23.8611	0.563445	2.34976	20.8095	29.3917	212.345	295.689	0.496754	3.32689	36.4265	140.966	286.135	210.114	1.23915	8.4459	121.313	90.5692	600.035	501.179
817	Zm00001d024996	Cuticular wax-associated gene	19	FALSE	Bowman-Birk type trypsin inhibitor	not available	not available	322.955	658.815	98.9781	4.92371	8.13308	17.1937	365.97	625.312	46.9442	3.16192	5.28918	12.5486	299.621	766.947	51.4827	7.10039	6.20711	7.92713	724.374	867.593	189.546	8.90158	33.4079	22.399
818	Zm00001d025008	Cuticular wax-associated gene	19	FALSE		AT3G24740	cellulose synthase, putative (DUF1644);(source:Araport11)	12.3506	10.2169	8.25487	5.4542	3.95433	3.86959	13.3413	9.98828	8.53524	5.79983	5.04758	3.27066	14.7354	9.28757	7.31929	4.40443	3.76509	3.84618	9.30963	9.30818	8.19888	6.1217	4.97761	4.14597
819	Zm00001d025020	LCW monomer-associated gene	19	FALSE	HR-like lesion-inducing protein-related	AT4G14420	HR-like lesion-inducing protein-like protein;(source:Araport11)	139.011	99.3523	98.5352	90.1941	30.1503	25.7173	134.398	91.3667	94.5917	88.4747	28.8136	20.8387	137.626	89.3983	81.4879	64.319	26.6909	44.2737	158.332	91.9662	77.3538	75.994	28.175	19.2653
820	Zm00001d025035	Cuticular wax-associated gene	19	FALSE	Putative D-mannose binding lectin family receptor-like protein kinase	not available	not available	3.80573	7.7377	3.86616	0.991468	1.56848	1.39662	7.1544	5.87026	2.87474	1.20093	1.47391	1.83245	7.77355	6.68134	1.83803	1.52731	0.966656	1.06203	5.90773	7.60101	4.96174	1.8568	2.46863	3.24271
821	Zm00001d025057	Cuticular wax-associated gene	19	FALSE	NAD(P)-linked oxidoreductase superfamily protein	not available	not available	44.9309	12.4713	5.04901	2.99949	1.17222	1.36938	40.2114	10.5615	4.25178	3.84038	0.876065	1.1205	39.7519	12.2929	4.21333	2.93936	0.873517	1.46718	52.6314	16.1268	5.96026	3.21775	1.12803	0.892105
822	Zm00001d025085	Cuticular wax-associated gene	19	TRUE	DNAse I-like superfamily protein	AT4G30900	DNAse I-like superfamily protein;(source:Araport11)	11.2876	9.4237	7.89126	6.74999	3.42259	3.366	12.4637	12.0138	8.84931	6.7314	4.35562	2.53045	12.0815	10.8586	8.54567	5.16298	3.063	3.85623	13.0942	10.2753	7.81644	6.60868	4.48055	3.43511
823	Zm00001d025118	Cuticular wax-associated gene	19	TRUE	Nucleus protein [Source:UniProtKB/TrEMBL;Acc:B6SMU9]	AT4G38495	Subunit if INO80 chromatin remodeling complex. Along with EIN6 (REF6), redundantly controls the level and the localization of the repressive histone modification H3K27me3 and the histone variant H2A.	11.4272	11.0916	7.87278	7.3686	4.85651	3.69033	13.4704	10.7158	9.00964	6.44839	6.1539	3.68768	12.9753	9.84277	7.93187	5.86144	4.12489	4.58561	11.9089	9.16928	6.53692	6.83607	4.96883	3.90829
824	Zm00001d025170	LCW monomer- and Cuticular wax-associated gene	19	FALSE	stearoyl-acyl-carrier-protein desaturase11	AT2G43710	Encodes a stearoyl-ACP desaturase, involved in fatty acid desaturation. The ssi2 mutants have increased 18:0 and reduced 18:1 fatty acids. Exogenous application of glycerol to wild type plants mimics the ssi2 mutant phenotype. The altered 18:1 fatty acid content in the ssi2 mutants has an impact on SA- and JA-mediated defense signaling. ssi2 mutants resulted in hyper-resistance to green peach aph…	55.7193	63.8437	54.8094	47.6799	6.28118	6.01221	68.2031	67.237	52.97	45.8296	6.4524	5.78358	67.0999	58.294	49.9412	32.4526	5.15767	16.9036	63.3445	65.4098	60.0513	45.4016	13.4134	8.39387
825	Zm00001d025180	LCW monomer-associated gene	18	FALSE	Ypt/Rab-GAP domain of gyp1p superfamily protein	AT1G04830	Ypt/Rab-GAP domain of gyp1p superfamily protein;(source:Araport11)	11.2414	10.5022	9.39354	9.34308	1.47735	3.05464	13.7783	11.0119	8.66803	10.2195	2.83863	2.56707	13.2066	8.53074	10.5444	7.25729	1.75573	5.43363	14.1259	9.95588	9.94121	11.9586	2.64035	3.04667
826	Zm00001d025271	LCW monomer- and Cuticular wax-associated gene	19	TRUE	Transport protein particle component%2C Bet3 containing protein	AT3G05000	Part of multi-protein complex, acting as guanine nucleotide exchange factors (GEFs) and possibly as tethers, regulating intracellular trafficking.	29.3625	22.7406	20.9945	19.4724	13.1415	11.7057	33.524	26.2088	21.2065	20.244	15.192	12.4196	30.9147	23.1067	20.0992	17.0089	15.8195	14.9613	35.7546	24.6447	20.7948	20.8723	16.4026	14.2155
827	Zm00001d025275	Cuticular wax-associated gene	NA	FALSE	Putative homeodomain-like transcription factor superfamily protein	AT2G33550	Transcription factor which together with AITF1 regulates plant defense and autoimmunity.	2.18463	0.186694	0.249204	0.177603	0.040124	0.0686753	2.00926	0.29113	0.259519	0.479491	0.0737617	0.0946557	2.18688	0.367768	0.776529	0.555427	0.0613983	0.180352	1.76952	0.510989	0.682063	0.482385	0.127866	0.136286
828	Zm00001d025286	Cuticular wax-associated gene	19	FALSE	iron-sulfur protein1	AT5G13430	Rieske FeS protein.Ubiquinol-cytochrome C reductase iron-sulfur subunit;(source:Araport11)	99.8882	89.694	69.0943	74.1511	32.9442	32.0923	85.1626	87.69	81.1723	75.2438	39.2023	30.9847	89.8386	84.0466	69.3412	57.0757	32.9127	48.641	95.5424	83.4057	64.8653	69.5895	41.3013	31.5024
829	Zm00001d025340	LCW monomer-associated gene	1	FALSE	Calcineurin-like metallo-phosphoesterase superfamily protein	AT3G09960	Calcineurin-like metallo-phosphoesterase superfamily protein;(source:Araport11)	4.24137	10.913	11.7718	12.3986	21.8297	21.7818	3.64389	12.712	11.3372	13.8598	22.9307	23.4816	4.06935	10.981	12.5187	16.5959	25.2976	22.4837	1.99946	4.73281	5.69109	11.4191	15.2115	12.612
830	Zm00001d025423	LCW monomer-associated gene	4	FALSE	F1N21.17	AT1G67350	NADH-ubiquinone oxidoreductase;(source:Araport11)	0.305467	0.53682	0.433139	0.40744	0.329777	0.542102	140.361	112.69	98.7014	101.637	37.5281	77.9783	151.671	169.414	151.663	129.607	53.9072	97.0724	426.783	331.516	293.408	250.681	96.7496	148.753
831	Zm00001d025437	Cuticular wax-associated gene	19	FALSE	Amino acid permease	not available	not available	4.02641	3.92011	0.656856	0.130456	0.138675	0.135186	6.14037	4.27137	0.581128	0.16047	0.123794	0.169606	4.20734	3.34061	0.468109	0.248614	0.0985143	0.103491	4.15124	4.21339	1.55742	0.329422	1.08625	1.01995
832	Zm00001d025509	LCW monomer-associated gene	1	FALSE	RmlC-like cupins superfamily protein	not available	not available	220.664	384.155	875.401	435.109	2582.93	1766.18	77.5548	232.694	446.876	179.729	1425.36	919.222	75.2965	262.439	426.505	459.66	1131.25	667.187	13.5041	19.6898	14.5313	23.2411	22.6386	61.4619
833	Zm00001d025545	LCW monomer-associated gene	1	FALSE	zeaxanthin epoxidase2	AT5G67030	Encodes a single copy zeaxanthin epoxidase gene that functions in first step of the biosynthesis of the abiotic stress hormone abscisic acid (ABA). Mutants in this gene are unable to express female sterility in response to beta-aminobutyric acid, as wild type plants do.	11.3553	21.356	48.4832	31.5015	185.73	157.365	11.2603	21.8844	40.0149	36.1382	202.718	166.525	10.5549	23.7603	43.8629	90.9232	189.321	121.282	7.73927	27.794	75.1467	46.3526	216.36	207.986
834	Zm00001d025547	Cuticular wax-associated gene	NA	FALSE	Fucosyltransferase 7	not available	not available	1.00296	1.01558	0.0332813	0.052177	0	0.00406867	0.975592	0.742535	0.065659	0.0905413	0	0	0.778772	0.078003	0	0.107946	0	0.0187563	1.40634	0.375372	0.020603	0.033143	0	0
835	Zm00001d025551	Cuticular wax-associated gene	18	FALSE	Polyadenylate-binding protein RBP47B	AT1G47490	RNA-binding protein 47C;(source:Araport11)	96.4202	85.1047	69.3876	103.763	9.80306	16.7096	118.636	79.1051	72.7744	80.9446	11.385	13.5218	113.503	56.8974	78.1197	49.3937	9.42117	36.2984	109.913	62.5556	49.1201	83.8682	12.534	12.4402
836	Zm00001d025566	Cuticular wax-associated gene	19	FALSE		not available	not available	3.77624	11.0977	1.35649	1.49864	0	0.144492	11.3205	11.1084	1.78064	2.63328	0	0.112049	12.4843	15.5273	2.24009	1.20542	0.0165023	0.757689	14.6567	14.3185	2.70725	2.71844	0.159789	0.156082
837	Zm00001d025613	Cuticular wax-associated gene	17	FALSE	Casparian strip membrane protein 5	AT1G14160	Uncharacterized protein family (UPF0497);(source:Araport11)	13.8962	0.030543	0.00943067	0	0	0	11.8735	0	0	0	0	0.0134407	11.623	0	0.0357157	0.0109437	0.012088	0	14.3309	0	0	0	0	0
838	Zm00001d025626	Cuticular wax-associated gene	19	FALSE	Betaine aldehyde dehydrogenase 2 mitochondrial	AT1G74920	ALDH10A8 encodes a protein that has not been functionally characterized, but it is similar to an Arabidopsis protein that has betaine aldehyde dehydrogenase and aminoaldehyde dehydrogenase activity. ALDH10A8 localizes to leucoplasts. aldh10a8 mutant plants are more susceptible to NaCl and dehydration stress.	37.2219	27.2835	24.7418	18.2628	12.6985	12.0624	53.049	38.3255	25.4026	17.8349	13.6048	13.7104	50.0218	37.0517	26.0639	16.7626	15.3598	14.38	72.5522	48.7812	35.0127	23.0478	21.4124	19.4407
839	Zm00001d025640	LCW monomer-associated gene	1	FALSE	Acyl-CoA N-acyltransferases (NAT) superfamily protein	AT1G24040	Acyl-CoA N-acyltransferases (NAT) superfamily protein;(source:Araport11)	1.76812	4.23659	6.2796	6.7068	12.4208	14.9142	1.92592	4.10304	4.12982	6.69774	9.28748	11.4456	1.77761	4.20739	5.28643	8.7863	9.80314	11.0998	2.01814	3.50191	3.14944	5.99011	7.30246	8.58684
840	Zm00001d025660	Cuticular wax-associated gene	19	FALSE	Ras-related protein2	not available	not available	68.2955	50.2993	38.928	23.6381	25.8627	23.3346	59.206	44.7225	31.3889	25.7461	25.2164	20.7483	72.3146	56.6979	32.248	23.7586	23.7514	20.5817	72.065	48.0707	40.8476	25.0561	26.1784	21.9015
841	Zm00001d025747	LCW monomer- and Cuticular wax-associated gene	1	TRUE	Phosphoglycolate phosphatase 1A chloroplastic	not available	not available	0.547345	27.7289	99.4857	74.0275	237.206	246.94	0.867222	22.501	63.3632	67.3913	132.742	216.667	0.537491	33.7716	71.4863	116.982	161.756	175.763	0.906017	25.0669	88.2297	70.8325	124.665	207.72
842	Zm00001d025771	Cuticular wax-associated gene	14	FALSE		AT5G57770	FORKED-LIKE family member, part of Group 2 (Group 1 consists of FKD1, FL1-FL3; Group 2 consists of FL4 and FL8 and Group 3 consists of FL5- FL7). May coordinate leaf size with vein density, where Group 1 members and Group 3 members have opposing functions.	33.7602	3.06131	2.67336	0.884724	6.49301	3.29461	32.5208	2.72142	1.9671	0.838851	4.05793	2.03307	33.6603	1.14126	0.968339	1.03686	3.79055	1.76947	26.7891	0.739765	0.698588	0.498282	3.27525	1.9375
843	Zm00001d025772	LCW monomer-associated gene	19	FALSE	ATP synthase E chain	AT3G01130	ATP synthase E chain;(source:Araport11)	152.32	122.689	97.9617	95.1233	27.7454	31.2556	134.912	102.741	105.413	100.376	29.7706	31.0813	127.292	120.194	96.9202	82.564	26.3282	58.6481	178.128	118.106	79.9421	93.3602	29.9744	33.7777
844	Zm00001d025807	Cuticular wax-associated gene	19	FALSE	UPF0481 protein	AT3G50120	transmembrane protein, putative (DUF247);(source:Araport11)	9.64064	11.4012	6.95385	4.04523	1.81439	1.55356	8.23662	8.71627	6.16794	4.39937	1.36823	1.23228	9.6799	9.56373	5.54132	2.69167	1.17424	2.05271	5.72817	7.23652	5.1378	3.01234	1.10035	0.78676
845	Zm00001d025825	Cuticular wax-associated gene	NA	FALSE	Putative RING zinc finger and VWF domain family protein	AT1G08050	Zinc finger (C3HC4-type RING finger) family protein;(source:Araport11)	1.17162	2.92686	0.181764	0.180893	0.241652	0.13651	1.43614	1.6994	0.29281	0.174213	0.248777	0.244832	1.56499	1.88122	0.241573	0.254421	0.315447	0.231404	1.08905	1.6804	0.170982	0.28168	0.213947	0.316486
846	Zm00001d025827	LCW monomer-associated gene	1	TRUE	triglyceride lipases;triglyceride lipases	AT4G13550	Heat stress inducible plastid monogalactosyldiacylglycerol lipase.	2.58925	13.2435	21.6361	17.7848	59.5695	47.3236	2.92437	11.4155	13.797	17.8041	56.6438	50.7436	2.95219	12.4312	14.2275	27.8217	58.5106	42.2456	3.47589	14.1094	23.5803	21.8571	42.8595	44.753
847	Zm00001d025860	LCW monomer-associated gene	1	FALSE		AT2G35260	Together with VAR2/AtFtsH2 synergistically regulates the accumulation of PSII reaction centre D1 protein during de-etiolation.	6.12159	18.3517	50.0677	51.6864	272.437	184.3	6.37481	16.9391	36.6588	44.853	221.173	165.497	6.78664	21.4732	45.1116	66.9761	308.277	158.06	5.45442	21.2421	50.0004	39.7745	219.718	179.963
848	Zm00001d025862	LCW monomer- and Cuticular wax-associated gene	19	FALSE	L-allo-threonine aldolase%3B Putative threonine aldolase family protein	AT1G08630	Encodes a threonine aldolase, involved in threonine degradation to glycine. Primarily expressed in seeds and seedlings.	17.4095	7.69202	6.31603	4.46123	0.272832	0.168353	18.775	7.399	4.98645	3.68429	0.110303	0.127189	19.7351	6.25029	5.93057	2.7578	0.336583	1.55	14.1162	5.70342	4.16452	4.43741	0.701561	0.410515
849	Zm00001d025865	LCW monomer- and Cuticular wax-associated gene	19	FALSE	Inositol phosphorylceramide glucuronosyltransferase 1	AT5G18480	Encodes an IPC (inositol phosphorylceramide) glucuronosyltransferase. Defects in transmission via the pollen are evident but the defect in transmission through the male gametophyte is not due to improper pollen development or inability of pollen tubes to germinate and grow. Using a pollen specific complementation strategy to obtain homozygotes, loss of function results in constitutive hypersensit…	19.1324	9.95173	10.4654	9.41089	3.87067	3.98922	19.5058	9.86516	9.25705	9.60495	4.89845	4.3633	18.1309	8.9625	9.61859	7.44271	3.70564	5.55822	16.1256	9.09058	8.64098	8.68577	4.34447	4.20414
850	Zm00001d025867	LCW monomer-associated gene	19	FALSE		not available	not available	25.951	18.6325	21.2957	14.3144	2.4827	3.16348	25.5286	14.242	19.3187	13.7879	3.20081	2.74332	22.101	13.2376	19.4759	10.1515	1.99639	5.21096	27.3016	20.1648	14.3519	12.4403	3.28402	2.76155
851	Zm00001d026004	Cuticular wax-associated gene	NA	FALSE	Putative WAK-related receptor-like protein kinase family protein	AT2G46850	Protein kinase superfamily protein;(source:Araport11)	0.767401	0.321836	0.109355	0.0258987	0.0363823	0.0356833	0.618681	0.158119	0.0896847	0.0318873	0.00390933	0	0.749626	0.0586963	0.0368167	0.035843	0	0.0196027	0.637934	0.236016	0.0238167	0.00429567	0	0
852	Zm00001d026148	LCW monomer-associated gene	1	FALSE	Inhibitor of striate1	AT4G11570	Encodes plastid localized protein involved in riboflavin biosynthesis. It dephosphorylates 5-amino-6-ribitylamino- 2,4(1H,3H) pyrimidinedione 5&#8242;-phosphate (ARPP) .	1.15959	13.6745	18.642	25.1401	44.5809	36.9752	0.971773	14.8815	15.9372	26.8684	49.0198	51.9492	1.23872	19.256	18.5034	37.5595	48.2047	41.2871	1.65515	16.4767	18.172	27.7079	44.9175	52.431
853	Zm00001d026165	LCW monomer- and Cuticular wax-associated gene	19	FALSE	Putative glucuronosyltransferase PGSIP7	AT2G35710	Nucleotide-diphospho-sugar transferases superfamily protein;(source:Araport11)	14.6218	12.7305	11.3391	8.55212	3.04661	3.45269	17.4299	13.4865	10.4072	8.44512	5.1166	3.84347	18.1273	9.91303	10.3594	6.41596	3.73214	4.74756	15.2379	8.46998	11.8621	7.92594	6.3269	4.70954
854	Zm00001d026218	Cuticular wax-associated gene	NA	FALSE	Putative WRKY DNA-binding domain superfamily protein	not available	not available	1.57132	0.87513	0.168783	0.0334667	0.009944	0	1.62713	0.681978	0.0743683	0.00515867	0	0	1.96137	0.73591	0.147659	0.0226247	0	0.0123233	1.48849	0.66766	0.0769127	0	0.0301893	0
855	Zm00001d026252	Cuticular wax-associated gene	19	FALSE	Probable WRKY transcription factor 11	AT2G24570	member of WRKY Transcription Factor; Group II-d; negative regulator of basal resistance to Pseudomonas syringae.	37.1234	19.2211	9.31109	10.6096	4.22505	4.95528	24.1336	15.4826	8.8365	8.36015	3.98204	4.16295	32.6943	14.4026	10.9889	6.68215	4.81646	5.39774	30.0898	11.9554	8.18553	6.82501	4.20078	3.42467
856	Zm00001d026259	Cuticular wax-associated gene	19	TRUE		AT1G16840	hypothetical protein;(source:Araport11)	30.873	18.048	7.23547	9.59504	1.74128	1.21961	20.9779	18.2	10.5187	5.7982	0.905538	0.426315	21.8441	14.3101	9.85661	3.87291	1.06436	3.34121	23.084	12.0681	5.02186	5.47047	1.78586	0.587201
857	Zm00001d026260	LCW monomer- and Cuticular wax-associated gene	19	FALSE		AT4G29960	EBS7 encodes a plant specific, endoplasmic reticulum localized protein that is involved in endoplasmic reticulum-associated degradation (ERAD). It interacts with the ERAD component AtHRD1a and may regulate HRD1a stability. Identified in a screen for supressors of a mutation in bri1 that causes bri1 to be retained in the ER. Loss of EBS7 function restores BR sensitivity in the bri1-9 mutant allele.	13.5288	12.9219	12.3187	11.8306	3.68736	2.9558	12.9763	15.312	11.3657	10.4405	2.80885	2.46132	14.9858	13.8833	10.6995	7.51249	2.49103	4.82431	14.8109	14.0895	10.4196	11.1368	3.19676	2.73302
858	Zm00001d026302	Cuticular wax-associated gene	19	FALSE	OSJNBa0008M17.14 protein; protein	AT1G16520	NAI1 interacting protein, involved in ER body and vesicle formation.	11.9267	6.22357	6.72116	5.19861	3.04255	3.10713	16.2097	5.9445	6.55994	4.8343	3.18452	3.69373	13.1675	5.59197	5.79617	4.72931	2.69948	3.49163	14.8212	5.9365	7.96211	5.26276	4.10019	3.11416
859	Zm00001d026311	LCW monomer-associated gene	19	FALSE	NAD(P)-binding Rossmann-fold superfamily protein	not available	not available	16.1979	16.9382	21.9894	11.9006	1.61678	2.1165	28.4207	21.0012	18.7995	11.6005	1.89266	3.03769	19.5605	20.2697	18.7445	9.12282	1.69677	6.50503	22.3086	20.1858	26.4826	16.7352	4.87131	6.21067
860	Zm00001d026312	LCW monomer-associated gene	19	FALSE	Gamma-soluble NSF attachment protein	AT4G20410	Encodes a member of the gamma-soluble NSF attachment protein (gSNAP) gene family.	117.247	83.0325	105.992	72.3011	38.1147	34.2309	129.586	93.0053	93.7097	65.403	30.6267	30.8609	118.449	88.9167	75.817	56.0744	27.9888	39.5354	115.158	95.011	103.712	69.8245	37.916	35.6773
861	Zm00001d026317	Cuticular wax-associated gene	NA	FALSE	Transcription factor PIF4	AT2G43010	Isolated as a semidominant mutation defective in red -light responses. Encodes a nuclear localized bHLH protein that interacts with active PhyB protein. Negatively regulates phyB mediated red light responses. Involved in shade avoidance response. Protein abundance is negatively regulated by PhyB.Involved in the regulation of response to nutrient levels. Controls the resistance to B. cinerea in a …	1.03206	0.523107	0.102355	0.027632	0.007018	0.0346167	1.06842	0.531395	0	0.101476	0	0	0.686989	0.383362	0.0376967	0.0309927	0	0.015816	1.60931	0.823781	0.0738803	0	0	0.0325583
862	Zm00001d026367	LCW monomer-associated gene	18	FALSE		not available	not available	3.5054	1.86396	0.986922	2.76384	0.0100597	0.256522	1.3298	1.52554	1.33864	3.30838	0.0664337	0.171298	2.16746	1.09794	0.962679	2.77916	0.239982	0.845306	2.70597	1.33165	1.14632	1.85249	0.165139	0.0382303
863	Zm00001d026437	LCW monomer-associated gene	1	FALSE	alpha/beta-Hydrolases superfamily protein	AT1G52510	Hydrolase superfamily protein located in chloroplast.	1.09828	5.45589	20.5577	21.9565	107.39	110.546	1.41829	6.56888	18.4453	22.0327	86.6905	119.344	1.55742	8.88268	21.8153	57.7809	115.695	100.977	1.49192	10.3289	33.8952	29.3696	97.4964	124.865
864	Zm00001d026480	Cuticular wax-associated gene	19	FALSE	Auxin-responsive protein IAA33	AT5G57420	Belongs to auxin inducible gene family.	1.74422	62.4331	10.0663	1.48381	1.4652	1.24443	1.98901	44.024	5.97795	1.32682	0.712737	0.973576	1.95283	52.1734	6.87564	0.850978	0.938248	0.847691	0.987816	21.1427	3.97723	0.556284	0.370822	0.50916
865	Zm00001d026501	LCW monomer- and Cuticular wax-associated gene	1	FALSE	Glutamine synthetase leaf isozyme chloroplastic	not available	not available	5.32092	34.9487	116.862	103.135	129.45	239.146	6.47599	62.781	127.695	116.016	116.58	272.031	9.0255	64.5735	149.094	182.151	220.9	241.662	13.5599	66.5142	184.671	124.433	263.517	371.367
866	Zm00001d026515	Cuticular wax-associated gene	19	TRUE	Molybdopterin biosynthesis protein CNX1	AT5G20990	Involved in molybdenum cofactor (Moco) biosynthesis, inserting Mo into Molybdopterin. sir loss-of-function mutants are resistant to sirtinol, a modulator of auxin signaling.	29.3363	23.9357	20.0125	21.5002	16.8963	17.6179	38.0848	28.3201	20.0606	23.7344	16.7944	18.1276	36.3052	24.2584	20.2594	21.4157	16.4203	19.1457	34.1193	28.9172	22.1631	25.2303	20.1666	22.0522
867	Zm00001d026582	LCW monomer- and Cuticular wax-associated gene	19	TRUE	Plant UBX domain-containing protein 7	AT1G14570	Encodes a nuclear UBX-containing protein that can bridge ubiquitin to AtCDC48A.	13.6746	11.5912	9.67464	9.37953	2.58917	2.59407	13.8435	15.5381	10.8822	8.60605	4.59254	2.66243	16.2247	12.6889	9.25642	6.97402	2.79658	4.63936	15.8463	13.8526	8.9892	10.0624	4.88584	3.37921
868	Zm00001d026589	Cuticular wax-associated gene	18	TRUE	Whole genome shotgun sequence of line PN40024 scaffold_63.assembly12x (Fragment)	AT4G39300	envelope glycoprotein;(source:Araport11)	29.8561	23.4378	9.26534	12.9474	1.31469	2.73344	19.9017	15.684	13.4467	11.5198	1.82163	1.4432	19.9035	15.209	9.26876	7.48979	0.928511	6.50211	24.6951	9.79992	3.99285	9.94823	1.16524	0.960732
869	Zm00001d026599	LCW monomer-associated gene	1	TRUE	light harvesting chlorophyll a/b binding protein6	AT1G15820	Lhcb6 protein (Lhcb6), light harvesting complex of photosystem II.	8.18953	211.753	805.575	981.23	1977.09	2965.67	8.12381	345.897	970.857	1256.56	2124.5	3556.54	7.54481	517.282	1250.77	2509.55	3147.39	2846.94	17.5733	617.693	1591.33	1490.39	3447.78	3870.34
870	Zm00001d026603	LCW monomer-associated gene	1	FALSE	Magnesium-chelatase subunit ChlH chloroplastic	AT5G13630	Encodes magnesium chelatase involved in plastid-to-nucleus signal transduction.	1.13736	38.566	94.8447	116.351	476.202	590.337	1.5778	45.9439	88.7304	126.652	380.245	746.218	1.27843	50.7211	136.657	309.815	740.878	658.947	2.99383	65.0594	153.62	170.054	523.999	840.803
871	Zm00001d026628	Cuticular wax-associated gene	19	FALSE	Dof zinc finger protein DOF1.6	not available	not available	26.5154	18.6999	4.76161	1.54878	8.82021	2.33427	19.965	26.7437	5.57751	1.33202	5.43919	1.52032	14.9664	24.5654	7.09287	1.80063	4.21657	1.18716	14.942	20.7266	8.24823	0.971961	11.229	3.29205
872	Zm00001d026641	Cuticular wax-associated gene	19	FALSE	Cysteine protease ATG4a	AT2G44140	Autophagy protein that cleaves ATG8s.	14.1806	14.7915	8.0535	5.68764	4.1432	3.72118	18.5739	12.362	8.05996	6.67972	4.68376	4.15153	21.8334	13.4804	8.80309	6.22513	4.61213	4.51434	34.3004	23.2579	14.978	9.35594	8.30549	7.29515
873	Zm00001d026653	LCW monomer-associated gene	19	FALSE	BR-signaling kinase 3	AT1G01740	kinase with tetratricopeptide repeat domain-containing protein;(source:Araport11)	12.9932	8.699	10.1693	9.24867	3.06761	3.80105	14.4953	9.78261	8.64269	9.65343	3.28685	3.65332	13.6828	8.31308	8.30448	6.62781	3.47338	5.2966	17.1453	10.1602	12.5837	11.8999	6.19895	6.82718
874	Zm00001d026676	Cuticular wax-associated gene	19	FALSE	Serine/threonine-protein kinase ATG1t	AT1G49180	protein kinase family protein;(source:Araport11)	12.392	5.07684	4.2998	2.5998	2.31965	2.65533	15.7911	5.01247	4.02398	2.41246	2.8884	1.89683	14.3723	5.10652	3.94624	2.4367	2.2509	2.24917	14.8458	6.2105	4.25869	2.62197	4.0448	2.69089
875	Zm00001d026680	LCW monomer-associated gene	19	FALSE	Soluble inorganic pyrophosphatase 1	AT1G01050	Encodes a soluble protein with inorganic pyrophosphatase activity that is highly specific for Mg-inorganic pyrophosphate.	134.128	96.9145	115.365	57.5712	23.2624	14.4333	124.217	89.5442	101.825	51.1639	18.8035	15.5976	124.195	99.6514	86.2824	49.1413	15.9265	27.0802	145.689	126.815	97.8282	69.9203	15.6571	14.7865
876	Zm00001d026702	LCW monomer-associated gene	18	FALSE	Farnesylcysteine lyase	AT5G63910	Encodes a farnesylcysteine lyase (EC 1.8.3.5) involved in a salvage /detoxification pathway of farnesylcysteine (FC) residues that are liberated during the degradation of prenylated proteins. Because FC is a competitive inhibitor of prenylcysteine methyltransferases involved in the down-regulation of ABA signaling, fcly mutants with elevated FC levels are hypersensitive to ABA. The protein also a…	25.789	24.1478	21.0518	25.5631	8.0439	8.38927	27.3081	23.9533	21.0764	23.6047	7.90864	6.75164	29.6505	20.6816	20.721	16.8582	6.97429	12.4344	24.3513	21.4777	18.5027	23.5188	8.94355	7.50626
877	Zm00001d027276	LCW monomer- and Cuticular wax-associated gene	19	FALSE	GroES-like zinc-binding alcohol dehydrogenase family protein	AT5G61510	GroES-like zinc-binding alcohol dehydrogenase family protein;(source:Araport11)	12.6453	9.54419	9.64888	7.2438	4.80267	4.85454	12.2245	10.1477	7.98171	6.76684	6.03267	4.65545	12.5612	10.1548	8.6736	5.7342	4.97181	5.45751	12.465	11.1543	9.33433	7.42995	6.26969	5.32117
878	Zm00001d027298	LCW monomer-associated gene	1	FALSE	UPF0187 protein chloroplastic	AT2G45870	Encodes a bestrophin-like protein (Best2). Minor isoform (10% transcript of AtBest1). Putative chloride ion channel. Proposed to modulate proton motive force partitioning by mediating chloride ion influx in the thylakoid lumen.	3.56065	6.86585	10.0219	11.1131	33.3909	25.0548	4.27607	8.02709	8.66459	12.3831	32.6723	23.7078	4.64881	8.61469	12.2853	16.7285	34.9943	21.8863	3.36651	10.1603	11.1373	14.2216	38.2814	26.7196
879	Zm00001d027300	LCW monomer- and Cuticular wax-associated gene	NA	FALSE	Protein PAIR1	AT1G01690	Encodes a novel plant-specific protein that is involved in meiotic double strand break formation.	0.0335887	1.25235	0.321134	0.403145	0.0448067	0.0150183	0.105069	0.974185	0.752792	0.359299	0.0712317	0.0134283	0.122483	0.780728	0.663142	0.2102	0.0731677	0.126322	0.0950823	0.878752	0.359758	0.167331	0.10965	0.0846787
880	Zm00001d027321	LCW monomer-associated gene	1	FALSE		not available	not available	1.02986	5.5663	13.2989	15.0571	56.2347	49.4987	0.934128	7.21981	14.4095	16.9872	50.8089	60.3765	1.02013	7.40936	15.7326	28.1456	63.6605	52.5127	0.788401	7.82007	21.5633	20.822	59.8404	73.4315
881	Zm00001d027322	LCW monomer-associated gene	1	FALSE	Protein WEAK CHLOROPLAST MOVEMENT UNDER BLUE LIGHT 1	AT1G45545	WEAK CHLOROPLAST MOVEMENT UNDER BLUE LIGHT-like protein (DUF827);(source:Araport11)	0.029472	0.132352	0.503022	1.3762	10.5289	8.85583	0.0202647	0.026623	0.375193	1.09858	6.03861	7.5319	0.015337	0.0290307	0.861838	2.52951	12.0905	9.85087	0.01644	0.0188623	0.40467	0.998754	4.53898	5.51969
882	Zm00001d027342	Cuticular wax-associated gene	19	FALSE	Mitochondrial import inner membrane translocase subunit TIM9	AT3G46560	Encodes a small zinc finger-like protein that is a component of the mitochondrial protein import apparatus. Together with AtTIM10, AtTIM9 is non-redundantly essential for maintaining mitochondrial function of early embryo proper cells and endosperm free-nuclei.	87.2496	92.578	34.8601	43.7436	5.82345	7.85326	82.2745	94.5373	76.0833	52.3807	8.53722	5.98939	81.1364	85.6041	57.4864	29.5777	4.01185	22.7001	124.342	93.1957	38.7707	66.4593	5.92959	6.68221
883	Zm00001d027353	Cuticular wax-associated gene	19	FALSE	Retinol dehydrogenase 12	AT1G64590	NAD(P)-binding Rossmann-fold superfamily protein;(source:Araport11)	7.44747	4.76668	0.991065	0.203505	0.747581	0.343601	8.03125	5.05796	1.02576	0.23966	1.99947	0.427589	8.78306	5.19066	1.2301	0.45471	1.40082	0.322991	9.98383	12.1935	1.11762	0.355112	2.5292	1.06863
884	Zm00001d027366	LCW monomer-associated gene	1	FALSE	peroxisomal membrane protein homolog1	AT1G01820	member of the peroxin11 (PEX11) gene family, integral to peroxisome membrane, controls peroxisome proliferation.	5.97431	29.4358	33.472	31.2811	55.028	54.2409	9.99363	33.5706	26.1541	32.7582	59.5275	52.5355	9.21614	38.9398	29.3885	39.487	46.4366	42.4012	12.5882	42.3226	38.2472	35.6471	56.3282	53.3557
885	Zm00001d027367	LCW monomer-associated gene	1	TRUE	pyrimidine deaminase1	AT4G20960	encodes diaminohydroxyphosphoribosylaminopyrimidine deaminase catalyzing the second step in the riboflavin biosynthesis	4.63361	8.12393	12.8511	23.3455	44.7155	48.8752	3.57793	7.13921	9.70935	23.2026	28.6298	32.9307	3.92907	7.23583	9.99748	25.5736	32.1874	32.4727	2.25318	4.42598	6.81745	18.6728	22.0343	26.4259
886	Zm00001d027369	LCW monomer-associated gene	1	FALSE	Protein-ribulosamine 3-kinase chloroplastic	AT3G61080	Protein kinase superfamily protein;(source:Araport11)	11.7977	24.6818	35.5328	36.7776	67.7093	76.6981	15.8535	32.5515	34.9132	38.3759	69.1441	65.4242	15.4384	42.8143	39.2014	46.3298	64.0598	65.2513	10.9691	29.3299	47.1811	35.1802	57.655	59.6258
887	Zm00001d027422	LCW monomer-associated gene	1	FALSE	PsbP-like protein 1 chloroplastic	AT3G55330	Facilitates the assembly of the photosystem II supercomplexes and optimizes plant pitness under fluctuating light.	1.27151	22.9901	50.0497	79.0729	119.081	218.225	2.23828	35.6382	51.6863	88.8841	144.074	253.04	1.32061	44.4227	64.565	174.125	162.172	221.14	3.06909	43.7842	75.5263	89.5154	147.935	283.974
888	Zm00001d027456	LCW monomer-associated gene	1	FALSE	PBA1 homolog1	AT4G01150	Integral thylakoid membrane protein required for proper grana stack curvature.	2.14906	292.546	475.323	447.121	928.548	1205.23	3.07266	315.265	373.25	388.256	644.008	883.778	2.22614	392.738	423.806	654.134	688.278	671.846	10.3394	209.826	305.727	185.694	290.232	395.355
889	Zm00001d027486	Cuticular wax-associated gene	1	FALSE	barley mlo defense gene homolog1	not available	not available	1.2503	1.71208	38.3818	7.89498	37.8896	47.0426	0.693797	0.752036	35.1287	7.51015	38.4413	40.769	0.604295	1.0042	30.7027	29.1067	27.6983	22.7669	0.181785	0.32868	40.3492	9.6706	33.7153	37.1251
890	Zm00001d027488	LCW monomer-associated gene	1	FALSE	glyceraldehyde phosphate dehydrogenase B1	AT1G42970	Encodes chloroplast localized glyceraldehyde-3-phosphate dehydrogenase that can use both NADH and NADPH to reduce 1,3-diphosphate glycerate. It forms A2B2 heterotetramers with GapA forms of the GADPH enzyme. These complexes are active in the light under reducing conditions, but show reduced NADPH-dependent activity in response to oxidized thioredoxins and increased NAD(H)/NADP(H) ratios due to th…	5.83398	149.508	420.647	490.064	3350	3251.33	7.16657	169.574	446.854	471.138	3681.53	3518.31	6.1222	246.991	563.535	1862.5	3818.05	2512.62	14.7894	319.157	753.539	628.618	3961.75	3695.54
891	Zm00001d027540	Cuticular wax-associated gene	18	TRUE	glutathione S-transferase12	AT2G30860	Encodes glutathione transferase belonging to the phi class of GSTs. Naming convention according to Wagner et al. (2002).	153.765	94.0693	31.9444	56.4743	0.160755	0.990947	108.093	73.5584	39.1225	55.7727	0.12539	0.921374	132.197	21.8331	25.752	30.6002	0.0969663	19.7858	90.2046	25.3057	10.9981	36.5295	0.188306	0.582259
892	Zm00001d027570	LCW monomer-associated gene	19	FALSE	Probable protein phosphatase 2C 48	not available	not available	16.1576	13.7153	14.2625	11.9303	6.20167	7.65863	18.3854	12.5408	14.2798	9.65759	9.12528	8.50408	16.8334	12.8678	12.2403	9.18525	7.11724	8.71547	15.7693	13.4471	16.2763	10.0623	9.66294	8.96463
893	Zm00001d027572	Cuticular wax-associated gene	19	FALSE	Probable protein phosphatase 2C 48	not available	not available	27.237	21.5814	27.5657	19.9811	3.9006	6.34476	33.8113	19.4718	25.7185	16.8233	3.63317	5.08384	32.6088	16.6092	22.4763	12.7175	3.40731	8.76136	32.2512	17.4331	23.2466	15.2396	6.97201	6.11784
894	Zm00001d027580	Cuticular wax-associated gene	19	FALSE	Mitochondrial outer membrane protein porin 4	AT5G57490	Encodes a voltage-dependent anion channel (VDAC: AT3G01280/VDAC1, AT5G67500/VDAC2, AT5G15090/VDAC3, AT5G57490/VDAC4, AT5G15090/VDAC5). VDACs are reported to be porin-type, beta-barrel diffusion pores. They are prominently localized in the outer mitochondrial membrane and are involved in metabolite exchange between the organelle and the cytosol.	28.908	28.3953	21.3611	21.0562	4.70229	7.37392	31.5312	26.7724	21.3225	18.2201	6.34037	4.96457	28.7922	23.6121	16.9899	13.6903	3.67726	11.3001	29.0132	21.8088	10.8151	18.1504	4.98238	4.70115
895	Zm00001d027597	LCW monomer-associated gene	1	FALSE		not available	not available	1.05703	3.42537	2.56759	3.82669	12.3941	10.1206	1.89258	3.49954	3.57673	3.92261	12.6768	11.4696	1.61983	4.04181	4.79809	7.14263	14.3849	9.25881	1.71971	4.24878	6.31312	4.90089	9.71855	10.248
896	Zm00001d027622	Cuticular wax-associated gene	19	FALSE	Zinc finger (C3HC4-type RING finger) family protein	AT1G08050	Zinc finger (C3HC4-type RING finger) family protein;(source:Araport11)	1.49757	2.04359	1.36571	0.500836	0.202327	0.606417	2.12749	2.59878	0.916569	0.665361	0.447976	0.775194	1.58842	2.16259	1.0589	0.776224	0.369648	0.50016	1.39125	2.0661	1.09784	0.722143	0.460349	1.16487
897	Zm00001d027623	Cuticular wax-associated gene	19	FALSE	myb domain protein 121	AT3G24310	MYB domain transcriptional activator protein, induced by ABA.	2.58278	4.10184	0.4463	0.019849	0.0566677	0.071197	1.20822	3.14514	0.333903	0	0.02881	0.155387	2.63919	4.78296	0.325953	0.109508	0.0871763	0.0286333	2.29109	4.39315	0.447983	0	0.17346	0.0991803
898	Zm00001d027648	Cuticular wax-associated gene	19	FALSE	Tankyrase 1	AT3G09890	Ankyrin repeat family protein;(source:Araport11)	46.2206	39.0874	28.2647	23.4411	11.3682	11.1706	44.7027	30.1294	30.7109	18.2826	8.93177	7.53325	43.1999	32.5142	20.9164	13.9407	7.30478	12.8362	49.5424	27.7204	15.7972	17.7243	7.61796	5.72019
899	Zm00001d027694	LCW monomer-associated gene	1	FALSE	Solanesyl diphosphate synthase 2 chloroplastic	AT1G17050	Encodes one of the two paralogous solanesyl diphosphate synthases - SPS1 (At1g78510) and SPS2 (At1g17050) - that assemble the side-chain of plastoquinone-9 in plastids.	0.850065	13.5072	21.037	23.0803	105.909	82.5731	1.39908	21.4354	17.8911	25.0157	103.403	107.646	1.35925	25.6613	20.3412	54.5688	115.776	83.2302	1.69519	24.5593	34.9095	35.5746	130.668	138.951
900	Zm00001d027707	Cuticular wax-associated gene	19	FALSE	Cell division control protein 48 homolog D	AT3G09840	Encodes a cell division cycle protein, a member of AAA-type ATPases gene family. Expressed throughout the plant in regions of cell division. Within the cell, sub-cellular localization varies depending on the stage of the cell cycle.Mutants in which the expression of CDC48A is altered show defects in cytokinesis, cell expansion and cell differentiation. The mRNA is cell-to-cell mobile.	38.6887	36.261	30.8751	25.8979	10.5237	11.1156	49.6305	45.2706	27.4971	24.0958	18.0689	7.15075	50.3073	33.8438	22.7198	15.0175	7.15348	9.77532	34.4362	31.6812	21.0831	23.5611	14.428	7.91625
901	Zm00001d027811	Cuticular wax-associated gene	19	FALSE	CCR4-NOT transcription complex subunit 6	AT3G58560	Encodes a protein that is involved in mRNA processing and localized to cytoplasmic p-bodies. Double mutants with CCR4b show decreased sensitivity to high concentrations of sucrose. Involved in starch and sucrose metabolism.	9.15757	7.98087	6.04692	6.84252	3.03643	2.90578	14.4853	9.12637	6.58924	7.53912	4.19871	3.20407	13.6711	7.44753	6.85519	5.70429	3.50816	4.9051	12.926	9.47708	7.55697	8.8579	5.92759	5.0488
902	Zm00001d027839	Cuticular wax-associated gene	19	FALSE	Ribosomal L32p protein family	AT1G26740	Ribosomal L32p protein family;(source:Araport11)	64.169	47.0981	25.169	39.1712	9.48926	10.6302	64.8035	37.1458	36.452	36.2075	10.8023	7.86171	63.1255	36.1875	27.5097	26.601	7.19322	18.1482	82.6004	33.3519	16.0019	34.1826	9.78352	7.44366
903	Zm00001d027841	LCW monomer-associated gene	1	FALSE	Ribulose-phosphate 3-epimerase	AT5G61410	Ribulose-5-phosphate-3-epimerase, which is a critical enzyme involved in the Calvin-Benson cycle and oxidative pentose phosphate pathways in higher plants. Plays an important role in the Calvin-Benson cycle and influences the photosynthetic capacity of chloroplasts.	48.0576	159.628	383.217	231.12	1121.51	942.721	63.7156	275.748	350.483	309.194	1299.27	1177.27	61.123	328.244	399.067	629.105	1148.48	900.308	70.1146	373.907	443.759	334.53	874.098	1087.17
904	Zm00001d027851	LCW monomer-associated gene	1	FALSE		AT5G09960	Member of the RIN4-like/NOI family; upregulated after spider mite feeding.	27.2994	26.8252	40.0498	26.6849	54.7471	61.8696	45.2133	30.0385	34.2385	21.5524	59.6243	74.1429	29.9006	38.3943	33.3737	35.2784	72.0906	38.1315	30.7155	39.1718	51.7274	16.286	54.5921	41.8833
905	Zm00001d027871	Cuticular wax-associated gene	9	TRUE	adenylosuccinate synthetase	AT3G57610	encoding adenylosuccinate synthetase (AdSS), the enzyme involved in the first step of the formation of the purine nucleotide AMP (conversion of IMP to adenylo-succinate)	44.1371	60.4392	44.8202	38	12.8236	18.9859	42.9546	68.6615	48.7852	33.5552	16.8616	17.6706	43.7234	61.5026	36.1721	27.365	9.72581	25.5631	45.9078	55.9776	25.403	36.1158	13.0976	17.0217
906	Zm00001d027884	Cuticular wax-associated gene	1	TRUE	Copper-transporting ATPase PAA2 chloroplastic	AT5G21930	P-Type ATPase, mediates copper transport to chloroplast thylakoid lumen. Required for accumulation of copper-containing plastocyanin in the thylakoid lumen and for effective photosynthetic electron transport	15.5427	21.6521	44.682	30.6616	62.5829	65.7939	20.1341	20.5656	34.6187	33.2169	59.2283	87.3358	19.4226	20.0946	38.959	53.8794	74.8366	69.7984	15.8915	23.5819	48.5545	45.8754	73.5183	98.365
907	Zm00001d027896	LCW monomer-associated gene	19	FALSE	Proteasome subunit alpha type	AT5G35590	Encodes 20S proteasome subunit PAA1 (PAA1).	193.156	185.248	164.034	141.638	53.2407	52.2311	183.157	163.663	179.882	138.978	61.9579	48.1213	182.318	190.73	149.762	114.2	52.8665	76.8449	221.108	190.98	145.059	140.083	69.331	57.0401
908	Zm00001d027941	LCW monomer- and Cuticular wax-associated gene	19	TRUE	NAD(P)-binding Rossmann-fold superfamily protein	AT4G33360	Encodes an NAD+-dependent dehydrogenase that oxidizes farnesol more efficiently than other prenyl alcohol substrates.	22.6398	16.1414	11.0686	9.80631	3.2831	3.91311	23.9456	18.3791	12.6645	10.7004	5.39173	4.97218	20.0333	18.4028	10.3131	8.39651	4.53356	6.05766	24.6912	19.2562	11.278	8.81164	7.17569	5.39046
909	Zm00001d027966	LCW monomer- and Cuticular wax-associated gene	19	FALSE	Protein CutA chloroplastic	AT2G33740	encodes a copper binding protein that forms tetramers in vitro. Gene is expressed in all tissues examined and protein is localized to the chloroplast. The mRNA is cell-to-cell mobile.	57.2397	48.5827	42.8354	36.5365	10.8303	13.6885	51.0423	45.3863	40.3741	34.9902	8.59572	11.9822	70.4279	44.5877	37.5537	27.1499	8.10136	19.8432	68.9942	38.3379	29.5867	30.6987	8.30571	11.254
910	Zm00001d027996	Cuticular wax-associated gene	19	FALSE	Alcohol dehydrogenase-like 2	AT1G22430	GroES-like zinc-binding dehydrogenase family protein;(source:Araport11)	102.743	132.819	74.6814	53.2184	4.54471	3.35282	73.9141	113.841	56.6849	53.75	3.93567	3.17142	112.412	187.773	62.0322	32.1605	4.96211	17.7787	91.5515	150.187	85.3205	41.0484	15.24	8.65819
911	Zm00001d028075	Cuticular wax-associated gene	19	FALSE	BTB/POZ domain-containing protein NPY2	AT2G14820	A member of the NPY gene family (NPY1/AT4G31820, NPY2/AT2G14820, NPY3/AT5G67440, NPY4/AT2G23050, NPY5/AT4G37590). Involved in auxin-mediated organogenesis.	14.5558	13.9075	10.3003	11.3787	4.30666	4.72736	13.6741	16.0985	11.7941	9.53739	4.96861	5.13409	16.2833	12.8621	9.30851	8.16855	4.21316	6.39655	13.6637	14.541	7.6311	11.4986	4.91936	5.2019
912	Zm00001d028103	Cuticular wax-associated gene	19	FALSE	Glycosyl hydrolase family 10 protein	AT4G33830	Glycosyl hydrolase family 10 protein;(source:Araport11)	1.90186	5.75138	0.106142	0.070403	0.0433427	0.0548633	7.78929	3.1671	0.128966	0.052767	0.00695733	0.089974	9.53639	3.00712	0.135021	0.0643503	0.0252923	0.0434707	5.42357	7.89372	0.371873	0.0973993	0.183573	0.141369
913	Zm00001d028113	Cuticular wax-associated gene	9	TRUE	SURF1	AT1G48510	Encodes one of two Arabidopsis mitochondrial proteins similar to human SURF1 which is known to be involved in cytochrome c oxidase assembly. Mutations result in defects in hypocotyl elongation and changes in GA homeostasis.	6.1403	6.89743	3.76258	5.36339	1.81665	1.6566	5.9931	6.55587	4.43383	4.95442	2.02876	1.41617	6.32826	5.26176	3.98709	3.23271	1.65956	3.02475	6.5377	5.95333	2.71095	4.59959	1.94682	1.49138
914	Zm00001d028186	LCW monomer-associated gene	2	FALSE	Pentatricopeptide repeat-containing protein	AT3G29290	Pentatricopeptide repeat (PPR) superfamily protein;(source:Araport11)	0.613253	1.97462	2.42793	7.05142	8.259	10.7502	0.768852	2.55221	2.61464	7.25468	10.113	8.21211	1.07016	2.57358	2.52536	7.14374	6.25887	7.35154	1.04835	2.34868	2.07107	6.7015	6.18903	5.78996
915	Zm00001d028194	LCW monomer-associated gene	18	FALSE	Probable mitochondrial-processing peptidase subunit beta mitochondrial	AT3G02090	Mitochondrial-processing peptidase subunit beta.Component of mitochondrial import complex.	49.2257	38.5362	38.3534	40.3755	11.3968	16.7652	39.4169	38.9112	31.5239	40.4594	10.8392	12.3538	43.359	37.7339	33.9713	29.9998	8.93339	21.7831	46.3841	32.094	34.4719	37.085	11.5635	11.0286
916	Zm00001d028214	Cuticular wax-associated gene	19	FALSE	GDP-mannose transporter GONST3	AT1G76340	Encodes a nucleotide-sugar transporter. It is is likely the primary Golgi GDP-L-galactose transporter, and provides GDP-L-galactose for RG-II biosynthesis. Knockout lines are lethal. RNAi suppressor lines were used for analysis. GDP-L-Galactose transport was affected. This process was required for pectic RG-II biosynthesis.	40.7739	27.401	15.9871	3.61687	2.94597	3.70924	46.5459	38.5028	8.67328	2.79258	2.67261	2.00129	49.4203	47.9709	5.72255	2.97637	1.8006	1.56869	55.5485	48.7961	11.4609	2.05216	2.44283	2.83119
917	Zm00001d028231	Cuticular wax-associated gene	9	FALSE	Sec14p-like phosphatidylinositol transfer family protein	AT1G05370	Sec14p-like phosphatidylinositol transfer family protein;(source:Araport11)	18.2423	16.9758	1.79497	4.81828	0.446277	2.0427	16.2997	9.91322	2.75211	3.38755	0.443358	1.5092	26.6952	7.79162	2.45776	2.7033	0.439227	2.52969	18.4269	13.1587	1.45174	4.09339	0.463661	0.966459
918	Zm00001d028240	LCW monomer-associated gene	6	FALSE	50S ribosomal protein L15 chloroplastic	AT3G25920	encodes a plastid ribosomal protein CL15, a constituent of the large subunit of the ribosomal complex	2.73568	68.9194	80.356	310.468	103.388	275.089	3.08617	83.3209	103.367	336.935	175.589	304.265	2.96266	100.793	116.311	351.605	168.49	315.382	4.53342	86.4239	122.364	327.794	247.92	385.498
919	Zm00001d028298	LCW monomer-associated gene	1	TRUE	short hypocotyl in white light1	AT1G69935	Encodes a nuclear localized serine-arginine-aspartate-rich protein that acts as a negative regulator of photomorphogenesis.	7.62367	16.6083	21.8944	36.0173	46.4023	53.517	5.63627	13.3539	16.9164	34.7971	50.0265	48.2831	5.94695	14.7098	21.0735	39.3012	44.4657	44.9596	5.37093	11.2797	16.887	23.57	35.9029	37.3805
920	Zm00001d028367	Cuticular wax-associated gene	9	FALSE	Purple acid phosphatase 3	AT1G14700	purple acid phosphatase 3;(source:Araport11)	24.83	31.4696	6.43951	16.3598	6.91262	7.65463	23.1243	34.8117	7.45359	8.11735	9.5527	7.04062	14.5811	40.4978	3.80213	5.75244	3.82254	7.82095	8.65227	16.7238	1.33607	10.2763	0.700936	1.05909
921	Zm00001d028368	Cuticular wax-associated gene	19	FALSE	Purple acid phosphatase 1	AT1G14700	purple acid phosphatase 3;(source:Araport11)	129.538	157.404	19.1544	11.8047	24.5524	12.9384	173.701	144.422	15.8774	12.4929	14.5996	6.62216	209.167	173.106	18.7318	8.3207	12.6554	9.13483	239.329	162.559	29.7463	14.4527	11.1642	4.1698
922	Zm00001d028413	Cuticular wax-associated gene	19	FALSE	LOB domain-containing protein 31	AT4G00210	LOB domain-containing protein 31;(source:Araport11)	2.49706	4.59857	1.13494	1.03213	0.0457433	0.0796477	2.21882	1.83749	0.820859	1.17949	0.020603	0.193831	2.33921	1.68185	0.983357	0.605308	0.0318257	0.40039	2.18944	1.60394	0.745504	0.889621	0.00844567	0.212626
923	Zm00001d028419	Cuticular wax-associated gene	NA	FALSE	cytochrome P450 family 76 subfamily C polypeptide 7	AT1G33720	cytochrome P450, family 76, subfamily C, polypeptide 6;(source:Araport11)	1.67944	1.77316	0.560147	0.056306	0.0513947	0.06122	1.31952	1.95562	0.45044	0.0845263	0.334926	0.0623253	1.48945	1.88912	0.519617	0.0804937	0.135754	0.011124	0.547289	1.69726	0.319746	0.0531083	0.120108	0.021323
924	Zm00001d028424	LCW monomer-associated gene	1	FALSE	Immature colon carcinoma transcript 1 protein	AT1G62850	Class I peptide chain release factor;(source:Araport11)	6.0749	14.1335	18.1266	25.9657	43.3878	37.4752	6.97494	13.6589	19.2079	24.9782	53.3637	49.7449	7.2135	17.7086	18.1656	36.8232	52.0155	38.02	9.39177	18.6213	21.9098	26.1156	44.1845	50.0458
925	Zm00001d028432	LCW monomer-associated gene	1	FALSE	Nuclear transcription factor Y subunit C-1	AT3G48590	Encodes a protein with similarity to a subunit of the CCAAT promoter motif binding complex of yeast.One of two members of this class (HAP5A) and expressed in vegetative and reproductive tissues.	1.2659	20.2235	60.2315	35.4737	483.72	443.183	5.42717	44.0643	93.5066	40.9657	360.221	318.785	4.71961	54.6722	85.3864	129.177	434.053	234.112	8.40446	78.9124	129.873	67.2271	501.346	368.624
926	Zm00001d028451	LCW monomer-associated gene	9	FALSE		AT2G41610	Transmembrane protein from a plant specific gene family. Overexpression causes abnormal cell wall composition and defects in cell growth.	71.9629	4.05652	5.66978	5.86365	0.519111	1.12885	37.2084	3.94865	5.38134	7.36837	0.201529	0.760322	47.6166	4.29384	6.57426	5.77654	0.241468	2.6167	52.539	4.15123	9.32598	6.33051	0.978063	0.881233
927	Zm00001d028471	LCW monomer-associated gene	1	FALSE	phosphoenolpyruvate carboxykinase1	AT4G37870	Encodes a phosphoenolpyruvate carboxykinase that localizes to the cytosol.	3.19415	2.06458	62.1243	17.1888	1898.05	1400.99	3.92824	4.52834	116.632	18.6272	1820.1	1464.56	4.63541	3.59637	134.538	352.05	1894.69	1002.74	8.43722	13.2414	230.751	69.8948	1330.22	1348.99
928	Zm00001d028513	Cuticular wax-associated gene	9	TRUE	PYM protein	AT1G11400	The PYM gene encodes a protein capable of interacting with MAGO, and Y14, whose orthologs form part of the exon junction complex in animal cells. In vitro binding assays indicate that PYM can bind to MAGO and Y14 either individually, or when they are together. But, MAGO-Y14-PYM ternary complexes are difficult to detect in vivo in Arabidopsis based on pull-down experiments. However there is some e…	13.4539	20.3511	13.5284	12.6146	5.72614	3.88266	17.7306	20.5101	17.0196	10.4093	7.33477	4.23762	15.3547	17.3516	11.2849	8.24282	4.96271	7.05489	15.8569	17.5642	9.79223	10.6757	6.53958	4.05422
929	Zm00001d028515	LCW monomer- and Cuticular wax-associated gene	19	FALSE	Eukaryotic translation initiation factor NCBP	AT5G18110	Involved in resistance to Plutella xylostella through the accumulation of the homoterpene DMNT.	103.383	96.5779	79.3468	65.749	37.3291	40.4444	103.76	77.0694	77.572	59.5292	36.0311	33.9355	94.8967	81.717	67.442	50.3277	31.6985	39.6452	111.181	89.5952	69.3253	59.3484	39.4755	35.248
930	Zm00001d028562	LCW monomer- and Cuticular wax-associated gene	1	FALSE	Fructose-1%2C6-bisphosphatase	AT3G54050	Encodes a chloroplastic fructose 1,6-bisphosphate phosphatase. also known as HCEF1 (High Cyclic Electron Flow 1). hcef1 mutants have constitutively elevated electron flow (CEFI) and plants with antisense suppression of this enzyme have higher levels of net leaf photosynthesis and increased sucrose biosynthesis. The mRNA is cell-to-cell mobile.	0.854014	21.2181	96.3329	94.11	462.992	576.344	1.06273	22.2268	80.7405	99.0654	431.282	603.595	0.960372	32.3271	94.7429	258.923	493.066	455.959	1.97858	29.9805	107.024	118.739	316.731	507.219
931	Zm00001d028568	LCW monomer- and Cuticular wax-associated gene	19	FALSE	Serine/threonine-protein phosphatase	AT2G39840	Encodes the catalytic subunit of a Type 1 phosphoprotein Ser/Thr phosphatase, expressed in roots, shoots and flowers. The mRNA is cell-to-cell mobile.	192.505	110.84	82.6589	73.2798	45.0997	47.0421	197.97	102.548	94.5442	67.2959	57.1197	42.0484	196.743	91.7592	80.8025	59.6608	46.5223	44.7177	160.261	101.596	57.7924	59.8543	47.6931	38.0675
932	Zm00001d028585	LCW monomer-associated gene	1	TRUE	sigma-like factor2B	AT1G08540	Enodes a subunit of chloroplast RNA polymerase, confers the ability to recognize promoter sequences on the core enzyme. SIG1 is induced by red and blue light.	0.147307	11.1325	24.2244	29.5623	114.383	107.294	0.290078	12.1358	24.7885	28.5513	84.137	93.1876	0.223427	15.1888	27.3376	48.0002	108.949	85.8243	0.417969	14.1377	37.0072	39.0744	118.82	117.827
933	Zm00001d028619	LCW monomer- and Cuticular wax-associated gene	19	FALSE	Palmitoyltransferase AKR1	not available	not available	12.7094	11.135	9.22251	9.0396	5.56452	5.61994	14.3656	10.8139	10.3809	7.52019	5.32132	5.59797	13.1242	9.88434	8.21682	6.80632	5.86463	6.59631	13.4405	10.9958	7.65706	8.55356	6.2127	5.44861
934	Zm00001d028656	LCW monomer-associated gene	19	FALSE	DNA binding protein	AT2G37550	A member of ARF GAP domain (AGD), A thaliana has 15 members, grouped into four classes.	65.49	57.3474	66.9373	53.3758	28.5037	34.226	63.8129	64.3518	68.1029	53.1725	31.7151	32.9729	71.3066	61.547	66.1471	46.713	27.84	35.471	69.908	65.4426	87.8332	56.0638	43.4249	36.1841
935	Zm00001d028670	LCW monomer-associated gene	1	FALSE	Photosynthetic NDH subunit of lumenal location 1 chloroplastic	AT2G39470	PsbP-like protein 2;(source:Araport11)	10.6552	45.2929	116.27	169.646	594.536	570.308	14.1107	36.2978	111.822	192.862	441.672	696.035	11.9599	62.8208	130.66	365.83	661.543	592.426	16.1804	86.0685	209.938	254.159	588.149	789.337
936	Zm00001d028709	LCW monomer-associated gene	9	FALSE	ascorbate peroxidase homolog3	not available	not available	554.183	712.531	722.074	554.985	190.98	162.889	362.116	544.503	486.441	399.213	175.205	117.057	383.115	510.306	475.742	309.738	115.901	221.134	383.6	435.431	378.523	340.662	164.973	147.784
937	Zm00001d028726	LCW monomer- and Cuticular wax-associated gene	19	FALSE	protein disulfide isomerase9	AT1G07960	Encodes a protein disulfide isomerase-like (PDIL) protein, a member of a multigene family within the thioredoxin (TRX) superfamily.	87.0501	82.0081	72.6588	54.7142	26.255	25.486	75.2788	74.1315	63.4983	47.2446	30.4347	21.8519	73.9455	78.9006	58.9471	40.043	25.9949	29.4366	73.1655	71.4804	54.5336	42.5709	37.8935	27.1991
938	Zm00001d028728	LCW monomer-associated gene	19	FALSE	RNA pseudouridine synthase 5	AT3G52260	Enzyme for the pseudouridine (&#936;) to uridine (U) conversion.	23.0794	17.4915	13.594	13.9931	7.50971	7.4484	22.5619	16.701	15.3626	14.6889	8.35381	6.65771	21.7434	16.2184	14.9609	14.0012	7.3545	8.58676	22.2547	15.3976	12.4498	18.0413	8.55294	8.12263
939	Zm00001d028731	Cuticular wax-associated gene	19	FALSE	Dolichyldiphosphatase 1	AT5G03080	Encodes a phosphatidic acid phosphatase that can be detected in chloroplast membrane fractions. This gene, LPPgamma appears to be more important for diacylglycerol formation than LPPepsilon1 and LPPepsilon2 in the plastids. Heterozygous lppgamma mutants produce pollen that have defects in pollen tube germination and no homozygous mutants have been recovered. The mRNA is cell-to-cell mobile.	18.9524	13.2483	11.8312	10.5985	7.24657	7.1163	23.8956	15.9605	13.8204	11.4864	8.73582	7.8032	22.6741	16.311	14.0196	9.96778	6.95843	8.48682	28.2663	18.118	17.3693	12.2237	9.03368	8.03528
940	Zm00001d028759	Cuticular wax-associated gene	19	FALSE	Pyruvate decarboxylase isozyme 3	not available	not available	23.4635	11.4236	7.64808	6.99561	0.587869	0.583358	20.4934	15.6998	8.21367	6.9904	0.78525	0.741777	26.2349	8.11239	9.52384	4.01349	0.594534	3.52648	27.6717	13.9973	10.3141	11.076	1.57544	2.43196
941	Zm00001d028773	LCW monomer-associated gene	19	FALSE	NADH dehydrogenase [ubiquinone] 1 alpha subcomplex subunit 8-B	AT3G06310	Cox19-like CHCH family protein;(source:Araport11)	89.1773	67.05	64.6162	54.0321	17.2102	22.506	78.7853	63.3594	58.4218	46.2837	16.0438	19.5922	78.2221	63.7329	58.6902	38.8475	14.3705	29.6843	98.6356	59.9837	51.3518	43.8604	18.4683	21.824
942	Zm00001d028786	LCW monomer-associated gene	10	FALSE	40S ribosomal protein S7	not available	not available	378.387	762.523	460.342	759.253	36.9285	69.4195	292.325	571.725	572.145	693.743	43.7401	52.284	333.818	554.362	412.017	463.216	26.5257	297.244	346.138	415.181	124.994	618.122	33.3129	42.749
943	Zm00001d028834	Cuticular wax-associated gene	19	FALSE	Peroxisomal biogenesis factor 11 family protein	AT1G47750	member of the peroxin11 (PEX11) gene family, integral to peroxisome membrane, controls peroxisome proliferation.	12.9404	12.4376	5.15719	2.58479	5.78861	4.52044	10.6948	11.2726	5.29918	3.10655	5.60038	3.38004	13.1686	11.5965	6.12591	3.33742	4.42624	3.24944	15.3634	13.1344	7.46977	3.64314	8.30388	4.28629
944	Zm00001d028835	LCW monomer-associated gene	19	FALSE		not available	not available	23.9259	6.41794	4.83761	1.08755	2.54807	1.707	22.1071	5.92537	5.30497	1.26999	2.16802	1.3901	18.7013	5.07312	4.5813	1.03356	1.83414	1.16281	17.4169	6.53196	6.0507	0.787468	4.35713	1.82343
945	Zm00001d028901	Cuticular wax-associated gene	2	TRUE	high chlorophyll fluorescence3	AT3G17040	It is a RNA tetratricopeptide repeat-containing protein required for normal processing of transcripts from the polycistronic chloroplast psbB-psbT-psbH-petB-petD operon coding for proteins of the photosystem II and cytochrome b6/f complexes. Localizes to the chloroplast membrane. Involved in regulating plastidial gene expression and biogenesis. It binds in the psbT?psbH intercistronic region and …	0.582464	8.72904	14.4399	23.0754	27.4013	29.3111	0.699274	9.4905	12.9607	22.9433	33.3691	35.2696	0.718508	11.7311	15.9746	27.0537	30.4656	28.8256	0.680398	14.6722	22.3725	27.497	43.5545	47.0216
946	Zm00001d028903	LCW monomer- and Cuticular wax-associated gene	19	TRUE	heme binding	AT3G62370	heme binding protein;(source:Araport11)	44.7439	24.1113	20.5758	16.9442	5.3621	5.74736	36.8966	28.5978	21.3606	16.1487	5.12968	4.19813	36.8089	30.7646	19.6875	12.0243	3.9604	8.44377	38.7842	31.2645	18.3429	14.8297	5.47985	4.58171
947	Zm00001d028915	LCW monomer-associated gene	1	TRUE	Chloroplast protein HCF243	AT3G15095	Encodes HCF243 (high chlorophyll fluorescence), a chloroplast-localized protein involved in the D1 protein stability of the photosystem II complex1.	13.6404	25.1622	40.8398	62.0386	127.886	133.257	16.8183	17.3824	28.9068	50.5058	114.15	128.721	14.6052	18.4214	29.3348	75.9958	114.875	99.0609	9.05568	13.7244	26.9294	31.1503	90.5299	101.424
948	Zm00001d028922	Cuticular wax-associated gene	19	FALSE		not available	not available	10.4915	13.4351	2.61739	5.25885	1.95362	1.82339	7.89018	11.4049	8.37251	3.38535	5.54875	1.82652	7.37345	10.874	5.62398	3.76617	4.09154	3.15648	8.2699	7.90438	3.84437	3.26275	3.71642	1.69397
949	Zm00001d028924	LCW monomer-associated gene	1	FALSE	NifU-like protein 1 chloroplastic	AT4G01940	Encodes a protein containing the NFU domain that may be involved in iron-sulfur cluster assembly. Part of a five member gene family, more closely related to NFU2 and 3 than to NFU4 and 5. Targeted to the chloroplast.	20.6367	28.1602	30.447	32.3686	115.211	81.7124	18.4727	24.9157	30.6465	30.4878	128.738	79.1359	19.2305	30.8246	34.1063	52.3209	105.34	59.6218	23.5862	33.9453	40.5459	33.2026	92.0779	73.8978
950	Zm00001d028951	Cuticular wax-associated gene	19	TRUE	small basic membrane intrinsic protein2a	AT3G56950	One of the Major Intrinsic Proteins(MIPs) which facilitate the passive transport of small molecules across membranes.Belongs to a family of plant aquaporins.Similar to yeast and radish aquaporins. Located on ER. Probably involved in the alleviation of ER stress; the lack of SIP2;1 reduces both pollen germination and pollen tube elongation.	20.9897	19.9248	15.0468	12.6924	9.18194	6.78773	18.2875	21.59	17.2259	12.9876	11.6954	7.39066	20.4241	24.6336	14.4119	10.6138	9.12684	8.82719	26.7859	24.1852	17.8063	13.1014	11.6317	8.03058
951	Zm00001d028952	Cuticular wax-associated gene	19	FALSE	Alpha-L-arabinofuranosidase 1	AT3G10740	Encodes a bifunctional alpha-l-arabinofuranosidase/beta-d-xylosidase that belongs to family 51 of glycoside hydrolases. It may be involved in cell wall modification.	21.5104	100.336	16.8205	3.96285	7.14795	6.15383	46.9311	112.512	14.7769	4.08639	6.73617	7.72179	53.2205	124.21	16.4608	5.34488	7.49926	6.49902	51.9818	113.057	23.8277	4.17828	10.9505	7.84333
952	Zm00001d028963	Cuticular wax-associated gene	19	FALSE	14 kDa zinc-binding protein	AT3G56490	Encodes a protein that has adenylylsulfate sulfohydrolase activity (E.C. 3.6.2.1) in vitro.	366.798	311.691	268.717	175.352	62.7549	69.2217	275.459	234.386	265.661	136.955	54.5663	52.3075	265.839	267.393	189.052	121.46	37.316	81.134	336.885	251.698	96.686	139.915	46.2485	49.7002
953	Zm00001d028987	Cuticular wax-associated gene	19	FALSE	Phospholipid-transporting ATPase 1	AT5G04930	Encodes a putative aminophospholipid translocase (p-type ATPase) involved in chilling response. It is targeted to the plasma membrane following association in the endoplasmic reticulum with an ALIS protein beta-subunit. The mRNA is cell-to-cell mobile.	13.085	4.73044	3.87305	0.548827	1.23993	1.4871	19.331	3.83831	1.88513	0.461264	0.762326	1.16486	19.1893	3.63237	2.06447	1.02183	0.867525	0.763202	14.3239	4.21702	1.28503	0.509958	0.761921	0.945054
954	Zm00001d028988	LCW monomer-associated gene	NA	FALSE	Phospholipid-transporting ATPase 1	AT5G04930	Encodes a putative aminophospholipid translocase (p-type ATPase) involved in chilling response. It is targeted to the plasma membrane following association in the endoplasmic reticulum with an ALIS protein beta-subunit. The mRNA is cell-to-cell mobile.	4.16218	0.730465	0.152756	0.08463	0.223018	0.198139	4.62906	0.416611	0.174878	0.0623383	0.0664397	0.0905137	5.31678	0.383792	0.0968153	0.0738993	0.0294913	0.0792327	3.57641	0.328115	0.0373183	0.003947	0.0511903	0
955	Zm00001d029027	LCW monomer-associated gene	6	FALSE	ycf54 homolog	AT5G58250	Involved in tetrapyrrole biosynthesis. May function as a scaffold protein to stabilize CHL27.	3.71296	53.5138	55.8634	285.988	28.7629	139.44	3.88907	56.3727	75.3371	333.645	60.3299	151.852	2.78549	68.6414	92.4109	287.4	63.4217	199.155	2.79786	64.1735	98.1499	306.976	121.63	197.059
956	Zm00001d029036	Cuticular wax-associated gene	19	FALSE	Hydroxyacylglutathione hydrolase cytoplasmic	AT3G10850	glyoxalase II cytoplasmic isozyme (Glx2-2) mRNA, complete; ammonium-fed fro1, cytosolic GLXII.2 was significantly upregulated	89.1433	94.8438	108.128	62.6575	30.1098	44.8609	100.427	104.373	70.3978	50.1961	32.7814	37.4083	85.6462	119.346	78.9807	44.1636	30.5308	37.8283	96.0079	132.277	77.3465	53.7828	40.763	40.5152
957	Zm00001d029040	Cuticular wax-associated gene	19	FALSE	Probable inactive receptor kinase	AT3G08680	Leucine-rich repeat protein kinase family protein;(source:Araport11)	30.3013	41.5894	33.1593	19.01	1.18321	2.26943	27.2681	47.9413	25.054	15.9354	1.43487	2.24354	35.781	36.8232	19.5398	11.653	0.990488	7.19172	18.1619	34.6754	8.35037	15.5022	1.08361	2.43653
958	Zm00001d029048	Cuticular wax-associated gene	9	FALSE	Eukaryotic translation initiation factor 2 beta subunit	AT3G07920	Translation initiation factor IF2/IF5;(source:Araport11)	36.1261	54.7926	46.4856	39.4363	11.9424	13.2804	42.3128	52.7385	48.6445	38.8556	13.9381	14.1611	38.2289	55.5207	39.5207	29.8202	10.3265	23.9367	35.9586	50.8745	30.9181	38.8581	13.3509	15.1247
959	Zm00001d029061	Cuticular wax-associated gene	2	TRUE	PPR containing plant-like protein	not available	not available	0.112829	4.27633	5.19366	11.7413	10.948	14.9509	0.425727	3.64886	6.77004	13.4464	10.1573	15.4832	0.424461	5.01562	8.79968	15.0948	12.8375	16.0179	0.63671	5.05082	10.5139	14.0108	14.0026	18.0234
960	Zm00001d029084	LCW monomer- and Cuticular wax-associated gene	19	TRUE	Fumarate hydratase 1 mitochondrial	not available	not available	58.1385	58.1908	46.0975	35.8936	12.1607	14.445	57.5728	60.1709	43.889	37.2389	10.6015	10.0786	50.4327	64.045	38.2058	26.4319	8.91434	21.0043	55.5866	55.4873	32.1285	38.1719	12.6856	10.8459
961	Zm00001d029095	LCW monomer-associated gene	1	FALSE	Putative GTP diphosphokinase RSH1 chloroplastic	AT4G02260	Displays guanosine-3',5'-bis(diphosphate) 3'-diphosphatase activity but not guanosine-3',5'-bis(diphosphate) 3'-diphosphate synthase activity. Involved in the maintenance of the (p)ppGp level to accustom plastidial gene expression to darkness.	2.98506	4.93035	6.41382	9.4135	15.8091	17.6141	4.47458	5.32428	5.18955	10.2	16.01	17.391	3.80287	5.51148	5.21465	10.3897	14.6582	12.6364	2.60041	5.66204	6.44409	9.38293	11.9229	15.0319
962	Zm00001d029150	LCW monomer-associated gene	2	TRUE	divinyl reductase1	AT5G18660	Encodes a protein with 3,8-divinyl protochlorophyllide a 8-vinyl reductase activity. Mutants accumulate divinyl chlorophyll rather than monovinyl chlorophyll.	0.186338	4.93703	5.05625	15.856	11.9461	19.4261	0.142443	4.717	6.43553	17.276	21.1629	22.0021	0.161158	4.62785	9.72202	17.1587	16.0988	21.3762	0.272972	5.95948	6.01658	15.1983	12.254	18.2533
963	Zm00001d029170	Cuticular wax-associated gene	19	FALSE	Superoxide dismutase	AT1G08830	Encodes a cytosolic copper/zinc superoxide dismutase CSD1 that can detoxify superoxide radicals. Its expression is affected by miR398-directed mRNA cleavage. Regulated by biotic and abiotic stress. Activation of CSD1 in the cytoplasm involves both a CCS-dependent and -independent pathway.	418.805	490.475	504.576	257.386	66.498	106.175	406.125	439.009	347.015	189.544	47.0281	66.5577	414.231	500.21	348.099	179.774	44.2284	106.752	646.945	680.167	310.433	188.939	69.7058	77.693
964	Zm00001d029191	Cuticular wax-associated gene	19	TRUE	Monocopper oxidase-like protein SKU5	AT5G16520	transmembrane protein;(source:Araport11)	3.20444	3.78475	1.98568	1.91756	1.31542	0.733606	3.96246	3.57889	3.04482	2.27231	1.7923	1.11374	3.66617	2.89259	2.3612	1.69218	1.27147	1.41839	3.6344	4.27374	2.40557	2.11912	1.60551	1.39177
965	Zm00001d029231	LCW monomer-associated gene	19	FALSE	Aminotransferase%2C class IV family protein	AT3G05190	D-aminoacid aminotransferase-like PLP-dependent enzymes superfamily protein;(source:Araport11)	16.8612	16.5868	19.2141	10.5073	5.04428	5.77769	24.7898	19.2693	15.5399	9.43058	7.81296	5.49641	23.6478	17.7239	16.0748	7.87977	5.23327	5.34735	21.4702	21.2106	16.0657	9.31503	6.66227	5.82676
966	Zm00001d029331	LCW monomer- and Cuticular wax-associated gene	19	FALSE	Probable apyrase 5	AT1G14230	GDA1/CD39 nucleoside phosphatase family protein;(source:Araport11)	32.7413	17.9578	15.2441	14.1418	8.1929	9.30925	34.5774	19.5512	15.4402	14.2505	8.6975	6.77544	33.2566	15.2455	15.0012	12.7746	6.87329	9.08092	36.7347	22.3686	17.0037	14.7394	9.89325	9.74349
967	Zm00001d029350	Cuticular wax-associated gene	19	FALSE	3-ketoacyl-CoA synthase	AT1G07720	Encodes KCS3, a member of the 3-ketoacyl-CoA synthase family involved in the biosynthesis of VLCFA (very long chain fatty acids).	0.686948	19.1174	1.74077	0.142288	0.66622	0.614662	1.03686	10.3729	2.05437	0.085666	0.550062	0.545915	2.26896	12.1791	1.15492	0.264219	0.540329	0.166233	0.564419	7.06978	3.75676	0.125063	0.707906	0.351612
968	Zm00001d029359	Cuticular wax-associated gene	19	FALSE	benzoxazinone synthesis10	not available	not available	163.431	97.4249	44.1165	10.782	1.93472	5.24213	225.107	68.1443	22.0648	18.6962	1.82793	11.0044	132.387	68.6589	25.8283	9.77197	0.875856	5.47635	194.404	71.8758	48.979	25.7735	2.16262	5.44897
[truncated: 931 more rows]

## Sheet: Table S4B
Table S4B. Annotation of LCW monomer-associated genes to significant MapMan function bins
Num	Zm_ID	MapMan
177	Zm00001d006520	Carbohydrate metabolism
239	Zm00001d008491	Carbohydrate metabolism
[truncated: 667 more rows]

## Sheet: Table S4C
Table S4C. Annotation of cuticular wax-associated genes to significant MapMan function bins
[truncated: 852 more rows]

[truncated: 1 more sheets: Table S4D]
