# Supplementary material for: Cuticle development and the underlying transcriptome–metabolome associations during early seedling establishment
Source: J Exp Bot. 2024 Jul 20;75(20):6500–22. doi: 10.1093/jxb/erae311 (PMC11522977; doi:10.1093/jxb/erae311)
Supplement: erae311_suppl_Supplementary_Table_S5 [file erae311_suppl_supplementary_table_s5.xlsx]

## Sheet: Table S5
Supplementary Table S5. MapMan function enrichment test for putative cuticle-related genes that are only associated with lipidized cell wall (LCW) monomer composition (LCW monomer-associated genes) or cuticular wax composition (cuticular wax-associated genes), or are associated with compositions of both LCW monomers and cuticular waxes (LCW monomer- and cuticular wax-associated genes).
Candidate genes	MapMan function bin	Fold enrichment a	p-value b
Cutin/suber monomer-associated genes	Photosynthesis	20.3	<0.0001
	Carbohydrate metabolism	4.4	<0.0001
	Coenzyme metabolism	4.4	<0.0001
Cuticular wax-associated genes	Redox homeostasis	2.88	0.0352
	Cellular respiration	2.39	0.0352
	Lipid metabolism	1.84	0.0352
Cutin- and cuticular wax-associated genes	Photosynthesis	26.5	<0.0001
	External stimuli response	5.38	<0.0001
	Lipid metabolism	2.91	0.0011
	Coenzyme metabolism	3.97	0.0025
	Vesicle trafficking	2.44	0.012
	Protein homeostasis	1.92	0.0125
	Amino acid metabolism	2.77	0.0428
a The ratio between the number of genes assigned to the MapMan bin and the number of genes assigned to a different bin is calculated among putative cuticle-related genes and non-cuticle related genes, respectively. Fold enrichment is calculated as the ratio between these two ratios.
b The p-values are assessed by Fisher’s exact test under the null hypothesis that fold enrichment is ≤1. The p-values are corrected to control the false discovery rate to <5%.
