# Supplementary material for: Cuticle development and the underlying transcriptome–metabolome associations during early seedling establishment
Source: J Exp Bot. 2024 Jul 20;75(20):6500–22. doi: 10.1093/jxb/erae311 (PMC11522977; doi:10.1093/jxb/erae311)
Supplement: erae311_suppl_Supplementary_Table_S6 [file erae311_suppl_supplementary_table_s6.xlsx]

## Sheet: Table S6
Supplementary Table S6. Enrichment analysis for gene ontology terms of biological processes (GO-BP terms) among lipidized cell wall (LCW) monomer-associated genes (A) and the enriched terms were further refined by REVIGO (B).

## Sheet: Table S6A
Table S6A. Enrichment analysis for gene ontology terms for biological processes (GO-BP terms) among lipidized cell wall (LCW) monomer-associated genes
GO-BP	Term	Number of genes annotated with the GO-BP term in the maize genome	Number of candidate genes annotated with the GO-BP term	Expected number of candidate genes annotated with the GO-BP term by random chance	p-value a	MapMan bin b
GO:0015994	chlorophyll metabolic process	323	46	5.5	1.9e-28	Coenzyme metabolism
GO:0019288	isopentenyl diphosphate biosynthetic process	326	46	5.55	2.8e-28
GO:0019252	starch biosynthetic process	262	42	4.46	3.5e-28	Carbohydrate metabolism
GO:0009240	isopentenyl diphosphate biosynthetic process	338	46	5.75	1.4e-27
GO:0046490	isopentenyl diphosphate metabolic process	338	46	5.75	1.4e-27
GO:0042440	pigment metabolic process	749	65	12.74	5.5e-27
GO:0015995	chlorophyll biosynthetic process	184	35	3.13	2.6e-26	Coenzyme metabolism
GO:0019637	organophosphate metabolic process	3422	147	58.22	4.6e-26
GO:0009773	photosynthetic electron transport in photosystem I	66	24	1.12	7.3e-26	Photosynthesis
GO:0046148	pigment biosynthetic process	546	54	9.29	2.9e-25
GO:0006778	porphyrin-containing compound metabolic process	414	47	7.04	1.1e-24	Coenzyme metabolism
GO:0005982	starch metabolic process	346	43	5.89	3e-24	Carbohydrate metabolism
GO:0033013	tetrapyrrole metabolic process	429	47	7.3	5.2e-24	Coenzyme metabolism
GO:0044281	small molecule metabolic process	8622	261	146.69	5.9e-24
GO:0019693	ribose phosphate metabolic process	2063	105	35.1	7.5e-24
GO:0055114	oxidation-reduction process	4237	162	72.08	1.8e-23
GO:0009668	plastid membrane organization	328	41	5.58	2.9e-23
GO:0010027	thylakoid membrane organization	328	41	5.58	2.9e-23
GO:0006779	porphyrin-containing compound biosynthetic process	250	36	4.25	1.1e-22	Coenzyme metabolism
GO:0046365	monosaccharide catabolic process	604	53	10.28	2.2e-22	Carbohydrate metabolism
GO:0019320	hexose catabolic process	584	52	9.94	2.8e-22	Carbohydrate metabolism
GO:0006007	glucose catabolic process	550	50	9.36	7.5e-22	Carbohydrate metabolism
GO:0044272	sulfur compound biosynthetic process	852	62	14.5	9.1e-22
GO:0006720	isoprenoid metabolic process	907	64	15.43	9.7e-22
GO:0009902	chloroplast relocation	185	31	3.15	1e-21
GO:0051667	establishment of plastid localization	185	31	3.15	1e-21
GO:0009767	photosynthetic electron transport chain	117	26	1.99	1.1e-21	Photosynthesis
GO:0008299	isoprenoid biosynthetic process	804	60	13.68	1.2e-21
GO:0019750	chloroplast localization	186	31	3.16	1.2e-21
GO:0006790	sulfur compound metabolic process	1538	85	26.17	1.4e-21
GO:0033014	tetrapyrrole biosynthetic process	269	36	4.58	1.4e-21	Coenzyme metabolism
GO:0051644	plastid localization	187	31	3.18	1.4e-21
GO:0022900	electron transport chain	348	40	5.92	2.2e-21
GO:1901135	carbohydrate derivative metabolic process	3824	147	65.06	2.3e-21
GO:0006090	pyruvate metabolic process	708	55	12.05	1e-20
GO:0043436	oxoacid metabolic process	4566	163	77.68	1.4e-20
GO:0008654	phospholipid biosynthetic process	690	54	11.74	1.7e-20
GO:0006082	organic acid metabolic process	4624	164	78.67	2e-20
GO:0006006	glucose metabolic process	799	58	13.59	2.3e-20	Carbohydrate metabolism
GO:0009658	chloroplast organization	460	44	7.83	3.2e-20
GO:0009117	nucleotide metabolic process	2566	112	43.66	3.4e-20
GO:0006753	nucleoside phosphate metabolic process	2584	112	43.96	5.8e-20
GO:0005996	monosaccharide metabolic process	1033	65	17.57	1.8e-19	Carbohydrate metabolism
GO:0019318	hexose metabolic process	891	60	15.16	1.9e-19
GO:0055086	nucleobase-containing small molecule metabolic process	2815	117	47.89	1.9e-19
GO:0009250	glucan biosynthetic process	649	50	11.04	8.9e-19	Carbohydrate metabolism
GO:0051188	cofactor biosynthetic process	1138	67	19.36	1.5e-18
GO:0019752	carboxylic acid metabolic process	4401	153	74.87	3.7e-18
GO:0006364	rRNA processing	725	52	12.33	3.8e-18
GO:0006644	phospholipid metabolic process	920	59	15.65	3.8e-18
GO:0034622	cellular protein-containing complex assembly	1751	85	29.79	4.3e-18
GO:0016072	rRNA metabolic process	742	52	12.62	1e-17
GO:0065003	protein-containing complex assembly	1938	89	32.97	2e-17
GO:0051656	establishment of organelle localization	279	32	4.75	2.5e-17
GO:0000023	maltose metabolic process	194	27	3.3	5.8e-17	Carbohydrate metabolism
GO:0043933	protein-containing complex subunit organization	2122	93	36.1	6.7e-17
GO:0032787	monocarboxylic acid metabolic process	2762	109	46.99	1.6e-16
GO:0010114	response to red light	198	26	3.37	9.2e-16
GO:0009416	response to light stimulus	2184	92	37.16	1.1e-15
GO:0034470	ncRNA processing	950	56	16.16	1.1e-15
GO:0044283	small molecule biosynthetic process	4299	144	73.14	1.1e-15
GO:0016109	tetraterpenoid biosynthetic process	183	25	3.11	1.3e-15
GO:0016117	carotenoid biosynthetic process	183	25	3.11	1.3e-15
GO:0042254	ribosome biogenesis	1078	60	18.34	1.3e-15
GO:0009628	response to abiotic stimulus	5671	174	96.48	1.8e-15
GO:0006534	cysteine metabolic process	346	33	5.89	1.9e-15
GO:0022607	cellular component assembly	2625	103	44.66	1.9e-15
GO:0090407	organophosphate biosynthetic process	1948	85	33.14	2.2e-15
GO:0044255	cellular lipid metabolic process	2955	111	50.27	2.5e-15
GO:0016108	tetraterpenoid metabolic process	189	25	3.22	2.8e-15
GO:0016116	carotenoid metabolic process	189	25	3.22	2.8e-15
GO:0019344	cysteine biosynthetic process	331	32	5.63	3.5e-15
GO:0009070	serine family amino acid biosynthetic process	354	33	6.02	3.7e-15
GO:0009637	response to blue light	231	27	3.93	4.9e-15
GO:0016052	carbohydrate catabolic process	1117	60	19	6.5e-15	Carbohydrate metabolism
GO:0008610	lipid biosynthetic process	2180	90	37.09	7.8e-15
GO:0009069	serine family amino acid metabolic process	459	37	7.81	8e-15
GO:1901566	organonitrogen compound biosynthetic process	5445	167	92.64	8.8e-15
GO:0016051	carbohydrate biosynthetic process	1618	74	27.53	1.6e-14	Carbohydrate metabolism
GO:0034660	ncRNA metabolic process	1308	65	22.25	1.7e-14
GO:0009314	response to radiation	2300	92	39.13	2.4e-14
GO:0051640	organelle localization	403	34	6.86	2.7e-14
GO:0046394	carboxylic acid biosynthetic process	2358	93	40.12	3.9e-14
GO:0016053	organic acid biosynthetic process	2359	93	40.13	4e-14
GO:0010218	response to far red light	196	24	3.33	5.7e-14
GO:0033692	cellular polysaccharide biosynthetic process	985	54	16.76	6.9e-14	Carbohydrate metabolism
GO:0044282	small molecule catabolic process	2153	87	36.63	7.7e-14
GO:0010109	regulation of photosynthesis	61	15	1.04	8.5e-14
GO:0005984	disaccharide metabolic process	352	31	5.99	1.2e-13	Carbohydrate metabolism
GO:0006073	cellular glucan metabolic process	966	53	16.43	1.2e-13	Carbohydrate metabolism
GO:0000097	sulfur amino acid biosynthetic process	503	37	8.56	1.4e-13
GO:0000096	sulfur amino acid metabolic process	590	40	10.04	1.9e-13
GO:0016143	S-glycoside metabolic process	315	29	5.36	2.4e-13
GO:0019757	glycosinolate metabolic process	315	29	5.36	2.4e-13
GO:0019760	glucosinolate metabolic process	315	29	5.36	2.4e-13
GO:0044042	glucan metabolic process	990	53	16.84	3e-13	Carbohydrate metabolism
GO:0035304	regulation of protein dephosphorylation	212	24	3.61	3.3e-13
GO:0010016	shoot system morphogenesis	869	49	14.78	3.8e-13
GO:0000271	polysaccharide biosynthetic process	1175	58	19.99	6.4e-13	Carbohydrate metabolism
GO:0035303	regulation of dephosphorylation	219	24	3.73	6.7e-13
GO:0017144	drug metabolic process	2604	96	44.3	7.7e-13
GO:0034637	cellular carbohydrate biosynthetic process	1082	55	18.41	8.3e-13	Carbohydrate metabolism
GO:0005975	carbohydrate metabolic process	3787	124	64.43	8.5e-13	Carbohydrate metabolism
GO:0044085	cellular component biogenesis	4114	131	69.99	1.2e-12
GO:0016144	S-glycoside biosynthetic process	249	25	4.24	1.6e-12
GO:0019758	glycosinolate biosynthetic process	249	25	4.24	1.6e-12
GO:0019761	glucosinolate biosynthetic process	249	25	4.24	1.6e-12
GO:0044262	cellular carbohydrate metabolic process	1908	77	32.46	2.6e-12
GO:0006629	lipid metabolic process	4096	129	69.69	4e-12
GO:0022613	ribonucleoprotein complex biogenesis	1344	61	22.87	5.4e-12
GO:1901659	glycosyl compound biosynthetic process	389	30	6.62	8.8e-12
GO:0042549	photosystem II stabilization	9	7	0.15	1.4e-11	Photosynthesis
GO:0008652	cellular amino acid biosynthetic process	1004	50	17.08	2e-11
GO:0061024	membrane organization	1043	51	17.74	2.4e-11
GO:0009311	oligosaccharide metabolic process	465	32	7.91	3.5e-11	Carbohydrate metabolism
GO:0006793	phosphorus metabolic process	8906	225	151.52	4e-11
GO:0009639	response to red or far red light	764	42	13	4.2e-11
GO:0006796	phosphate-containing compound metabolic process	8832	222	150.26	9.6e-11
GO:0044264	cellular polysaccharide metabolic process	1316	57	22.39	1.7e-10	Carbohydrate metabolism
GO:1901607	alpha-amino acid biosynthetic process	768	41	13.07	1.7e-10
GO:0009642	response to light intensity	500	32	8.51	2.2e-10
GO:0016114	terpenoid biosynthetic process	501	32	8.52	2.3e-10
GO:0006721	terpenoid metabolic process	567	34	9.65	3.3e-10
GO:0051193	regulation of cofactor metabolic process	302	24	5.14	5.8e-10
GO:0010196	nonphotochemical quenching	13	7	0.22	6.3e-10
GO:1990066	energy quenching	13	7	0.22	6.3e-10
GO:0042793	plastid transcription	95	14	1.62	8.6e-10
GO:2000377	regulation of reactive oxygen species metabolic process	310	24	5.27	9.8e-10
GO:0016137	glycoside metabolic process	365	26	6.21	1.2e-09
GO:0051649	establishment of localization in cell	3510	108	59.72	1.2e-09
GO:0072330	monocarboxylic acid biosynthetic process	1550	61	26.37	1.5e-09
GO:0016138	glycoside biosynthetic process	272	22	4.63	2.2e-09
GO:1901575	organic substance catabolic process	5231	144	88.99	2.5e-09
GO:0010304	PSII associated light-harvesting complex II catabolic process	44	10	0.75	2.8e-09	Photosynthesis
GO:0042548	regulation of photosynthesis	35	9	0.6	5.4e-09	Photosynthesis
GO:0034599	cellular response to oxidative stress	340	24	5.78	6.1e-09
GO:0051641	cellular localization	4405	125	74.94	6.5e-09
GO:0005976	polysaccharide metabolic process	1697	63	28.87	7.5e-09
GO:0072593	reactive oxygen species metabolic process	743	37	12.64	8.7e-09
GO:1901605	alpha-amino acid metabolic process	1138	48	19.36	1.1e-08
GO:1901615	organic hydroxy compound metabolic process	1636	61	27.83	1.1e-08
GO:0006636	unsaturated fatty acid biosynthetic process	137	15	2.33	1.4e-08
GO:1901657	glycosyl compound metabolic process	1426	55	24.26	2e-08
GO:0030091	protein repair	29	8	0.49	2.1e-08
GO:0009965	leaf morphogenesis	422	26	7.18	2.3e-08
GO:0033559	unsaturated fatty acid metabolic process	142	15	2.42	2.3e-08
GO:0048366	leaf development	915	41	15.57	2.6e-08
GO:0046173	polyol biosynthetic process	124	14	2.11	2.9e-08
GO:0043094	cellular metabolic compound salvage	314	22	5.34	3e-08
GO:0006979	response to oxidative stress	1291	51	21.96	3.2e-08
GO:0009643	photosynthetic acclimation	13	6	0.22	3.7e-08
GO:0009108	coenzyme biosynthetic process	788	37	13.41	3.9e-08
GO:0006631	fatty acid metabolic process	1113	46	18.94	4.1e-08
GO:0009765	photosynthesis	60	10	1.02	6.7e-08	Photosynthesis
GO:0010310	regulation of hydrogen peroxide metabolic process	249	19	4.24	6.8e-08
GO:0042743	hydrogen peroxide metabolic process	636	32	10.82	7e-08
GO:0016999	antibiotic metabolic process	926	40	15.75	1e-07
GO:0048367	shoot system development	2647	82	45.03	1.2e-07
GO:1901700	response to oxygen-containing compound	4780	128	81.32	1.2e-07
GO:0009266	response to temperature stimulus	1838	63	31.27	1.3e-07
GO:0043467	regulation of generation of precursor metabolites and energy	49	9	0.83	1.3e-07
GO:0019748	secondary metabolic process	1716	60	29.19	1.4e-07
GO:0051179	localization	11961	266	203.49	1.4e-07
GO:0051187	cofactor catabolic process	508	27	8.64	2.5e-07
GO:0010264	myo-inositol hexakisphosphate biosynthetic process	87	11	1.48	2.8e-07
GO:0033517	myo-inositol hexakisphosphate metabolic process	87	11	1.48	2.8e-07
GO:0044550	secondary metabolite biosynthetic process	965	40	16.42	3e-07
GO:0051234	establishment of localization	10162	231	172.89	3.1e-07
GO:0032958	inositol phosphate biosynthetic process	89	11	1.51	3.5e-07
GO:0072521	purine-containing compound metabolic process	1847	62	31.42	3.5e-07
GO:0009056	catabolic process	6425	159	109.31	3.9e-07
GO:0010035	response to inorganic substance	2917	86	49.63	4.7e-07
GO:0006470	protein dephosphorylation	733	33	12.47	5.5e-07
GO:0006163	purine nucleotide metabolic process	1790	60	30.45	5.7e-07
GO:1901617	organic hydroxy compound biosynthetic process	956	39	16.26	6.2e-07
GO:0009150	purine ribonucleotide metabolic process	1629	56	27.71	6.3e-07
GO:0042742	defense response to bacterium	889	37	15.12	7.6e-07
GO:0006520	cellular amino acid metabolic process	1936	63	32.94	7.9e-07
GO:0009595	detection of biotic stimulus	164	14	2.79	9.4e-07
GO:0010103	stomatal complex morphogenesis	241	17	4.1	9.9e-07
GO:0051606	detection of stimulus	330	20	5.61	1.2e-06
GO:0019751	polyol metabolic process	221	16	3.76	1.5e-06
GO:0042873	aldonate transmembrane transport	13	5	0.22	1.6e-06
GO:0009853	photorespiration	251	17	4.27	1.7e-06	Photosynthesis
GO:0009409	response to cold	1195	44	20.33	1.8e-06
GO:0010038	response to metal ion	1276	46	21.71	1.9e-06
GO:0009697	salicylic acid biosynthetic process	254	17	4.32	2e-06
GO:0046189	phenol-containing compound biosynthetic process	286	18	4.87	2.5e-06
GO:0046677	response to antibiotic	1462	50	24.87	3e-06
GO:0035690	cellular response to drug	869	35	14.78	3.1e-06
GO:1901137	carbohydrate derivative biosynthetic process	2062	64	35.08	3.1e-06
GO:0046686	response to cadmium ion	986	38	16.77	3.3e-06
GO:2000030	regulation of response to red or far red light	71	9	1.21	3.3e-06
GO:0048827	phyllome development	1552	52	26.4	3.4e-06
GO:0010155	regulation of proton transport	112	11	1.91	3.5e-06
GO:0044093	positive regulation of molecular function	799	33	13.59	3.5e-06
GO:0000302	response to reactive oxygen species	765	32	13.01	3.8e-06
GO:0009259	ribonucleotide metabolic process	1818	58	30.93	4e-06
GO:0006396	RNA processing	2664	77	45.32	4.1e-06
GO:1904062	regulation of cation transmembrane transport	114	11	1.94	4.2e-06
GO:1901564	organonitrogen compound metabolic process	17493	355	297.61	4.3e-06
GO:0009617	response to bacterium	1242	44	21.13	4.9e-06
GO:0019220	regulation of phosphate metabolic process	888	35	15.11	5e-06
GO:0051174	regulation of phosphorus metabolic process	888	35	15.11	5e-06
GO:0043085	positive regulation of catalytic activity	743	31	12.64	5.7e-06
GO:0042221	response to chemical	9200	206	156.52	5.9e-06
GO:0043647	inositol phosphate metabolic process	142	12	2.42	6.2e-06
GO:0010374	stomatal complex development	309	18	5.26	7.2e-06
GO:0006066	alcohol metabolic process	1021	38	17.37	7.3e-06
GO:0010206	photosystem II repair	17	5	0.29	7.3e-06	Photosynthesis
GO:0006633	fatty acid biosynthetic process	575	26	9.78	8e-06
GO:0009126	purine nucleoside monophosphate metabolic process	1072	39	18.24	9.4e-06
GO:0009167	purine ribonucleoside monophosphate metabolic process	1072	39	18.24	9.4e-06
GO:0043900	regulation of multi-organism process	291	17	4.95	1.2e-05
GO:0006119	oxidative phosphorylation	85	9	1.45	1.5e-05
GO:0071236	cellular response to antibiotic	820	32	13.95	1.5e-05
GO:0015712	hexose phosphate transport	10	4	0.17	1.6e-05
GO:0015760	glucose-6-phosphate transport	10	4	0.17	1.6e-05
GO:0009161	ribonucleoside monophosphate metabolic process	1106	39	18.82	1.9e-05
GO:0009696	salicylic acid metabolic process	302	17	5.14	2e-05
GO:0016043	cellular component organization	13616	283	231.65	2e-05
GO:0009205	purine ribonucleoside triphosphate metabolic process	1193	41	20.3	2.1e-05
GO:0009144	purine nucleoside triphosphate metabolic process	1198	41	20.38	2.3e-05
GO:0031399	regulation of protein modification process	762	30	12.96	2.4e-05
GO:1901264	carbohydrate derivative transport	137	11	2.33	2.4e-05
GO:0015713	phosphoglycerate transmembrane transport	11	4	0.19	2.5e-05
GO:0009199	ribonucleoside triphosphate metabolic process	1209	41	20.57	2.8e-05
GO:0018958	phenol-containing compound metabolic process	345	18	5.87	3.2e-05
GO:0015717	triose phosphate transport	12	4	0.2	3.7e-05
GO:0035436	triose phosphate transmembrane transport	12	4	0.2	3.7e-05
GO:0009141	nucleoside triphosphate metabolic process	1231	41	20.94	4.2e-05
GO:0071214	cellular response to abiotic stimulus	454	21	7.72	4.2e-05
GO:0104004	cellular response to environmental stimulus	454	21	7.72	4.2e-05
GO:1901701	cellular response to oxygen-containing compound	2018	59	34.33	4.3e-05
GO:1903426	regulation of reactive oxygen species biosynthetic process	5	3	0.09	4.8e-05
GO:0042537	benzene-containing compound metabolic process	395	19	6.72	5.8e-05
GO:0034614	cellular response to reactive oxygen species	267	15	4.54	6.2e-05
GO:0010099	regulation of photomorphogenesis	59	7	1	6.3e-05
GO:0071840	cellular component organization or biogenesis	14496	295	246.62	6.4e-05
GO:0006109	regulation of carbohydrate metabolic process	80	8	1.36	6.6e-05
GO:0017000	antibiotic biosynthetic process	366	18	6.23	6.8e-05
GO:0016311	dephosphorylation	1092	37	18.58	7e-05
GO:0032268	regulation of cellular protein metabolic process	1260	41	21.44	7e-05
GO:0030865	cortical cytoskeleton organization	60	7	1.02	7.1e-05
GO:0046364	monosaccharide biosynthetic process	303	16	5.15	7.4e-05	Carbohydrate metabolism
GO:1901661	quinone metabolic process	104	9	1.77	7.4e-05
GO:0009644	response to high light intensity	374	18	6.36	8.9e-05
GO:0009862	systemic acquired resistance	375	18	6.38	9.2e-05
GO:0018298	protein-chromophore linkage	63	7	1.07	9.7e-05
GO:0009123	nucleoside monophosphate metabolic process	1197	39	20.36	0.0001
GO:0046939	nucleotide phosphorylation	447	20	7.6	0.0001
a p-values are corrected to control the false discovery rate < 5%
b Matching MapMan bin that is signficantly enriched (corrected p-value < 0.05) among candidate genes according to Fisher's exact test.

## Sheet: Table S6B
Table S6B. Summarization of LCW monomer-associated GO terms (identified in Supplemental Table S6A) by web server REVIGO.
GO_BP	Name	Representative term by REVIGO a
GO:0009628	response to abiotic stimulus	True
GO:0010016	shoot system morphogenesis	True
GO:0048367	shoot system development	False
GO:0048366	leaf development	False
GO:0009965	leaf morphogenesis	False
GO:0048827	phyllome development	False
GO:0010103	stomatal complex morphogenesis	False
GO:0010109	regulation of photosynthesis	True
GO:0015994	chlorophyll metabolic process	True
GO:0015995	chlorophyll biosynthetic process	False
GO:0006778	porphyrin-containing compound metabolic process	False
GO:0006779	porphyrin-containing compound biosynthetic process	False
GO:0033014	tetrapyrrole biosynthetic process	False
GO:0051179	localization	True
GO:0010027	thylakoid membrane organization	True
GO:0009668	plastid membrane organization	False
GO:0009902	chloroplast relocation	False
GO:0051644	plastid localization	False
GO:0051656	establishment of organelle localization	False
GO:0009658	chloroplast organization	False
GO:0051667	establishment of plastid localization	False
GO:0019750	chloroplast localization	False
GO:0051640	organelle localization	True
GO:0071840	cellular component organization or biogenesis	True
GO:0046148	pigment biosynthetic process	True
GO:0016117	carotenoid biosynthetic process	False
GO:0016109	tetraterpenoid biosynthetic process	False
GO:0016116	carotenoid metabolic process	False
GO:0042440	pigment metabolic process	True
GO:0019748	secondary metabolic process	True
GO:0009853	photorespiration	True
GO:0009773	photosynthetic electron transport in photosystem I	True
GO:0009767	photosynthetic electron transport chain	False
GO:0009765	photosynthesis, light harvesting	False
GO:0019252	starch biosynthetic process	True
GO:0005982	starch metabolic process	False
GO:0009250	glucan biosynthetic process	False
GO:0044042	glucan metabolic process	False
GO:0000271	polysaccharide biosynthetic process	False
GO:0044264	cellular polysaccharide metabolic process	False
GO:0034637	cellular carbohydrate biosynthetic process	False
GO:0033692	cellular polysaccharide biosynthetic process	False
GO:0006073	cellular glucan metabolic process	False
GO:0019637	organophosphate metabolic process	True
GO:0043094	cellular metabolic compound salvage	True
GO:0044281	small molecule metabolic process	True
GO:1901615	organic hydroxy compound metabolic process	True
GO:0006090	pyruvate metabolic process	True
GO:0019752	carboxylic acid metabolic process	False
GO:0006082	organic acid metabolic process	False
GO:0006631	fatty acid metabolic process	False
GO:1901605	alpha-amino acid metabolic process	False
GO:0032787	monocarboxylic acid metabolic process	False
GO:0046394	carboxylic acid biosynthetic process	False
GO:0006520	cellular amino acid metabolic process	False
GO:0072330	monocarboxylic acid biosynthetic process	False
GO:1901607	alpha-amino acid biosynthetic process	False
GO:0016053	organic acid biosynthetic process	False
GO:0008652	cellular amino acid biosynthetic process	False
GO:0043436	oxoacid metabolic process	False
GO:0042743	hydrogen peroxide metabolic process	True
GO:0072593	reactive oxygen species metabolic process	True
GO:0009056	catabolic process	True
GO:0006790	sulfur compound metabolic process	True
GO:1901135	carbohydrate derivative metabolic process	True
GO:0005975	carbohydrate metabolic process	True
GO:0010304	PSII associated light-harvesting complex II catabolic process	True
GO:0017144	drug metabolic process	True
GO:0006629	lipid metabolic process	True
GO:0006793	phosphorus metabolic process	True
GO:0030091	protein repair	True
GO:1901564	organonitrogen compound metabolic process	True
GO:0010155	regulation of proton transport	True
GO:1904062	regulation of cation transmembrane transport	False
GO:2000030	regulation of response to red or far red light	True
GO:0043085	positive regulation of catalytic activity	True
GO:0018298	protein-chromophore linkage	True
GO:0010310	regulation of hydrogen peroxide metabolic process	True
GO:1903426	regulation of reactive oxygen species biosynthetic process	False
GO:0042549	photosystem II stabilization	True
GO:0042548	regulation of photosynthesis, light reaction	False
GO:2000377	regulation of reactive oxygen species metabolic process	True
GO:0043467	regulation of generation of precursor metabolites and energy	True
GO:0035304	regulation of protein dephosphorylation	True
GO:0035303	regulation of dephosphorylation	False
GO:0019220	regulation of phosphate metabolic process	False
GO:0006109	regulation of carbohydrate metabolic process	True
GO:0042537	benzene-containing compound metabolic process	True
GO:0042873	aldonate transmembrane transport	True
GO:0015713	phosphoglycerate transmembrane transport	False
GO:0033013	tetrapyrrole metabolic process	True
GO:0051606	detection of stimulus	True
GO:0044272	sulfur compound biosynthetic process	True
GO:0006534	cysteine metabolic process	False
GO:0000096	sulfur amino acid metabolic process	False
GO:0019344	cysteine biosynthetic process	False
GO:0019760	glucosinolate metabolic process	False
GO:0016137	glycoside metabolic process	False
GO:0009070	serine family amino acid biosynthetic process	False
GO:0000097	sulfur amino acid biosynthetic process	False
GO:0016138	glycoside biosynthetic process	False
GO:0019758	glycosinolate biosynthetic process	False
GO:1901659	glycosyl compound biosynthetic process	False
GO:0019757	glycosinolate metabolic process	False
GO:0044550	secondary metabolite biosynthetic process	False
GO:0016143	S-glycoside metabolic process	False
GO:0016144	S-glycoside biosynthetic process	False
GO:0019761	glucosinolate biosynthetic process	False
GO:0051174	regulation of phosphorus metabolic process	True
GO:0104004	cellular response to environmental stimulus	True
GO:0006364	rRNA processing	True
GO:0016072	rRNA metabolic process	False
GO:0042254	ribosome biogenesis	False
GO:0034470	ncRNA processing	False
GO:0009240	isopentenyl diphosphate biosynthetic process	True
GO:0008299	isoprenoid biosynthetic process	False
GO:0016108	tetraterpenoid metabolic process	False
GO:0016114	terpenoid biosynthetic process	False
GO:0006721	terpenoid metabolic process	False
GO:0019288	isopentenyl diphosphate biosynthetic process, methylerythritol 4-phosphate pathway	False
GO:0030865	cortical cytoskeleton organization	True
GO:0017000	antibiotic biosynthetic process	True
GO:0016999	antibiotic metabolic process	False
GO:0009416	response to light stimulus	True
GO:0009409	response to cold	False
GO:0010114	response to red light	False
GO:0010218	response to far red light	False
GO:0009266	response to temperature stimulus	False
GO:0009637	response to blue light	False
GO:0009642	response to light intensity	False
GO:0009314	response to radiation	False
GO:0009639	response to red or far red light	False
GO:1901264	carbohydrate derivative transport	True
GO:0006979	response to oxidative stress	True
GO:0072521	purine-containing compound metabolic process	True
GO:0046939	nucleotide phosphorylation	True
GO:0042793	plastid transcription	True
GO:0015760	glucose-6-phosphate transport	True
GO:0015717	triose phosphate transport	False
GO:0035436	triose phosphate transmembrane transport	False
GO:0015712	hexose phosphate transport	False
GO:1901661	quinone metabolic process	True
GO:0051641	cellular localization	True
GO:0043933	protein-containing complex subunit organization	True
GO:0034599	cellular response to oxidative stress	True
GO:0000302	response to reactive oxygen species	False
GO:1901701	cellular response to oxygen-containing compound	False
GO:0034614	cellular response to reactive oxygen species	False
GO:0046173	polyol biosynthetic process	True
GO:0033517	myo-inositol hexakisphosphate metabolic process	False
GO:0009697	salicylic acid biosynthetic process	False
GO:0010264	myo-inositol hexakisphosphate biosynthetic process	False
GO:0006633	fatty acid biosynthetic process	False
GO:1901617	organic hydroxy compound biosynthetic process	False
GO:0032958	inositol phosphate biosynthetic process	False
GO:0043647	inositol phosphate metabolic process	False
GO:0006066	alcohol metabolic process	False
GO:0019751	polyol metabolic process	False
GO:0046189	phenol-containing compound biosynthetic process	False
GO:0009696	salicylic acid metabolic process	False
GO:0046365	monosaccharide catabolic process	True
GO:0019318	hexose metabolic process	False
GO:0046364	monosaccharide biosynthetic process	False
GO:0006006	glucose metabolic process	False
GO:0042742	defense response to bacterium	True
GO:0009595	detection of biotic stimulus	False
GO:0009617	response to bacterium	False
GO:0006470	protein dephosphorylation	True
GO:1901566	organonitrogen compound biosynthetic process	True
GO:0042221	response to chemical	True
GO:0000023	maltose metabolic process	True
GO:0061024	membrane organization	True
GO:0010038	response to metal ion	True
GO:0046686	response to cadmium ion	False
GO:0016311	dephosphorylation	True
GO:0005996	monosaccharide metabolic process	True
GO:0044085	cellular component biogenesis	True
GO:0006720	isoprenoid metabolic process	True
GO:0044255	cellular lipid metabolic process	False
GO:0008610	lipid biosynthetic process	False
GO:0009311	oligosaccharide metabolic process	True
GO:0055086	nucleobase-containing small molecule metabolic process	True
GO:0009069	serine family amino acid metabolic process	True
GO:1901700	response to oxygen-containing compound	True
GO:0006636	unsaturated fatty acid biosynthetic process	True
GO:0033559	unsaturated fatty acid metabolic process	True
GO:0044282	small molecule catabolic process	True
GO:0019693	ribose phosphate metabolic process	True
GO:0006644	phospholipid metabolic process	False
GO:0009117	nucleotide metabolic process	False
GO:0009205	purine ribonucleoside triphosphate metabolic process	False
GO:1901137	carbohydrate derivative biosynthetic process	False
GO:0009141	nucleoside triphosphate metabolic process	False
GO:0090407	organophosphate biosynthetic process	False
GO:0009123	nucleoside monophosphate metabolic process	False
GO:0006753	nucleoside phosphate metabolic process	False
GO:0009150	purine ribonucleotide metabolic process	False
GO:0009144	purine nucleoside triphosphate metabolic process	False
GO:0009199	ribonucleoside triphosphate metabolic process	False
GO:0006163	purine nucleotide metabolic process	False
GO:0009259	ribonucleotide metabolic process	False
GO:0010374	stomatal complex development	True
GO:0035690	cellular response to drug	True
GO:0010099	regulation of photomorphogenesis	True
GO:0046490	isopentenyl diphosphate metabolic process	True
GO:0008654	phospholipid biosynthetic process	False
GO:0031399	regulation of protein modification process	True
GO:0032268	regulation of cellular protein metabolic process	False
GO:0034660	ncRNA metabolic process	True
GO:0009126	purine nucleoside monophosphate metabolic process	True
GO:0009161	ribonucleoside monophosphate metabolic process	False
GO:0009167	purine ribonucleoside monophosphate metabolic process	False
GO:0071236	cellular response to antibiotic	True
GO:0010035	response to inorganic substance	True
GO:0016052	carbohydrate catabolic process	True
GO:0022900	electron transport chain	True
GO:0006796	phosphate-containing compound metabolic process	True
GO:1901657	glycosyl compound metabolic process	True
GO:0046677	response to antibiotic	True
GO:0044283	small molecule biosynthetic process	True
GO:1901575	organic substance catabolic process	True
GO:0034622	cellular protein-containing complex assembly	True
GO:0022607	cellular component assembly	False
GO:0022613	ribonucleoprotein complex biogenesis	False
GO:0065003	protein-containing complex assembly	False
GO:0044093	positive regulation of molecular function	True
GO:0016051	carbohydrate biosynthetic process	True
GO:0018958	phenol-containing compound metabolic process	True
GO:0016043	cellular component organization	True
GO:0009862	systemic acquired resistance, salicylic acid mediated signaling pathway	True
GO:0051234	establishment of localization	True
GO:0010196	nonphotochemical quenching	True
GO:1990066	energy quenching	True
GO:0019320	hexose catabolic process	True
GO:0006007	glucose catabolic process	False
GO:0009643	photosynthetic acclimation	True
GO:0009644	response to high light intensity	False
GO:0071214	cellular response to abiotic stimulus	True
GO:0005984	disaccharide metabolic process	True
GO:0051649	establishment of localization in cell	True
GO:0006119	oxidative phosphorylation	True
GO:0044262	cellular carbohydrate metabolic process	True
GO:0005976	polysaccharide metabolic process	False
GO:0006396	RNA processing	True
GO:0010206	photosystem II repair	True
a REVIGO generates GO-BP clusters based on "parent-child" relationship and semantic similarity. The GO-BP terms that are cluster representatives are labeled as "True"; cluster members are labeled as "False", and the font is in gray.
