# Supplementary material for: Cuticle development and the underlying transcriptome–metabolome associations during early seedling establishment
Source: J Exp Bot. 2024 Jul 20;75(20):6500–22. doi: 10.1093/jxb/erae311 (PMC11522977; doi:10.1093/jxb/erae311)
Supplement: erae311_suppl_Supplementary_Table_S7 [file erae311_suppl_supplementary_table_s7.xlsx]

## Sheet: Table S7_ReadMeFirst
Supplementary Table S7. Enrichment analysis for gene ontology terms of biological processes (GO-BP terms) among cuticular wax-associated genes (A) and the enriched terms were further refined by REVIGO (B)

## Sheet: Table S7A
Table S7A. Enrichment analysis for gene ontology terms for biological processes (GO-BP terms) among cuticular wax-associated genes
GO-BP	Term	Number of genes annotated with the GO-BP term in the maize genome	Number of candidate genes annotated with the GO-BP term	Expected number of candidate genes annotated with the GO-BP term by random chance	p-value a	MapMan bin b
GO:0009062	fatty acid catabolic process	395	28	8.55	5.5e-08	Lipid metabolism
GO:0072329	monocarboxylic acid catabolic process	434	29	9.39	1.1e-07	Lipid metabolism
GO:0006635	fatty acid beta-oxidation	292	22	6.32	5.2e-07	Lipid metabolism
GO:0032787	monocarboxylic acid metabolic process	2762	99	59.77	5.8e-07	Lipid metabolism
GO:0034440	lipid oxidation	318	23	6.88	5.9e-07	Lipid metabolism
GO:0030258	lipid modification	476	29	10.3	7.6e-07	Lipid metabolism
GO:0009056	catabolic process	6425	192	139.05	1.2e-06
GO:0019395	fatty acid oxidation	308	22	6.67	1.3e-06	Lipid metabolism
GO:0044242	cellular lipid catabolic process	467	28	10.11	1.6e-06	Lipid metabolism
GO:0044255	cellular lipid metabolic process	2955	102	63.95	2.1e-06	Lipid metabolism
GO:0006605	protein targeting	1336	55	28.91	5.1e-06
GO:0044248	cellular catabolic process	5186	157	112.23	7.3e-06
GO:0055114	oxidation-reduction process	4237	133	91.69	7.5e-06
GO:0009060	aerobic respiration	180	15	3.9	9.9e-06	Cellular respiration
GO:0016054	organic acid catabolic process	758	36	16.4	1.2e-05
GO:0046395	carboxylic acid catabolic process	758	36	16.4	1.2e-05
GO:0006631	fatty acid metabolic process	1113	47	24.09	1.3e-05	Lipid metabolism
GO:0010260	animal organ senescence	187	15	4.05	1.6e-05
GO:0071702	organic substance transport	3744	118	81.02	2.2e-05
GO:0005975	carbohydrate metabolic process	3787	118	81.96	3.7e-05
GO:0051707	response to other organism	2984	97	64.58	4.1e-05
GO:0043207	response to external biotic stimulus	2996	97	64.84	4.8e-05
GO:0009753	response to jasmonic acid	912	39	19.74	5.4e-05
GO:0048859	formation of anatomical boundary	32	6	0.69	5.7e-05
GO:1901575	organic substance catabolic process	5231	153	113.21	5.8e-05
GO:0048513	animal organ development	4586	137	99.25	5.9e-05
GO:0071705	nitrogen compound transport	3521	110	76.2	6.2e-05
GO:0044281	small molecule metabolic process	8622	234	186.59	6.3e-05
GO:0017062	respiratory chain complex III assembly	11	4	0.24	6.4e-05	Cellular respiration
GO:0034551	mitochondrial respiratory chain complex III assembly	11	4	0.24	6.4e-05	Cellular respiration
GO:0015980	energy derivation by oxidation of organic compounds	396	22	8.57	6.4e-05
GO:0009605	response to external stimulus	4276	129	92.54	6.5e-05
GO:0001101	response to acid chemical	3233	102	69.97	8.2e-05
a p-values are corrected to control the false discovery rate < 5%
b Matching MapMan bin that is signficantly enriched (corrected p-value < 0.05) among candidate genes according to Fisher's exact test.

## Sheet: Table S7B
Table S7B. Summarization of cuticular wax-associated GO terms (identified in Supplemental Table S7A) by web server REVIGO.
a REVIGO generates GO-BP clusters based on "parent-child" relationship and semantic similarity. The GO-BP terms that are cluster representatives are labeled as "True"; cluster members are labeled as "False" and written in gray font.	Name	Representative term by REVIGO a
GO:0009062	fatty acid catabolic process	True
GO:0006631	fatty acid metabolic process	False
GO:0019395	fatty acid oxidation	False
GO:0016054	organic acid catabolic process	False
GO:0072329	monocarboxylic acid catabolic process	False
GO:0034440	lipid oxidation	False
GO:0044242	cellular lipid catabolic process	False
GO:0046395	carboxylic acid catabolic process	False
GO:0006635	fatty acid beta-oxidation	False
GO:0009753	response to jasmonic acid	True
GO:0010260	animal organ senescence	True
GO:0034551	mitochondrial respiratory chain complex III assembly	True
GO:0006605	protein targeting	True
GO:0009056	catabolic process	True
GO:0009060	aerobic respiration	True
GO:0015980	energy derivation by oxidation of organic compounds	False
GO:0005975	carbohydrate metabolic process	True
GO:0044281	small molecule metabolic process	True
GO:0009605	response to external stimulus	True
GO:0051707	response to other organism	True
GO:0043207	response to external biotic stimulus	False
GO:0001101	response to acid chemical	True
GO:0048859	formation of anatomical boundary	True
GO:0071702	organic substance transport	True
GO:0044248	cellular catabolic process	True
GO:1901575	organic substance catabolic process	False
GO:0032787	monocarboxylic acid metabolic process	True
GO:0044255	cellular lipid metabolic process	True
GO:0071705	nitrogen compound transport	True
GO:0048513	animal organ development	True
GO:0030258	lipid modification	True
GO:0017062	respiratory chain complex III assembly	True
a REVIGO generates GO-BP clusters based on "parent-child" relationship and semantic similarity. The GO-BP terms that are cluster representatives are labeled as "True"; cluster members are labeled as "False" and written in gray font.
