# Supplementary material for: Cuticle development and the underlying transcriptome–metabolome associations during early seedling establishment
Source: J Exp Bot. 2024 Jul 20;75(20):6500–22. doi: 10.1093/jxb/erae311 (PMC11522977; doi:10.1093/jxb/erae311)
Supplement: erae311_suppl_Supplementary_Table_S8 [file erae311_suppl_supplementary_table_s8.xlsx]

## Sheet: Table S8_ReadMeFirst
Supplementary Table S8. Enrichment analysis of gene ontology terms for biological processes (GO-BP terms) among lipidized cell wall (LCW) monomer- and cuticular wax-associated genes (A) and the enriched terms were further refined by REVIGO (B).

## Sheet: Table S8A
Table S8A. Enrichment analysis for gene ontology terms for biological processes (GO-BP terms) among lipiddized cell wall (LCW) monomer- and cuticular wax-associated genes
GO-BP	Term	Number of genes annotated with the GO-BP term in the maize genome	Number of candidate genes annotated with the GO-BP term	Expected number of candidate genes annotated with the GO-BP term by random chance	p-value a	MapMan bin b
GO:0009768	photosynthesis, light harvesting in photosystem I	24	16	0.23	2.8e-27	Photosynthesis
GO:0009765	photosynthesis, light harvesting	60	18	0.58	2.2e-22	Photosynthesis
GO:0044272	sulfur compound biosynthetic process	852	47	8.21	6.2e-22
GO:0010207	photosystem II assembly	219	27	2.11	7.3e-22	Photosynthesis
GO:0022900	electron transport chain	348	32	3.35	9.9e-22
GO:0009070	serine family amino acid biosynthetic process	354	31	3.41	1.8e-20	Amino acid metabolism
GO:0019344	cysteine biosynthetic process	331	30	3.19	2.9e-20
GO:0006534	cysteine metabolic process	346	30	3.33	1e-19
GO:0000097	sulfur amino acid biosynthetic process	503	35	4.85	1e-19	Amino acid metabolism
GO:0009767	photosynthetic electron transport chain	117	20	1.13	2.1e-19	Photosynthesis
GO:0009773	photosynthetic electron transport in photosystem I	66	16	0.64	2.2e-18	Photosynthesis
GO:0010114	response to red light	198	23	1.91	3.2e-18	External stimuli response
GO:0009637	response to blue light	231	24	2.23	8.1e-18	External stimuli response
GO:0000096	sulfur amino acid metabolic process	590	35	5.69	1.6e-17	Amino acid metabolism
GO:0009069	serine family amino acid metabolic process	459	31	4.42	3.2e-17	Amino acid metabolism
GO:0018298	protein-chromophore linkage	63	15	0.61	3.5e-17
GO:0010218	response to far red light	196	22	1.89	3.7e-17	External stimuli response
GO:0006790	sulfur compound metabolic process	1538	55	14.82	5.9e-17
GO:0008652	cellular amino acid biosynthetic process	1004	43	9.68	4e-16	Amino acid metabolism
GO:0046394	carboxylic acid biosynthetic process	2358	68	22.73	4.6e-16
GO:0016053	organic acid biosynthetic process	2359	68	22.74	4.7e-16
GO:0051186	cofactor metabolic process	2567	71	24.74	7.7e-16
GO:0055114	oxidation-reduction process	4237	96	40.84	8.6e-16
GO:0010155	regulation of proton transport	112	17	1.08	8.7e-16
GO:0044281	small molecule metabolic process	8622	152	83.1	9.3e-16
GO:1904062	regulation of cation transmembrane transport	114	17	1.1	1.2e-15
GO:0035304	regulation of protein dephosphorylation	212	21	2.04	2.5e-15
GO:1901566	organonitrogen compound biosynthetic process	5445	111	52.48	3.8e-15
GO:0035303	regulation of dephosphorylation	219	21	2.11	4.8e-15
GO:0034285	response to disaccharide	372	26	3.59	5.5e-15	External stimuli response
GO:1901607	alpha-amino acid biosynthetic process	768	36	7.4	7.9e-15	Amino acid metabolism
GO:0044283	small molecule biosynthetic process	4299	94	41.43	1.7e-14
GO:0009744	response to sucrose	366	25	3.53	3.1e-14	External stimuli response
GO:0043436	oxoacid metabolic process	4566	97	44.01	3.3e-14
GO:0009639	response to red or far red light	764	35	7.36	3.7e-14	External stimuli response
GO:0006082	organic acid metabolic process	4624	97	44.57	7.1e-14
GO:1902600	proton transmembrane transport	328	23	3.16	2e-13
GO:0006739	NADP metabolic process	332	23	3.2	2.5e-13
GO:0072524	pyridine-containing compound metabolic process	737	33	7.1	3.9e-13
GO:0009644	response to high light intensity	374	24	3.6	4e-13	External stimuli response
GO:0019682	glyceraldehyde-3-phosphate metabolic process	529	28	5.1	4.8e-13
GO:0019752	carboxylic acid metabolic process	4401	92	42.42	4.8e-13
GO:0006081	cellular aldehyde metabolic process	713	32	6.87	8.4e-13
GO:0046496	nicotinamide nucleotide metabolic process	717	32	6.91	9.7e-13
GO:0019362	pyridine nucleotide metabolic process	723	32	6.97	1.2e-12
GO:0006732	coenzyme metabolic process	1368	44	13.18	3.6e-12	Coenzyme metabolism
GO:0006098	pentose-phosphate shunt	310	21	2.99	4.3e-12
GO:0051156	glucose 6-phosphate metabolic process	310	21	2.99	4.3e-12
GO:0006733	oxidoreduction coenzyme metabolic process	858	34	8.27	4.9e-12	Coenzyme metabolism
GO:0009657	plastid organization	729	31	7.03	7.7e-12
GO:1901605	alpha-amino acid metabolic process	1138	39	10.97	1e-11	Amino acid metabolism
GO:0034765	regulation of ion transmembrane transport	335	21	3.23	1.9e-11
GO:0006740	NADPH regeneration	206	17	1.99	2.2e-11
GO:0009642	response to light intensity	500	25	4.82	3e-11	External stimuli response
GO:0034762	regulation of transmembrane transport	346	21	3.33	3.4e-11
GO:0006812	cation transport	2032	53	19.58	5.2e-11
GO:1901615	organic hydroxy compound metabolic process	1636	46	15.77	1e-10
GO:0009628	response to abiotic stimulus	5671	102	54.66	1.5e-10	External stimuli response
GO:0019320	hexose catabolic process	584	26	5.63	1.5e-10
GO:0006364	rRNA processing	725	29	6.99	1.6e-10
GO:0019725	cellular homeostasis	1102	36	10.62	2.5e-10
GO:0016072	rRNA metabolic process	742	29	7.15	2.7e-10
GO:0006520	cellular amino acid metabolic process	1936	50	18.66	2.7e-10	Amino acid metabolism
GO:0065003	protein-containing complex assembly	1938	50	18.68	2.8e-10
GO:0046365	monosaccharide catabolic process	604	26	5.82	3e-10
GO:0043094	cellular metabolic compound salvage	314	19	3.03	3.1e-10
GO:0006006	glucose metabolic process	799	30	7.7	3.4e-10
GO:1901135	carbohydrate derivative metabolic process	3824	77	36.86	3.7e-10
GO:0005996	monosaccharide metabolic process	1033	34	9.96	6.6e-10
GO:0034622	cellular protein-containing complex assembly	1751	46	16.88	9e-10
GO:0009743	response to carbohydrate	1392	40	13.42	1e-09	External stimuli response
GO:0006811	ion transport	3104	66	29.92	1e-09
GO:0006007	glucose catabolic process	550	24	5.3	1.1e-09
GO:0022607	cellular component assembly	2625	59	25.3	1.2e-09
GO:0070838	divalent metal ion transport	512	23	4.93	1.5e-09
GO:0072511	divalent inorganic cation transport	516	23	4.97	1.7e-09
GO:1901564	organonitrogen compound metabolic process	17493	226	168.6	1.9e-09
GO:0043933	protein-containing complex subunit organization	2122	51	20.45	2.1e-09
GO:0051049	regulation of transport	662	26	6.38	2.1e-09
GO:0009853	photorespiration	251	16	2.42	3.8e-09	Photosynthesis
GO:0006470	protein dephosphorylation	733	27	7.06	4e-09
GO:0019318	hexose metabolic process	891	30	8.59	4.2e-09
GO:0043269	regulation of ion transport	452	21	4.36	4.3e-09
GO:0006810	transport	9406	141	90.66	4.5e-09
GO:0000023	maltose metabolic process	194	14	1.87	7.5e-09
GO:0019637	organophosphate metabolic process	3422	68	32.98	8.4e-09
GO:0055082	cellular chemical homeostasis	709	26	6.83	8.5e-09
GO:0032879	regulation of localization	765	27	7.37	9.7e-09
GO:0009314	response to radiation	2300	52	22.17	1.1e-08	External stimuli response
GO:0044255	cellular lipid metabolic process	2955	61	28.48	1.4e-08	Lipid metabolism
GO:0009416	response to light stimulus	2184	50	21.05	1.4e-08	External stimuli response
GO:0016143	S-glycoside metabolic process	315	17	3.04	1.5e-08
GO:0019757	glycosinolate metabolic process	315	17	3.04	1.5e-08
GO:0019760	glucosinolate metabolic process	315	17	3.04	1.5e-08
GO:0034470	ncRNA processing	950	30	9.16	1.8e-08
GO:1901617	organic hydroxy compound biosynthetic process	956	30	9.21	2e-08
GO:0016144	S-glycoside biosynthetic process	249	15	2.4	2.5e-08
GO:0019758	glycosinolate biosynthetic process	249	15	2.4	2.5e-08
GO:0019761	glucosinolate biosynthetic process	249	15	2.4	2.5e-08
GO:0030003	cellular cation homeostasis	601	23	5.79	2.9e-08
GO:0016311	dephosphorylation	1092	32	10.52	3.3e-08
GO:0008610	lipid biosynthetic process	2180	49	21.01	3.6e-08	Lipid metabolism
GO:0006873	cellular ion homeostasis	659	24	6.35	3.7e-08
GO:0019252	starch biosynthetic process	262	15	2.53	4.9e-08
GO:0015672	monovalent inorganic cation transport	724	25	6.98	5.3e-08
GO:0098662	inorganic cation transmembrane transport	733	25	7.06	6.7e-08
GO:0006629	lipid metabolic process	4096	74	39.48	8.4e-08	Lipid metabolism
GO:0051234	establishment of localization	10162	144	97.94	1.2e-07
GO:0051246	regulation of protein metabolic process	1340	35	12.92	1.2e-07
GO:1901137	carbohydrate derivative biosynthetic process	2062	46	19.87	1.2e-07
GO:0015994	chlorophyll metabolic process	323	16	3.11	1.3e-07
GO:0031399	regulation of protein modification process	762	25	7.34	1.4e-07
GO:0019220	regulation of phosphate metabolic process	888	27	8.56	2e-07
GO:0051174	regulation of phosphorus metabolic process	888	27	8.56	2e-07
GO:0098655	cation transmembrane transport	834	26	8.04	2.1e-07
GO:0009266	response to temperature stimulus	1838	42	17.71	2.4e-07	External stimuli response
GO:0006793	phosphorus metabolic process	8906	129	85.84	2.5e-07
GO:0032268	regulation of cellular protein metabolic process	1260	33	12.14	2.7e-07
GO:0051188	cofactor biosynthetic process	1138	31	10.97	2.7e-07
GO:0042254	ribosome biogenesis	1078	30	10.39	2.7e-07
GO:0055080	cation homeostasis	736	24	7.09	2.8e-07
GO:0006796	phosphate-containing compound metabolic process	8832	128	85.12	2.8e-07
GO:0009814	defense response	920	27	8.87	4e-07	External stimuli response
GO:0044085	cellular component biogenesis	4114	72	39.65	4.4e-07
GO:0016052	carbohydrate catabolic process	1117	30	10.77	5.7e-07
GO:0009746	response to hexose	321	15	3.09	6.6e-07	External stimuli response
GO:0006778	porphyrin-containing compound metabolic process	414	17	3.99	7.3e-07
GO:0034284	response to monosaccharide	329	15	3.17	9e-07	External stimuli response
GO:0009749	response to glucose	174	11	1.68	1.1e-06	External stimuli response
GO:0033013	tetrapyrrole metabolic process	429	17	4.13	1.2e-06
GO:0009697	salicylic acid biosynthetic process	254	13	2.45	1.3e-06
GO:0010033	response to organic substance	5828	91	56.17	1.5e-06	External stimuli response
GO:1901659	glycosyl compound biosynthetic process	389	16	3.75	1.5e-06
GO:0005982	starch metabolic process	346	15	3.33	1.7e-06
GO:0009696	salicylic acid metabolic process	302	14	2.91	1.7e-06
GO:0098660	inorganic ion transmembrane transport	875	25	8.43	1.7e-06
GO:0009250	glucan biosynthetic process	649	21	6.26	1.8e-06
GO:0042537	benzene-containing compound metabolic process	395	16	3.81	1.8e-06
GO:0009117	nucleotide metabolic process	2566	50	24.73	1.8e-06
GO:0006090	pyruvate metabolic process	708	22	6.82	1.9e-06
GO:0019693	ribose phosphate metabolic process	2063	43	19.88	1.9e-06
GO:0005984	disaccharide metabolic process	352	15	3.39	2.1e-06
GO:0006753	nucleoside phosphate metabolic process	2584	50	24.9	2.2e-06
GO:0042742	defense response to bacterium	889	25	8.57	2.3e-06	External stimuli response
GO:0055086	nucleobase-containing small molecule metabolic process	2815	53	27.13	2.4e-06
GO:0015977	carbon fixation	41	6	0.4	2.6e-06
GO:0017144	drug metabolic process	2604	50	25.1	2.8e-06
GO:0032787	monocarboxylic acid metabolic process	2762	52	26.62	3e-06
GO:0017000	antibiotic biosynthetic process	366	15	3.53	3.3e-06
GO:0072330	monocarboxylic acid biosynthetic process	1550	35	14.94	3.4e-06
GO:0034976	response to endoplasmic reticulum stress	680	21	6.55	3.6e-06	External stimuli response
GO:0019253	reductive pentose-phosphate cycle	25	5	0.24	3.7e-06
GO:0050801	ion homeostasis	916	25	8.83	3.9e-06
GO:0008299	isoprenoid biosynthetic process	804	23	7.75	4.4e-06
GO:0019685	photosynthesis	26	5	0.25	4.5e-06	Photosynthesis
GO:0042221	response to chemical	9200	127	88.67	4.6e-06	External stimuli response
GO:0016999	antibiotic metabolic process	926	25	8.92	4.7e-06
GO:0042440	pigment metabolic process	749	22	7.22	4.7e-06
GO:0034660	ncRNA metabolic process	1308	31	12.61	4.8e-06
GO:0046189	phenol-containing compound biosynthetic process	286	13	2.76	5e-06
GO:0043900	regulation of multi-organism process	291	13	2.8	6e-06
GO:0018958	phenol-containing compound metabolic process	345	14	3.33	7.9e-06
GO:0022613	ribonucleoprotein complex biogenesis	1344	31	12.95	8.3e-06
GO:0016051	carbohydrate biosynthetic process	1618	35	15.59	8.5e-06
GO:0051179	localization	11961	155	115.28	8.8e-06
GO:0006720	isoprenoid metabolic process	907	24	8.74	1e-05
GO:0048878	chemical homeostasis	1169	28	11.27	1.2e-05
GO:0061024	membrane organization	1043	26	10.05	1.2e-05
GO:0010257	NADH dehydrogenase complex assembly	32	5	0.31	1.3e-05
GO:0043085	positive regulation of catalytic activity	743	21	7.16	1.4e-05
GO:0009311	oligosaccharide metabolic process	465	16	4.48	1.4e-05
GO:0042550	photosystem I stabilization	6	3	0.06	1.7e-05	Photosynthesis
GO:0098542	defense response to other organism	1973	39	19.02	2e-05	External stimuli response
GO:0005975	carbohydrate metabolic process	3787	62	36.5	2.6e-05
GO:0010109	regulation of photosynthesis	61	6	0.59	2.7e-05	Photosynthesis
GO:0044282	small molecule catabolic process	2153	41	20.75	2.8e-05
GO:0009645	response to low light intensity stimulus	19	4	0.18	2.9e-05	External stimuli response
GO:0018198	peptidyl-cysteine modification	19	4	0.18	2.9e-05
GO:0010258	NADH dehydrogenase complex (plastoquinone) assembly	7	3	0.07	3e-05
GO:0009595	detection of biotic stimulus	164	9	1.58	3.3e-05	External stimuli response
GO:0009627	systemic acquired resistance	675	19	6.51	3.7e-05
GO:0051649	establishment of localization in cell	3510	58	33.83	3.8e-05
GO:0044093	positive regulation of molecular function	799	21	7.7	4e-05
GO:1901700	response to oxygen-containing compound	4780	73	46.07	4.5e-05	External stimuli response
GO:0009750	response to fructose	261	11	2.52	5.2e-05	External stimuli response
GO:0046467	membrane lipid biosynthetic process	361	13	3.48	5.7e-05	Lipid metabolism
GO:0034220	ion transmembrane transport	1562	32	15.05	5.9e-05
GO:0016137	glycoside metabolic process	365	13	3.52	6.4e-05
GO:0006066	alcohol metabolic process	1021	24	9.84	6.6e-05
GO:0035556	intracellular signal transduction	2397	43	23.1	7.1e-05
GO:0016138	glycoside biosynthetic process	272	11	2.62	7.6e-05
GO:0015995	chlorophyll biosynthetic process	184	9	1.77	8.1e-05
GO:0009617	response to bacterium	1242	27	11.97	8.6e-05	External stimuli response
GO:1901575	organic substance catabolic process	5231	77	50.42	9e-05
GO:0009780	photosynthetic NADP+ reduction	2	2	0.02	9.3e-05
GO:0009108	coenzyme biosynthetic process	788	20	7.59	9.7e-05	Coenzyme metabolism
GO:0006643	membrane lipid metabolic process	436	14	4.2	0.0001	Lipid metabolism
GO:0002831	regulation of response to biotic stimulus	190	9	1.83	0.0001	External stimuli response
GO:0030001	metal ion transport	1396	29	13.45	0.0001
a p-values are corrected to control the false discovery rate < 5%
b Matching MapMan bin that is signficantly enriched (corrected p-value < 0.05) among candidate genes according to Fisher's exact test.

## Sheet: Table S8B
Table S8B. Summarization of LCW monomer- and cuticular wax-associated GO terms (identified in Supplemental Table S8A) by REVIGO.
GO_BP	Name	Representative term by REVIGO a
GO:0009768	photosynthesis, light harvesting in photosystem I	True
GO:0010207	photosystem II assembly	False
GO:0009773	photosynthetic electron transport in photosystem I	False
GO:0009765	photosynthesis, light harvesting	False
GO:0009767	photosynthetic electron transport chain	False
GO:0010114	response to red light	True
GO:0010218	response to far red light	False
GO:0010155	regulation of proton transport	True
GO:0034762	regulation of transmembrane transport	False
GO:0043269	regulation of ion transport	False
GO:1904062	regulation of cation transmembrane transport	False
GO:0051049	regulation of transport	False
GO:0034765	regulation of ion transmembrane transport	False
GO:0051179	localization	True
GO:1902600	proton transmembrane transport	True
GO:0006812	cation transport	False
GO:0030001	metal ion transport	False
GO:0098660	inorganic ion transmembrane transport	False
GO:0098662	inorganic cation transmembrane transport	False
GO:0034220	ion transmembrane transport	False
GO:0098655	cation transmembrane transport	False
GO:0009657	plastid organization	True
GO:0006739	NADP metabolic process	True
GO:0042440	pigment metabolic process	True
GO:0000023	maltose metabolic process	True
GO:0009853	photorespiration	True
GO:0019682	glyceraldehyde-3-phosphate metabolic process	True
GO:1901615	organic hydroxy compound metabolic process	True
GO:0015977	carbon fixation	True
GO:0044272	sulfur compound biosynthetic process	True
GO:0000096	sulfur amino acid metabolic process	False
GO:0019760	glucosinolate metabolic process	False
GO:0016137	glycoside metabolic process	False
GO:0016138	glycoside biosynthetic process	False
GO:0019758	glycosinolate biosynthetic process	False
GO:1901659	glycosyl compound biosynthetic process	False
GO:0019757	glycosinolate metabolic process	False
GO:0016143	S-glycoside metabolic process	False
GO:0016144	S-glycoside biosynthetic process	False
GO:0019761	glucosinolate biosynthetic process	False
GO:0043094	cellular metabolic compound salvage	True
GO:0006081	cellular aldehyde metabolic process	True
GO:0018298	protein-chromophore linkage	True
GO:0044281	small molecule metabolic process	True
GO:0006790	sulfur compound metabolic process	True
GO:1901135	carbohydrate derivative metabolic process	True
GO:0044255	cellular lipid metabolic process	True
GO:0006720	isoprenoid metabolic process	False
GO:0008610	lipid biosynthetic process	False
GO:0017144	drug metabolic process	True
GO:0072524	pyridine-containing compound metabolic process	True
GO:0006793	phosphorus metabolic process	True
GO:1901564	organonitrogen compound metabolic process	True
GO:0006629	lipid metabolic process	True
GO:0005975	carbohydrate metabolic process	True
GO:0035304	regulation of protein dephosphorylation	True
GO:0035303	regulation of dephosphorylation	False
GO:0019220	regulation of phosphate metabolic process	False
GO:0019725	cellular homeostasis	True
GO:0030003	cellular cation homeostasis	False
GO:0048878	chemical homeostasis	False
GO:0050801	ion homeostasis	False
GO:0055080	cation homeostasis	False
GO:0055082	cellular chemical homeostasis	False
GO:0006873	cellular ion homeostasis	False
GO:0002831	regulation of response to biotic stimulus	True
GO:0032879	regulation of localization	True
GO:0043085	positive regulation of catalytic activity	True
GO:0009744	response to sucrose	True
GO:0009750	response to fructose	False
GO:0034285	response to disaccharide	False
GO:0009749	response to glucose	False
GO:0034284	response to monosaccharide	False
GO:0009746	response to hexose	False
GO:0042550	photosystem I stabilization	True
GO:0010109	regulation of photosynthesis	True
GO:0015994	chlorophyll metabolic process	True
GO:0015995	chlorophyll biosynthetic process	False
GO:0006778	porphyrin-containing compound metabolic process	False
GO:0042537	benzene-containing compound metabolic process	True
GO:0018198	peptidyl-cysteine modification	True
GO:0009628	response to abiotic stimulus	True
GO:0033013	tetrapyrrole metabolic process	True
GO:0009070	serine family amino acid biosynthetic process	True
GO:0009069	serine family amino acid metabolic process	False
GO:1901605	alpha-amino acid metabolic process	False
GO:0046394	carboxylic acid biosynthetic process	False
GO:0032787	monocarboxylic acid metabolic process	False
GO:0019752	carboxylic acid metabolic process	False
GO:0006520	cellular amino acid metabolic process	False
GO:0072330	monocarboxylic acid biosynthetic process	False
GO:1901607	alpha-amino acid biosynthetic process	False
GO:0016053	organic acid biosynthetic process	False
GO:0019344	cysteine biosynthetic process	False
GO:0008652	cellular amino acid biosynthetic process	False
GO:0006534	cysteine metabolic process	False
GO:0000097	sulfur amino acid biosynthetic process	False
GO:0043436	oxoacid metabolic process	False
GO:1901617	organic hydroxy compound biosynthetic process	True
GO:0009697	salicylic acid biosynthetic process	False
GO:0018958	phenol-containing compound metabolic process	False
GO:0006066	alcohol metabolic process	False
GO:0046189	phenol-containing compound biosynthetic process	False
GO:0009696	salicylic acid metabolic process	False
GO:0006470	protein dephosphorylation	True
GO:0051246	regulation of protein metabolic process	True
GO:0017000	antibiotic biosynthetic process	True
GO:0016999	antibiotic metabolic process	False
GO:0006364	rRNA processing	True
GO:0016072	rRNA metabolic process	False
GO:0042254	ribosome biogenesis	False
GO:0034470	ncRNA processing	False
GO:0098542	defense response to other organism	True
GO:0009627	systemic acquired resistance	False
GO:0009595	detection of biotic stimulus	False
GO:0009617	response to bacterium	False
GO:0042742	defense response to bacterium	False
GO:0051174	regulation of phosphorus metabolic process	True
GO:0010258	NADH dehydrogenase complex (plastoquinone) assembly	True
GO:0046365	monosaccharide catabolic process	True
GO:0035556	intracellular signal transduction	True
GO:0043933	protein-containing complex subunit organization	True
GO:0006811	ion transport	True
GO:0034976	response to endoplasmic reticulum stress	True
GO:0019637	organophosphate metabolic process	True
GO:1901566	organonitrogen compound biosynthetic process	True
GO:0042221	response to chemical	True
GO:0046496	nicotinamide nucleotide metabolic process	True
GO:0019362	pyridine nucleotide metabolic process	False
GO:0019252	starch biosynthetic process	True
GO:0005982	starch metabolic process	False
GO:0009250	glucan biosynthetic process	False
GO:0061024	membrane organization	True
GO:0016311	dephosphorylation	True
GO:0010257	NADH dehydrogenase complex assembly	True
GO:0009311	oligosaccharide metabolic process	True
GO:0051156	glucose 6-phosphate metabolic process	True
GO:0010033	response to organic substance	True
GO:1901700	response to oxygen-containing compound	False
GO:0044283	small molecule biosynthetic process	True
GO:0006082	organic acid metabolic process	False
GO:0044085	cellular component biogenesis	True
GO:0051649	establishment of localization in cell	True
GO:0006098	pentose-phosphate shunt	True
GO:0006740	NADPH regeneration	False
GO:0009780	photosynthetic NADP+ reduction	False
GO:0006090	pyruvate metabolic process	True
GO:0009743	response to carbohydrate	True
GO:0005996	monosaccharide metabolic process	True
GO:0044282	small molecule catabolic process	True
GO:0034660	ncRNA metabolic process	True
GO:0016052	carbohydrate catabolic process	True
GO:0019253	reductive pentose-phosphate cycle	True
GO:0019685	photosynthesis, dark reaction	True
GO:0009637	response to blue light	True
GO:0009639	response to red or far red light	False
GO:0009642	response to light intensity	False
GO:0009416	response to light stimulus	False
GO:1901137	carbohydrate derivative biosynthetic process	True
GO:0019693	ribose phosphate metabolic process	False
GO:0006796	phosphate-containing compound metabolic process	True
GO:0009644	response to high light intensity	True
GO:0009645	response to low light intensity stimulus	False
GO:0022900	electron transport chain	True
GO:0055086	nucleobase-containing small molecule metabolic process	True
GO:1901575	organic substance catabolic process	True
GO:0044093	positive regulation of molecular function	True
GO:0009314	response to radiation	True
GO:0009266	response to temperature stimulus	False
GO:0016051	carbohydrate biosynthetic process	True
GO:0006810	transport	True
GO:0051234	establishment of localization	False
GO:0046467	membrane lipid biosynthetic process	True
GO:0019320	hexose catabolic process	True
GO:0006006	glucose metabolic process	False
GO:0019318	hexose metabolic process	False
GO:0006007	glucose catabolic process	False
GO:0006643	membrane lipid metabolic process	True
GO:0022607	cellular component assembly	True
GO:0034622	cellular protein-containing complex assembly	False
GO:0022613	ribonucleoprotein complex biogenesis	False
GO:0065003	protein-containing complex assembly	False
GO:0032268	regulation of cellular protein metabolic process	True
GO:0031399	regulation of protein modification process	False
GO:0008299	isoprenoid biosynthetic process	True
GO:0005984	disaccharide metabolic process	True
GO:0009117	nucleotide metabolic process	True
GO:0006753	nucleoside phosphate metabolic process	False
a REVIGO generates GO-BP clusters based on "parent-child" relationship and semantic similarity. The GO-BP terms that are cluster representatives are labeled as "True"; cluster members are labeled as "False" and written in gray font.
