# Supplementary material for: Cuticle development and the underlying transcriptome–metabolome associations during early seedling establishment
Source: J Exp Bot. 2024 Jul 20;75(20):6500–22. doi: 10.1093/jxb/erae311 (PMC11522977; doi:10.1093/jxb/erae311)
Supplement: erae311_suppl_Supplementary_Table_S9 [file erae311_suppl_supplementary_table_s9.xlsx]

## Sheet: Table S9
Table S9. List of putative cuticle-related genes identified by the multi-omics integration pipeline and assigned to the significantly enriched metabolic processes (as presented in each following tab) according to the enrichment analysis of gene ontology terms and MapMan function bins. The expression of these genes are plotted in Supplemental Figs. S8 and S9. A hypothetical model is presented in F…
Descriptions of the columns that appear in each tab are provided as below:
Pathways	The branch pathways, reactions, or functions in which the putative cuticle-related genes participate for a metabolic process
B73 v4 identifier	B73 v4 idnetifier of the gene according to MaizeGDB
Gene name	The gene name is derived from MaizeGDB or from its orthologs that are inferred by MaizeGDB or the MapMan4 protein classification and annotation platform
Candidates	The putative cuticle-related genes are selected according to their association with the compositional changes of lipidized cell wall (LCW) monomers (LCW monomer-associated), cuticular waxes (cuticular wax-associated), or both (LCW monomer- and cuticular-wax associated).
Functional description	The function of a candidate is derived from Maize Genetics and Genomics Database (maizegdb.org) or the MapMan4 protein classification and annotation platform
Arabidopsis ortholog	The Arabidopsis ortholog identifiers are acquired from Maize Genetics and Genomics Database (maizegdb.org)
Functional description of Arabidopsis ortholog	The functional description of Arabidopsis orthologs are acquired from TAIR database.

## Sheet: Table S9A
Photosynthesis
Pathways	B73 v4 identifier	Gene name	Candidates	Functional description	Arabidopsis ortholog	Functional description of Arabidopsis ortholog
Dark reactions	Zm00001d052519	CA1P	LCW monomer-associated	Probable 2-carboxy-D-arabinitol-1-phosphatase	AT5G22620	encodes a putative 2-carboxy-D-arabinitol 1-phosphate phosphatase
Dark reactions	Zm00001d035001	FDX1	LCW monomer-associated	Ferredoxin1	AT1G10960	Phosphatidylinositol 4-phosphate 5-kinase (PIP5K) enzyme family member.
Dark reactions	Zm00001d035003	FDX2	LCW monomer-associated	Ferredoxin2	AT1G10960	Phosphatidylinositol 4-phosphate 5-kinase (PIP5K) enzyme family member.
Dark reactions	Zm00001d034760	FDX3	LCW monomer-associated	Ferredoxin-3, chloroplastic	not available
Dark reactions	Zm00001d011833	FNR	LCW monomer-associated	Ferredoxin--NADP reductase leaf isozyme 1 chloroplastic	AT1G20020	Encodes a leaf-type ferredoxin:NADP(H) oxidoreductase. It is present in both chloroplast stroma and thylakoid membranes but is more abundant in the stroma The mRNA is cell-to-cell mobile.
Dark reactions	Zm00001d045575	FNR3	LCW monomer-associated	Ferredoxin--NADP reductase leaf isozyme 1 chloroplastic	AT1G20020	Encodes a leaf-type ferredoxin:NADP(H) oxidoreductase. It is present in both chloroplast stroma and thylakoid membranes but is more abundant in the stroma The mRNA is cell-to-cell mobile.
Dark reactions	Zm00001d006833	GAPDH	LCW monomer-associated	Glyceraldehyde-3-phosphate dehydrogenase A	AT2G04039	NdhV is loosely associated with the NDH complex and is required for stabilizing NDH subcomplexes A and E.
Dark reactions	Zm00001d027488	GPB1	LCW monomer-associated	Glyceraldehyde phosphate dehydrogenase B1	AT1G42970	Encodes chloroplast localized glyceraldehyde-3-phosphate dehydrogenase that can use both NADH and NADPH to reduce 1,3-diphosphate glycerate. It forms A2B2 heterotetramers with GapA forms of the GADPH enzyme. These complexes are active in the light under reducing conditions, but show reduced NADPH-dependent activity in response to oxidized thioredoxins and increased NAD(H)/NADP(H) ratios due to th…
Dark reactions	Zm00001d007366	HAD	LCW monomer-associated	Haloacid dehalogenase-like hydrolase domain-containing protein	AT3G48420	Phosphatase like protein, located in chloroplast, involved in response to H2O2.
Dark reactions	Zm00001d030127	LRGB	LCW monomer-associated	Plastidal glycolate/glycerate translocator 1 chloroplastic	AT1G32080	Encodes a plant LrgAB/CidAB protein localized to the chloroplast envelope that is involved in chloroplast development, carbon partitioning, ABA/drought response, and leaf senescence. The gene may have evolved from gene fusion of bacterial lrgA and lrgB.
Dark reactions	Zm00001d031899	MDH6	LCW monomer-associated	Malate dehydrogenase6	AT5G58330	lactate/malate dehydrogenase family protein;(source:Araport11)
Dark reactions	Zm00001d030048	PFKB	LCW monomer-associated	PfkB-like carbohydrate kinase family protein	AT4G27600	Encodes a phosphofructokinase B-type carbohydrate kinase family protein, NARA5. Regulates photosynthetic gene expression.
Dark reactions	Zm00001d000164	PRK	LCW monomer-associated	Phosphoribulokinase chloroplastic	AT1G32060	Phosphoribulokinase is an essential enzyme of the Calvin-Benson-Bassham (CBB) cycle (photosynthetic carbon fixation). It catalyzes the ATP-dependent conversion of ribulose-5-phosphate (Ru5P) to ribulose-1,5-bisphosphate.
Dark reactions	Zm00001d017711	PRK1	LCW monomer-associated	Phosphoribulokinase	AT1G32060	Phosphoribulokinase is an essential enzyme of the Calvin-Benson-Bassham (CBB) cycle (photosynthetic carbon fixation). It catalyzes the ATP-dependent conversion of ribulose-5-phosphate (Ru5P) to ribulose-1,5-bisphosphate.
Dark reactions	Zm00001d048593	RCA2	LCW monomer-associated	RUBISCO activase2	AT2G39730	Rubisco activase, a nuclear-encoded chloroplast protein that consists of two isoforms arising from alternative splicing in most plants. Required for the light activation of rubisco. Involved in jasmonate-induced leaf senescence.
Dark reactions	Zm00001d027841	RPE1	LCW monomer-associated	Ribulose-phosphate 3-epimerase	AT5G61410	Ribulose-5-phosphate-3-epimerase, which is a critical enzyme involved in the Calvin-Benson cycle and oxidative pentose phosphate pathways in higher plants. Plays an important role in the Calvin-Benson cycle and influences the photosynthetic capacity of chloroplasts.
Dark reactions	Zm00001d042840	SHBP1	LCW monomer-associated	Sedoheptulose-1,7-bisphosphatase chloroplastic	AT3G55800	Encodes the chloroplast enzyme sedoheptulose-1,7-bisphosphatase (SBPase), involved in the carbon reduction of the Calvin cycle. Increase in SBPase activity in transgenic lines accumulate up to 50% more sucrose and starch than wild-type. The mRNA is cell-to-cell mobile.
Dark reactions	Zm00001d028562	FBP2	LCW monomer- and cuticular wax-associated	Fructose-1,6-bisphosphatase	AT3G54050	Encodes a chloroplastic fructose 1,6-bisphosphate phosphatase. also known as HCEF1 (High Cyclic Electron Flow 1). hcef1 mutants have constitutively elevated electron flow (CEFI) and plants with antisense suppression of this enzyme have higher levels of net leaf photosynthesis and increased sucrose biosynthesis. The mRNA is cell-to-cell mobile.
Dark reactions	Zm00001d035002	FDX5	LCW monomer- and cuticular wax-associated	Ferredoxin5	AT1G10960	Phosphatidylinositol 4-phosphate 5-kinase (PIP5K) enzyme family member.
Dark reactions	Zm00001d042049	FNR4	LCW monomer- and cuticular wax-associated	Ferredoxin	AT1G20020	Encodes a leaf-type ferredoxin:NADP(H) oxidoreductase. It is present in both chloroplast stroma and thylakoid membranes but is more abundant in the stroma The mRNA is cell-to-cell mobile.
Dark reactions	Zm00001d023699	GCSH1	LCW monomer- and cuticular wax-associated	Glycine cleavage system protein H1	AT1G32470	Single hybrid motif superfamily protein;(source:Araport11)
Dark reactions	Zm00001d035737	GLYK	LCW monomer- and cuticular wax-associated	D-glycerate 3-kinase chloroplastic	AT1G80380	encodes a glycerate kinase which catalyzes the last step of photorespiration C2 cycle.
Dark reactions	Zm00001d022107	GPA	LCW monomer- and cuticular wax-associated	Glyceraldehyde-3-phosphate dehydrogenase A	AT2G04039	NdhV is loosely associated with the NDH complex and is required for stabilizing NDH subcomplexes A and E.
Dark reactions	Zm00001d003429	GPA1	LCW monomer- and cuticular wax-associated	Glyceraldehyde-3-phosphate dehydrogenase A, chloroplastic	AT1G12900	glyceraldehyde 3-phosphate dehydrogenase A subunit 2;(source:Araport11)
Dark reactions	Zm00001d046170	PEP1	LCW monomer- and cuticular wax-associated	Phosphoenolpyruvate carboxylase 1	not available
Dark reactions	Zm00001d025747	PGLP1A	LCW monomer- and cuticular wax-associated	Phosphoglycolate phosphatase 1A chloroplastic	not available
Dark reactions	Zm00001d000279	RBCL	LCW monomer- and cuticular wax-associated	Ribulose bisphosphate carboxylase large chain	ATCG00490	large subunit of RUBISCO. Protein is tyrosine-phosphorylated and its phosphorylation state is modulated in response to ABA in Arabidopsis thaliana seeds.
Light and dark reactions	Zm00001d007921	TIC62	LCW monomer- and cuticular wax-associated	Tic62 protein	AT3G18890	NAD(P)-binding Rossmann-fold superfamily protein;(source:Araport11)
Light reactions	Zm00001d032380	APE	LCW monomer-associated	Acclimation of photosynthesis to environment	AT5G38660	mutant has Altered acclimation responses;
Light reactions	Zm00001d018069	ATPC1	LCW monomer-associated	ATP synthase chloroplast subunit1	AT4G09650	Encodes the chloroplast ATPase delta-subunit. The mRNA is cell-to-cell mobile.
Light reactions	Zm00001d052242	ATPD	LCW monomer-associated	ATP synthase subunit delta chloroplastic	AT4G09650	Encodes the chloroplast ATPase delta-subunit. The mRNA is cell-to-cell mobile.
Light reactions	Zm00001d020030	CRR3	LCW monomer-associated	Probable NAD(P)H dehydrogenase subunit CRR3 chloroplastic	AT2G01590	Likely a subunit of the chloroplast NAD(P)H dehydrogenase complex, involved in PSI cyclic electron transport. Located in the membrane fraction of chloroplast. Mutant has impaired NAD(P)H dehydrogenase activity.
Light reactions	Zm00001d049490	CRR6	LCW monomer-associated	Protein CHLORORESPIRATORY REDUCTION 6 chloroplastic	AT2G47910	Encodes a chloroplast thylakoid membrane protein. Required for the assembly/accumulation of the NAD(P)H dehydrogenase complex of the photosynthetic electron transport chain.
Light reactions	Zm00001d021370	CURT1B	LCW monomer-associated	Protein CURVATURE THYLAKOID 1B chloroplastic	AT2G46820	Encodes the P subunit of Photosystem I. About 25% of the TMP14 pool appeared to be phosphorylated, and this ratio is not affected by light. Contains seven phosphorylation sites on threonine residue and chloroplast targeting signal. Located in the proximity of PSI-L, -H and -O subunits. Forms oligomers with other members of CURT1 family to modulate grana structure.
Light reactions	Zm00001d012689	CURT1C	LCW monomer-associated	Protein CURVATURE THYLAKOID 1C chloroplastic	AT1G52220	Thylakoid membrane localized protein that interacts with other CURT family proteins. Oligomerization is associated with grana thylakoid curavature.
Light reactions	Zm00001d028915	HCF243	LCW monomer-associated	Chloroplast protein HCF243	AT3G15095	Encodes HCF243 (high chlorophyll fluorescence), a chloroplast-localized protein involved in the D1 protein stability of the photosystem II complex1.
Light reactions	Zm00001d031997	HCF244	LCW monomer-associated	NAD(P)-binding Rossmann-fold superfamily protein	AT4G35250	HCF244 is a member of the atypical short-chain dehydrogenase/reductase superfamily, a modified group, which has lost enzyme activity.HCF244 interacts with unknown partners in a 200-400 kD membrane associated complex.
Light reactions	Zm00001d021784	LHCB	LCW monomer-associated	Chlorophyll a-b binding protein of LHCII type III	AT5G54270	Lhcb3 protein is a component of the main light harvesting chlorophyll a/b-protein complex of Photosystem II (LHC II).
Light reactions	Zm00001d033132	LHCB12	LCW monomer-associated	Photosystem II light harvesting complex gene 2.1	AT2G05070	Encodes Lhcb2.2. Belongs to the Lhc super-gene family encodes the light-harvesting chlorophyll a/b-binding (LHC) proteins that constitute the antenna system of the photosynthetic apparatus.
Light reactions	Zm00001d044396	LHCB48	LCW monomer-associated	Chlorophyll a-b binding protein 48, chloroplastic	AT1G29910	member of Chlorophyll a/b-binding protein family
Light reactions	Zm00001d026599	LHCB6	LCW monomer-associated	Light harvesting chlorophyll a/b binding protein6	AT1G15820	Lhcb6 protein (Lhcb6), light harvesting complex of photosystem II.
Light reactions	Zm00001d033136	LHCB9	LCW monomer-associated	Light harvesting chlorophyll binding protein9	AT2G05070	Encodes Lhcb2.2. Belongs to the Lhc super-gene family encodes the light-harvesting chlorophyll a/b-binding (LHC) proteins that constitute the antenna system of the photosynthetic apparatus.
Light reactions	Zm00001d040804	LPA1	LCW monomer-associated	Protein LOW PSII ACCUMULATION 1 chloroplastic	AT1G02910	Mutants defective in this gene were shown to have a reduced PSII content (overall reduction in the levels of several PSII subunits) and a disrupted grana stack structure. The N-terminal half of the protein contains two tetratricopeptide repeat (TPR) motifs that are arranged tandemly, each consisting of a 34-residue degenerate consensus sequence. The N-terminal sequence is rich in positive and hyd…
Light reactions	Zm00001d015004	LPA3	LCW monomer-associated	Protein LOW PSII ACCUMULATION 3 chloroplastic	not available
Light reactions	Zm00001d034007	NDF5	LCW monomer-associated	Protein NDH-DEPENDENT CYCLIC ELECTRON FLOW 5	AT1G55370	NDH-dependent cyclic electron flow 5;(source:Araport11)
Light reactions	Zm00001d011826	NDHO1	LCW monomer-associated	NAD(P)H-quinone oxidoreductase subunit O chloroplastic	AT1G74880	Encodes subunit NDH-O of NAD(P)H:plastoquinone dehydrogenase complex (Ndh complex) present in the thylakoid membrane of chloroplasts. This subunit is thought to be required for Ndh complex assembly.
Light reactions	Zm00001d014564	OEC33B	LCW monomer-associated	Oxygen-evolving enhancer protein 1-1 chloroplastic	AT3G50820	Encodes a protein which is an extrinsic subunit of photosystem II and which has been proposed to play a central role in stabilization of the catalytic manganese cluster. In <i>Arabidopsis thaliana</i> the PsbO proteins are encoded by two genes: <i>psbO1</i> and <i>psbO2</i>. PsbO2 is the minor isoform in the wild-type. Mutants defective in this gene have been shown to be affected in the dephospho…
Light reactions	Zm00001d018796	OHP1	LCW monomer-associated	High-light-induced protein chloroplastic	AT5G02120	Encodes a one helix protein homologous to cyanobacterial high-light inducible proteins. The protein is localized to the thylakoid membrane and its transcript is transiently induced by exposure to high light conditions. The mRNA is cell-to-cell mobile.
Light reactions	Zm00001d011256	OHP2	LCW monomer-associated	OHP2	AT1G34000	Encodes a novel member of the Lhc family from Arabidopsis with one predicted transmembrane alpha-helix closely related to helix I of Lhc protein from PSI (Lhca4). Gene expression is triggered by light stress and both transcript and protein accumulate in a light intensity-dependent manner. Ohp2 is associated with PSI under low- or high-light conditions. Together with OHP1, OHP2 is essential for th…
Light reactions	Zm00001d013191	PETM	LCW monomer-associated	Cytochrome b6-f complex subunit 7	AT2G26500	Essential for the stabilization and function of the cytochrome b6f complex.
Light reactions	Zm00001d019454	PGRL1	LCW monomer-associated	PGR5-like protein 1B chloroplastic	AT4G11960	Encodes PGRL1B, a transmembrane protein present in thylakoids. PGRL1B has a highly homologous isoform PGRL1A encoded by At4g22890. Plants lacking PGRL1 show perturbation of cyclic electron flow, similar to PGR5-deficient plants. PGRL1 and PGR5 interact physically and associate with PSI (photosystem I).
Light reactions	Zm00001d034900	PGRL1B	LCW monomer-associated	PGR5-like protein 1B chloroplastic	AT4G11960	Encodes PGRL1B, a transmembrane protein present in thylakoids. PGRL1B has a highly homologous isoform PGRL1A encoded by At4g22890. Plants lacking PGRL1 show perturbation of cyclic electron flow, similar to PGR5-deficient plants. PGRL1 and PGR5 interact physically and associate with PSI (photosystem I).
Light reactions	Zm00001d021515	PNSB3	LCW monomer-associated	Photosynthetic NDH subunit of subcomplex B 3 chloroplastic	AT3G16250	encodes a novel subunit of the chloroplast NAD(P)H dehydrogenase complex, involved in cyclic electron flow around photosystem I to produce ATP. Contains a 4Fe-4S cluster.
Light reactions	Zm00001d028670	PNSL1	LCW monomer-associated	Photosynthetic NDH subunit of lumenal location 1 chloroplastic	AT2G39470	PsbP-like protein 2;(source:Araport11)
Light reactions	Zm00001d018077	PNSL4	LCW monomer-associated	Photosynthetic NDH subunit of lumenal location 4 chloroplastic	AT4G39710	FK506-binding protein 16-2;(source:Araport11)
Light reactions	Zm00001d027422	PPL1	LCW monomer-associated	PsbP-like protein 1 chloroplastic	AT3G55330	Facilitates the assembly of the photosystem II supercomplexes and optimizes plant pitness under fluctuating light.
Light reactions	Zm00001d013039	PSAD1	LCW monomer-associated	Photosystem I subunit d1	AT1G03130	Encodes a protein predicted by sequence similarity with spinach PsaD to be photosystem I reaction center subunit II (PsaD2)
Light reactions	Zm00001d023713	PSAN2	LCW monomer-associated	Photosystem I reaction center subunit N	AT5G64040	Encodes the only subunit of photosystem I located entirely in the thylakoid lumen. May be involved in the interaction between plastocyanin and the photosystem I complex. Phosphorylation of this protein is dependent on calcium.
Light reactions	Zm00001d036340	PSB1	LCW monomer-associated	Photosystem II1	AT5G23120	encodes a stability and/or assembly factor of photosystem IIThe mRNA is cell-to-cell mobile.
Light reactions	Zm00001d042289	PSB33	LCW monomer-associated	Rieske domain containing protein	AT1G71500	Encodes PSB33, a protein conserved in the plastid lineage. PSB33 is associated with the chloroplast thylakoid membrane and provides stability to Photosystem II. The mRNA is cell-to-cell mobile.
Light reactions	Zm00001d042697	PSBS1	LCW monomer-associated	Photosystem II subunit PsbS1	AT1G44575	Encoding PSII-S (CP22), a ubiquitous pigment-binding protein associated with photosystem II (PSII) of higher plants. Involved in nonphotochemical quenching rather than in photosynthesis. Mutant has a normal violaxanthin cycle but has a limited capacity of quenching singlet excited chlorophylls and is tolerant to lipid peroxidation.
Light reactions	Zm00001d043299	PSBW	LCW monomer-associated	Photosystem II reaction center W protein chloroplastic	AT2G30570	Encodes PsbW, a protein similar to photosystem II reaction center subunit W. Loss of PsbW destabilizes the supramolecular organization of PSII.
Light reactions	Zm00001d010715	PSBW	LCW monomer-associated	Photosystem II reaction center W protein chloroplastic	AT2G30570	Encodes PsbW, a protein similar to photosystem II reaction center subunit W. Loss of PsbW destabilizes the supramolecular organization of PSII.
Light reactions	Zm00001d022464	PSBX	LCW monomer-associated	Ultraviolet-B-repressible protein	AT2G06520	Encodes a protein with sequence similarity to the spinach photosystem II subunit PsbX.
Light reactions	Zm00001d039715	PSBX	LCW monomer-associated	Ultraviolet-B-repressible protein	AT2G06520	Encodes a protein with sequence similarity to the spinach photosystem II subunit PsbX.
Light reactions	Zm00001d016134	RIS1	LCW monomer-associated	Iron-sulfur protein1	AT4G03280	Encodes the Rieske FeS center of cytochrome b6f complex. Gene is expressed in shoot but not in root. Mutant has reduced electron transport at saturating light intensities and Q-cycle activity is hypersensitive to acidification of the thylakoid lumen. The mRNA is cell-to-cell mobile.
Light reactions	Zm00001d053432	RIS2	LCW monomer-associated	Iron-sulfur protein2	AT4G03280	Encodes the Rieske FeS center of cytochrome b6f complex. Gene is expressed in shoot but not in root. Mutant has reduced electron transport at saturating light intensities and Q-cycle activity is hypersensitive to acidification of the thylakoid lumen. The mRNA is cell-to-cell mobile.
Light reactions	Zm00001d006588	THF1	LCW monomer-associated	Protein THYLAKOID FORMATION 1 chloroplastic	AT2G20890	Chloroplast-localized Thylakoid formation1 gene product involved in vesicle-mediated formation of thylakoid membranes. Thf1 antisense lines contain abnormal chloroplasts early in leaf development (chloroplasts have loosely stacked thylakoid membranes). Expression was induced in the light and decreased under dark conditions. G-alpha interaction partner that functions downstream of the plasma membr…
Light reactions	Zm00001d013184	TXLA	LCW monomer-associated	Thiol disulfide interchange protein txlA	AT4G37200	Encodes thioredoxin-like protein with disulfide reductase activity that is involved in the biogenesis of the plastid cytochrome b6f complex. Protein is located in the thylakoid membrane with the C-terminal hydrophilic portion, containing the thioredoxin like domain, extending into the thylakoid lumen.
Light reactions	Zm00001d004021	VDE1	LCW monomer-associated	Violaxanthin de-epoxidase1	AT1G08550	Violaxanthin deepoxidase involved in xanthophyll cycle.Two major consequences of the npq1 mutation are the absence of zeaxanthin formation in strong light and the partial inhibition of the quenching of singlet excited chlorophylls in the photosystem II light-harvesting complex
Light reactions	Zm00001d025545	ZEP2	LCW monomer-associated	Zeaxanthin epoxidase2	AT5G67030	Encodes a single copy zeaxanthin epoxidase gene that functions in first step of the biosynthesis of the abiotic stress hormone abscisic acid (ABA). Mutants in this gene are unable to express female sterility in response to beta-aminobutyric acid, as wild type plants do.
Light reactions	Zm00001d021620	ATPC2	LCW monomer- and cuticular wax-associated	ATP synthase chloroplast subunit2	AT1G15700	One of two genes that encode the gamma subunit of Arabidopsis chloroplast ATP synthase. It is thought to be involved in the regulation of the ATP synthase activity.
Light reactions	Zm00001d051785	CURT1A	LCW monomer- and cuticular wax-associated	Protein CURVATURE THYLAKOID 1A chloroplastic	AT4G01150	Integral thylakoid membrane protein required for proper grana stack curvature.
Light reactions	Zm00001d046786	LHCA	LCW monomer- and cuticular wax-associated	Photosystem I chlorophyll a/b-binding protein 3-1 chloroplastic	AT1G61520	PSI type III chlorophyll a/b-binding protein (Lhca3*1) The mRNA is cell-to-cell mobile.
Light reactions	Zm00001d015385	LHCA1	LCW monomer- and cuticular wax-associated	Chlorophyll a-b binding protein 6 chloroplastic	AT3G54890	Encodes a component of the light harvesting complex associated with photosystem I.
Light reactions	Zm00001d006663	LHCA1	LCW monomer- and cuticular wax-associated	Light harvesting complex A1	AT3G61470	Encodes a component of the light harvesting antenna complex of photosystem I. The mRNA is cell-to-cell mobile.
Light reactions	Zm00001d021906	LHCA2	LCW monomer- and cuticular wax-associated	Chlorophyll a-b binding protein	AT3G61470	Encodes a component of the light harvesting antenna complex of photosystem I. The mRNA is cell-to-cell mobile.
Light reactions	Zm00001d032197	LHCA4	LCW monomer- and cuticular wax-associated	Chlorophyll a-b binding protein 4 chloroplastic	AT3G47470	Encodes a chlorophyll a/b-binding protein that is more similar to the PSI Cab proteins than the PSII cab proteins. The predicted protein is about 20 amino acids shorter than most known Cab proteins.
Light reactions	Zm00001d050403	LHCA4	LCW monomer- and cuticular wax-associated	Chlorophyll a-b binding protein 4	AT3G47470	Encodes a chlorophyll a/b-binding protein that is more similar to the PSI Cab proteins than the PSII cab proteins. The predicted protein is about 20 amino acids shorter than most known Cab proteins.
Light reactions	Zm00001d001857	LHCB	LCW monomer- and cuticular wax-associated	Light harvesting complex photosystem II subunit 6	AT1G15820	Lhcb6 protein (Lhcb6), light harvesting complex of photosystem II.
Light reactions	Zm00001d011285	LHCB10	LCW monomer- and cuticular wax-associated	Photosystem II light harvesting complex gene B1B2	AT1G29910	member of Chlorophyll a/b-binding protein family
Light reactions	Zm00001d048998	LHCB11	LCW monomer- and cuticular wax-associated	Chlorophyll a-b binding protein CP26 chloroplastic	AT4G10340	photosystem II encoding the light-harvesting chlorophyll a/b binding protein CP26 of the antenna system of the photosynthetic apparatus The mRNA is cell-to-cell mobile.
Light reactions	Zm00001d021435	LHCB2	LCW monomer- and cuticular wax-associated	Chlorophyll a-b binding protein 1, chloroplastic	not available
Light reactions	Zm00001d009589	LHCB3	LCW monomer- and cuticular wax-associated	Chlorophyll a-b binding protein M9, chloroplastic	not available
Light reactions	Zm00001d007267	LHCB5	LCW monomer- and cuticular wax-associated	Light harvesting chlorophyll a/b binding protein5	AT4G10340	photosystem II encoding the light-harvesting chlorophyll a/b binding protein CP26 of the antenna system of the photosynthetic apparatus The mRNA is cell-to-cell mobile.
Light reactions	Zm00001d039040	LHCB7	LCW monomer- and cuticular wax-associated	Light harvesting complex mesophyll7	not available
Light reactions	Zm00001d006587	LHCB8	LCW monomer- and cuticular wax-associated	Chlorophyll a-b binding protein CP29.1 chloroplastic	AT2G40100	Lhcb4:3 protein (Lhcb4.3, light harvesting complex of photosystem II The mRNA is cell-to-cell mobile.
Light reactions	Zm00001d020434	NDHL	LCW monomer- and cuticular wax-associated	NAD(P)H-quinone oxidoreductase subunit L chloroplastic	AT1G70760	a subunit of the chloroplast NAD(P)H dehydrogenase complex, involved in PSI cyclic electron transport. Located on the thylakoid membrane. Mutant has impaired NAD(P)H dehydrogenase activity. The mRNA is cell-to-cell mobile.
Light reactions	Zm00001d002815	NDHM	LCW monomer- and cuticular wax-associated	NAD(P)H-quinone oxidoreductase subunit M chloroplastic	AT4G37925	Encodes subunit NDH-M of NAD(P)H:plastoquinone dehydrogenase complex (Ndh complex) present in the thylakoid membrane of chloroplasts. This subunit is thought to be required for Ndh complex assembly.
Light reactions	Zm00001d042620	NDHN1	LCW monomer- and cuticular wax-associated	NAD(P)H-quinone oxidoreductase subunit N chloroplastic	AT5G58260	Encodes subunit NDH-N of NAD(P)H:plastoquinone dehydrogenase complex (Ndh complex) present in the thylakoid membrane of chloroplasts. This subunit is thought to be required for Ndh complex assembly.
Light reactions	Zm00001d014349	NDHS	LCW monomer- and cuticular wax-associated	NAD(P)H-quinone oxidoreductase subunit S chloroplastic	AT4G23890	NAD(P)H-quinone oxidoreductase subunit S;(source:Araport11)
Light reactions	Zm00001d023757	NDHU	LCW monomer- and cuticular wax-associated	NAD(P)H-quinone oxidoreductase subunit U chloroplastic	AT5G21430	Chaperone DnaJ-domain superfamily protein;(source:Araport11)
Light reactions	Zm00001d021703	OEC17	LCW monomer- and cuticular wax-associated	Oxygen evolving complex2	AT4G05180	Encodes the PsbQ subunit of the oxygen evolving complex of photosystem II.
Light reactions	Zm00001d036535	OEC33	LCW monomer- and cuticular wax-associated	Oxygen evolving complex 33kDa subunit	AT3G50820	Encodes a protein which is an extrinsic subunit of photosystem II and which has been proposed to play a central role in stabilization of the catalytic manganese cluster. In <i>Arabidopsis thaliana</i> the PsbO proteins are encoded by two genes: <i>psbO1</i> and <i>psbO2</i>. PsbO2 is the minor isoform in the wild-type. Mutants defective in this gene have been shown to be affected in the dephospho…
Light reactions	Zm00001d034543	PET7	LCW monomer- and cuticular wax-associated	Photosystem I reaction center subunit II-1 chloroplastic	AT1G03130	Encodes a protein predicted by sequence similarity with spinach PsaD to be photosystem I reaction center subunit II (PsaD2)
Light reactions	Zm00001d019518	PET8	LCW monomer- and cuticular wax-associated	Photosystem I reaction center subunit IV A	AT2G20260	Encodes subunit E of photosystem I. The mRNA is cell-to-cell mobile.
Light reactions	Zm00001d005446	PET9	LCW monomer- and cuticular wax-associated	Photosystem I reaction center subunit IV A	AT2G20260	Encodes subunit E of photosystem I. The mRNA is cell-to-cell mobile.
Light reactions	Zm00001d034179	PETM	LCW monomer- and cuticular wax-associated	Plastoquinol-plastocyanin reductase	AT2G26500	Essential for the stabilization and function of the cytochrome b6f complex.
Light reactions	Zm00001d031850	PGR5	LCW monomer- and cuticular wax-associated	Protein PROTON GRADIENT REGULATION 5 chloroplastic	AT2G05620	Involved in electron flow in Photosystem I. Essential for photoprotection.
Light reactions	Zm00001d024148	PNSB1	LCW monomer- and cuticular wax-associated	Photosynthetic NDH subunit of subcomplex B 1 chloroplastic	AT1G15980	encodes a novel subunit of the chloroplast NAD(P)H dehydrogenase complex, involved in cyclic electron flow around photosystem I to produce ATP.
Light reactions	Zm00001d018030	PNSB4	LCW monomer- and cuticular wax-associated	Photosynthetic NDH subunit of subcomplex B 4 chloroplastic	AT1G18730	likely a subunit of the chloroplast NAD(P)H dehydrogenase complex, involved in PSI cyclic electron transport. Located on the thylakoid membrane. Mutant has impaired NAD(P)H dehydrogenase activity. The mRNA is cell-to-cell mobile.
Light reactions	Zm00001d042257	PNSB5	LCW monomer- and cuticular wax-associated	Photosynthetic NDH subunit of subcomplex B 5 chloroplastic	AT5G43750	NAD(P)H dehydrogenase 18;(source:Araport11)
Light reactions	Zm00001d018797	PSA6	LCW monomer- and cuticular wax-associated	Photosystem I reaction center6	AT1G30380	Encodes subunit K of photosystem I reaction center. The mRNA is cell-to-cell mobile.
Light reactions	Zm00001d013146	PSAF	LCW monomer- and cuticular wax-associated	Photosystem I reaction center subunit III chloroplastic	AT1G31330	Encodes subunit F of photosystem I.
Light reactions	Zm00001d034283	PSAF	LCW monomer- and cuticular wax-associated	Photosystem I reaction center subunit III	AT1G31330	Encodes subunit F of photosystem I.
Light reactions	Zm00001d020877	PSAG	LCW monomer- and cuticular wax-associated	Photosystem I reaction center subunit V chloroplastic	AT1G55670	Encodes subunit G of photosystem I, an 11-kDa membrane protein that plays an important role in electron transport between plastocyanin and PSI and is involved in the stability of the PSI complex. PSI-G subunit is bound to PSI-B and is in contact with Lhca1. The protein inserts into thylakoids by a direct or "spontaneous" pathway that does not involve the activities of any known chloroplast protei…
Light reactions	Zm00001d038984	PSAH1	LCW monomer- and cuticular wax-associated	Photosystem I H subunit1	AT1G52230	Phosphorylation of this protein is dependent on calcium. The mRNA is cell-to-cell mobile.
Light reactions	Zm00001d008706	PSAL	LCW monomer- and cuticular wax-associated	Photosystem I reaction center subunit XI chloroplastic	AT4G12800	Encodes subunit L of photosystem I reaction center.
Light reactions	Zm00001d041819	PSAN1	LCW monomer- and cuticular wax-associated	Photosystem I N subunit1	AT5G64040	Encodes the only subunit of photosystem I located entirely in the thylakoid lumen. May be involved in the interaction between plastocyanin and the photosystem I complex. Phosphorylation of this protein is dependent on calcium.
Light reactions	Zm00001d003767	PSAO	LCW monomer- and cuticular wax-associated	Photosystem I subunit O	AT1G08380	Encodes subunit O of photosystem I.
Light reactions	Zm00001d039687	PSAV	LCW monomer- and cuticular wax-associated	Photosystem I reaction center subunit XI chloroplastic	AT4G12800	Encodes subunit L of photosystem I reaction center.
Light reactions	Zm00001d021763	PSB29	LCW monomer- and cuticular wax-associated	Photosystem II subunit29	AT2G40100	Lhcb4:3 protein (Lhcb4.3, light harvesting complex of photosystem II The mRNA is cell-to-cell mobile.
Light reactions	Zm00001d049387	PSB3	LCW monomer- and cuticular wax-associated	Photosystem II3	AT1G79040	Encodes for the 10 kDa PsbR subunit of photosystem II (PSII). This subunit appears to be involved in the stable assembly of PSII, particularly that of the oxygen-evolving complex subunit PsbP. Mutants defective in this gene have reduced amounts of subunits PsbP and PsbQ in PSII. In turn, assembly of PsbR is dependent on the presence of PsbJ.
Light reactions	Zm00001d006540	PSBQ1	LCW monomer- and cuticular wax-associated	Oxygen-evolving enhancer protein 3-1	AT4G05180	Encodes the PsbQ subunit of the oxygen evolving complex of photosystem II.
Light reactions	Zm00001d005996	PSIG	LCW monomer- and cuticular wax-associated	Photosystem I reaction center subunit V	AT1G55670	Encodes subunit G of photosystem I, an 11-kDa membrane protein that plays an important role in electron transport between plastocyanin and PSI and is involved in the stability of the PSI complex. PSI-G subunit is bound to PSI-B and is in contact with Lhca1. The protein inserts into thylakoids by a direct or "spontaneous" pathway that does not involve the activities of any known chloroplast protei…
Light reactions	Zm00001d007857	PSPB1	LCW monomer- and cuticular wax-associated	Oxygen-evolving enhancer protein 2-1 chloroplastic	AT1G06680	Encodes a 23 kD extrinsic protein that is part of photosystem II and participates in the regulation of oxygen evolution. Phosphorylation of this protein is dependent on calcium. In plsp1-1 mutant plastids, the nonmature form of the protein localizes in the stroma. The mRNA is cell-to-cell mobile.
Light reactions	Zm00001d018779	PSPB2	LCW monomer- and cuticular wax-associated	Oxygen-evolving enhancer protein 2-1 chloroplastic	AT1G06680	Encodes a 23 kD extrinsic protein that is part of photosystem II and participates in the regulation of oxygen evolution. Phosphorylation of this protein is dependent on calcium. In plsp1-1 mutant plastids, the nonmature form of the protein localizes in the stroma. The mRNA is cell-to-cell mobile.
Protection and maintenance	Zm00001d052101	CPN10	LCW monomer-associated	Chaperonin10	AT5G20720	Encodes a chloroplast co-chaperonin with similarity to CPN21 from spinach, E.coli GroES.
Protection and maintenance	Zm00001d035937	CPN60B2	LCW monomer-associated	Chaperonin 60 subunit beta 2 chloroplastic	AT1G55490	encodes the beta subunit of the chloroplast chaperonin 60, a homologue of bacterial GroEL. Mutants in this gene develops lesions on its leaves, expresses systemic acquired resistance (SAR) and develops accelerated cell death to heat shock stress. The protein has molecular chaperone activity for suppressing protein aggregation in vitro.
Protection and maintenance	Zm00001d000399	CPS2	LCW monomer-associated	Chloroplast protein synthesis2	AT2G28000	Encodes chaperonin-60 alpha, a molecular chaperone involved in Rubisco folding. Mutants display aberrant chloroplast and embryo development. The mRNA is cell-to-cell mobile.
Protection and maintenance	Zm00001d049048	CRRJ	LCW monomer-associated	Heat shock protein binding protein	AT4G09350	Chaperone DnaJ-domain superfamily protein;(source:Araport11)
Protection and maintenance	Zm00001d032331	CYP38	LCW monomer-associated	Peptidyl-prolyl cis-trans isomerase	AT3G01480	Encodes a chloroplast cyclophilin functioning in the assembly and maintenance of photosystem II (PSII) supercomplexes. The mRNA is cell-to-cell mobile.
Protection and maintenance	Zm00001d033594	FLAP1	LCW monomer-associated	Myelin-associated oligodendrocyte basic protein isoform 1	AT1G54520	FLAP1 is a chloroplast membrane protein of unknown function. When grown in variable light mutants have reduced chloroplast number and size. NPQ is increased relative to wild type under low light.
Protection and maintenance	Zm00001d038491	HAGTF30	LCW monomer-associated	Acetyltransferase NSI	AT1G32070	Encodes a acetyltransferase (NSI) that is localized in the nucleus and chloroplast. It interacts with the geminivirus movement protein NSP. This interaction is required for viral infection and systemic spread. Acetylates the viral coat protein (CP) in vitro, but not NSP. NSP inhibits NSI activity in vitro. In the chloroplast NSI functions in the dynamic reorganization thylakoid membrane complexes…
Protection and maintenance	Zm00001d017118	HHL1	LCW monomer-associated	Protein HHL1 chloroplastic	AT1G67700	multidrug resistance protein;(source:Araport11)
Protection and maintenance	Zm00001d003459	LQY1	LCW monomer-associated	Protein disulfide-isomerase LQY1 chloroplastic	AT1G75690	Thylakoid Thiol/Disulfide-Modulating Protein.
Protection and maintenance	Zm00001d014718	MPH2	LCW monomer-associated	Thylakoid lumenal 16.5 kDa protein chloroplastic	AT4G02530	MPH2 is a green lineage-specific thylakoid lumen protein required for photosynthetic acclimation of PSII to stressful light conditions (PMID:28874535).
Protection and maintenance	Zm00001d047532	PSB27	LCW monomer-associated	Photosystem II repair protein PSB27-H1 chloroplastic	AT1G03600	PSB27 is a chloroplast lumen localized protein that is involved in adaptation to changes in light intensity.
Protection and maintenance	Zm00001d034538	RBD1	LCW monomer-associated	Rubredoxin-like superfamily protein	AT1G54500	RBD1 is a thylakoid membrane-bound iron-binding protein that is required for the proper assembly of photosystem II in Arabidopsis. It is found in all oxygenic photoautotrophic organisms (plants, algae and cyanobacteria).
Protection and maintenance	Zm00001d034540	RBD1	LCW monomer-associated	Rubredoxin-like superfamily protein	AT1G54500	RBD1 is a thylakoid membrane-bound iron-binding protein that is required for the proper assembly of photosystem II in Arabidopsis. It is found in all oxygenic photoautotrophic organisms (plants, algae and cyanobacteria).
Protection and maintenance	Zm00001d033038	SEP1	LCW monomer-associated	Stress enhanced protein 1 chloroplastic	not available
Protection and maintenance	Zm00001d038894	STN7	LCW monomer-associated	Serine/threonine-protein kinase STN7 chloroplastic	AT1G68830	STN7 protein kinase; required for state transitions, phosphorylation of the major antenna complex (LHCII) between PSII and PSI, and light adaptation. STN7 is involved in state transitions.
Protection and maintenance	Zm00001d038485	STN8	LCW monomer-associated	Serine/threonine-protein kinase STN8 chloroplastic	AT5G01920	Chloroplast thylakoid protein kinase STN8 is specific in phosphorylation of N-terminal threonine residues in D1, D2 and CP43 proteins, and Thr-4 in PsbH protein of photosystem II. Phosphorylation of Thr-4 in the wild type required both light and prior phosphorylation at Thr-2.
Protection and maintenance	Zm00001d036489	TPJ1	LCW monomer-associated	Pentatricopeptide repeat-containing protein	AT3G46610	Chloroplast-localized PPR protein required for the translation of the psbJ and psbN open reading frames. TPJ(2019) shows that LPE1 is not required for psbA translation, in contrast to previous results (PNAS 2018).
Protection and maintenance	Zm00001d018901	ZKT	LCW monomer-associated	Protein containing PDZ domain a K-box domain and a TPR region	AT1G55480	Encodes a member of a novel plant protein family containing a PDZ, a K-box, and a TPR motif. mRNA but not protein levels decrease after wounding. ZKT is phosphorylated at Thr and Ser residues after wounding. The mRNA is cell-to-cell mobile.
Protection and maintenance	Zm00001d043841	KTN2	LCW monomer- and cuticular wax-associated	Katanin p60 ATPase-containing subunit A1	AT1G80350	encodes a p60 katanin protein that is expressed throughout the plant. Required for the specification of cell fates from early in development (in the meristem) through differentiation and for normal postmitotic organization of cortical microtubules into transverse arrays in root epidermis cells. Mutants display cytoskeletal defects.
Protection and maintenance	Zm00001d009929	TLP18.3	LCW monomer- and cuticular wax-associated	Beta-propeller domains of methanol dehydrogenase type	AT1G54780	Encodes a thylakoid lumen protein regulating photosystem II repair cycle. Has acid phosphatase activity. The mRNA is cell-to-cell mobile.

## Sheet: Table S9B
Coenzyme metabolism
Pathways	B73 v4 identifier	Gene name	Candidates	Functional description	Arabiodpsis ortholog	Functional description of Arabidopsis ortholog
Conversion beween chlorophyll a and chlorophyll b	Zm00001d011819	CHAO2	LCW monomer-associated	Chlorophyllide a oxygenase chloroplastic	AT1G44446	Encodes chlorophyllide <i>a</i> oxygenase which converts chlorophyllide <i>a</i> to chlorophyllide <i>b</i> by catalyzing two successive hydroxylations at the 7-methyl group of chlorophyllide <i>a</i> . Mutants are deficient in pigments that associate with thylakoid membrane proteins, lacking chlorophyll <i>b</i> and light-harvesting proteins of photosystem II. The protein was shown through cross…
Chlorophyll biosynthesis	Zm00001d026603	CHLH1	LCW monomer-associated	Magnesium-chelatase subunit ChlH chloroplastic	AT5G13630	Encodes magnesium chelatase involved in plastid-to-nucleus signal transduction.
Chlorophyll biosynthesis	Zm00001d008230	CRD1	LCW monomer-associated	Magnesium-protoporphyrin IX monomethyl ester [oxidative] cyclase chloroplastic	AT3G56940	Encodes a putative ZIP protein with varying mRNA accumulation in leaves, stems and roots. Has a consensus carboxylate-bridged di-iron binding site. The mRNA is cell-to-cell mobile.
Chlorophyll biosynthesis	Zm00001d029150	DVR1	LCW monomer-associated	Divinyl reductase1	AT5G18660	Encodes a protein with 3,8-divinyl protochlorophyllide a 8-vinyl reductase activity. Mutants accumulate divinyl chlorophyll rather than monovinyl chlorophyll.
Chlorophyll biosynthesis	Zm00001d038547	GSA2	LCW monomer-associated	Glutamate-1-semialdehyde 21-aminomutase 2 chloroplastic	AT3G48730	glutamate-1-semialdehyde 2,1-aminomutase 2;(source:Araport11)
Chlorophyll biosynthesis	Zm00001d029027	YCF54	LCW monomer-associated	Ycf54 homolog	AT5G58250	Involved in tetrapyrrole biosynthesis. May function as a scaffold protein to stabilize CHL27.
Chlorophyll cycle	Zm00001d031860	HCAR	LCW monomer-associated	7-hydroxymethyl chlorophyll a reductase chloroplastic	AT1G04620	Encodes a 7-hydroxymethyl chlorophyll a reductase, an enzyme of the chlorophyll cycle that converts 7-hydroxymethyl chlorophyll a to chlorophyll a.
Chlorophyll cycle	Zm00001d042026	PHAO1	LCW monomer-associated	Chlorophyllide a oxygenase chloroplastic	AT4G25650	Similar to ACD1. Leaves of antisense ACD1-like plants turn yellow in darkness like wild-type whereas antisense ACD1 plants remain dark after five days of dark treatment.
Chlorophyll catabolism	Zm00001d034523	ACD1-like	LCW monomer- and cuticular wax-associated	Pheophorbide a oxygenase	AT4G25650	Similar to ACD1. Leaves of antisense ACD1-like plants turn yellow in darkness like wild-type whereas antisense ACD1 plants remain dark after five days of dark treatment.
Chloroplast electron transport	Zm00001d004478	HCF101	LCW monomer-associated	Fe-S cluster assembly factor HCF101 chloroplastic	AT3G24430	Encodes chloroplast protein HCF101 (high chlorophyll fluorescence 101). Serves as a chloroplast scaffold protein that specifically assembles [4Fe-4S] clusters and transfers them to the chloroplast membrane and soluble target proteins.
Chloroplast electron transport	Zm00001d028924	NFU1	LCW monomer-associated	NifU-like protein 1 chloroplastic	AT4G01940	Encodes a protein containing the NFU domain that may be involved in iron-sulfur cluster assembly. Part of a five member gene family, more closely related to NFU2 and 3 than to NFU4 and 5. Targeted to the chloroplast.
Plastoquinone biosynthesis	Zm00001d035200	AAE14	LCW monomer-associated	Putative AMP-dependent synthetase and ligase superfamily protein	AT1G30520	Encodes a chloroplast O-succinylbenzoyl-CoA ligase. Involved in phylloquinone biosynthesis. Knock mutant is seedling lethal.
Plastoquinone biosynthesis	Zm00001d027694	SPS2	LCW monomer-associated	Solanesyl diphosphate synthase 2 chloroplastic	AT1G17050	Encodes one of the two paralogous solanesyl diphosphate synthases - SPS1 (At1g78510) and SPS2 (At1g17050) - that assemble the side-chain of plastoquinone-9 in plastids.
Plastoquinone biosynthesis	Zm00001d031071	APG1	LCW monomer- and cuticular wax-associated	Albino or pale green mutant1	AT3G63410	Encodes a MPBQ/MSBQ methyltransferase located in the chloroplast inner envelope membrane. Mutant plants lack plastoquinone (PQ), suggesting that the APG1 protein is involved in the methylation step of PQ biosynthesis. The gene product is also involved in tocopherol (vitamin E) biosynthesis.
Plastoquinone biosynthesis	Zm00001d006657	W3	LCW monomer- and cuticular wax-associated	Homogentisate solanesyltransferase chloroplastic	AT3G11945	Encodes a protein involved in plastoquinone-9 biosynthesis. The enzyme possesses homogentisate prenyltransferase activity and was shown to use solanesyl diphosphate, farnesyl diphosphate and geranylgeranyldiphosphate as prenyl donors, but not phytyldiphosphate. This gene At3g11945 derives from a split of At3g11950, publications Tian et al (2007) and Sadre et al (2006) refer to this gene as At3g11…

## Sheet: Table S9C
Galactolipid biosynthesis
Pathways	B73 v4 identifier	Gene name	Candidates	Functional description	Arabidopsis ortholog	Functional description of Arabidopsis ortholog
Galactolipid biosynthesis	Zm00001d016731	DGD1	LCW monomer-associated	Digalactosyldiacylglycerol synthase 1 chloroplastic	AT3G11670	Responsible for the final assembly of galactolipids in photosynthetic membranes. Provides stability to the PS I core complex (e.g. subunits PsaD, PsaE).
Galactolipid biosynthesis	Zm00001d007716	SFR2	LCW monomer-associated	Galactolipid galactosyltransferase SFR2 chloroplastic	AT3G06510	Encodes a protein with beta-glucosidase and galactosyltransferase activity, mutants show increased sensitivity to freezing. Though it is classified as a family I glycosyl hydrolase, it has no hydrolase activity in vitro.
Galactolipid biosynthesis	Zm00001d053149	DGD1	LCW monomer- and cuticular wax-associated	Digalactosyldiacylglycerol synthase 1 chloroplastic	AT3G11670	Responsible for the final assembly of galactolipids in photosynthetic membranes. Provides stability to the PS I core complex (e.g. subunits PsaD, PsaE).
Transcription factor	Zm00001d039260	G2	LCW monomer-associated	Golden plant2	AT2G20570	Encodes GLK1, Golden2-like 1, one of a pair of partially redundant nuclear transcription factors that regulate chloroplast development in a cell-autonomous manner. GLK2, Golden2-like 2, is encoded by At5g44190. GLK1 and GLK2 regulate the expression of the photosynthetic apparatus. GLK1 is also a member of the GARP transcription factor family. Promotes anthocyanin biosynthesis via an MBW complex-d…
Transcription factor	Zm00001d044785	GLK1	LCW monomer-associated	G2-like1	AT5G44190	Encodes GLK2, Golden2-like 2, one of a pair of partially redundant nuclear transcription factors that regulate chloroplast development in a cell-autonomous manner. GLK1, Golden2-like 1, is encoded by At2g20570. GLK1 and GLK2 regulate the expression of the photosynthetic apparatus.

## Sheet: Table S9D
Cuticle deposition and transport
Pathways	B73 v4 identifier	Gene name	Candidates	Functional description	Arabidopsis ortholog	Functional description of Arabidopsis ortholog
Cell wall biosynthesis	Zm00001d012175	PAE5	Cuticular wax-associated	Pectin acetylesterase 5	AT3G09405	Pectinacetylesterase family protein;(source:Araport11)
Cuticular lipid transport	Zm00001d010824	ECHIDNA	LCW monomer-associated	Golgi apparatus membrane protein-like protein ECHIDNA	AT1G09330	ECHIDNA localizes to the TGN, and has been shown to function in the vacuolar sorting pathway of cell wall components ,mucilage, and wax.
Cuticular lipid transport	Zm00001d036452	nsLTP2	Cuticular wax-associated	Nonspecific lipid-transfer protein	AT1G07747	Encodes a Protease inhibitor/seed storage/LTP family protein
Cuticular lipid transport	Zm00001d051599	Rab-GAP/TBC	Cuticular wax-associated	Rab-GAP/TBC domain-containing protein	AT5G52580	RabGAP/TBC domain-containing protein;(source:Araport11)
Cuticular lipid transport	Zm00001d025180	Ypt/Rab-GAP	LCW monomer-associated	Ypt/Rab-GAP domain of gyp1p superfamily protein	AT1G04830	Ypt/Rab-GAP domain of gyp1p superfamily protein;(source:Araport11)
Cutin and wax biosynthesis	Zm00001d004198	GL14	LCW monomer-associated	CASP-like protein 2A1	AT1G17200	Uncharacterized protein family (UPF0497);(source:Araport11)
Cutin and wax biosynthesis	Zm00001d024723	LACS1 / CER8	LCW monomer-associated	Long chain acyl-CoA synthetase 1	AT2G47240	Encodes an acyl-CoA synthetase that acts on long-chain and very-long-chain fatty acids, involved in cuticular wax and cutin biosynthesis The mRNA is cell-to-cell mobile.
Cutin and wax biosynthesis	Zm00001d038555	CYP98A3	LCW monomer-associated	Cytochrome P450 98A3	AT2G40890	encodes coumarate 3-hydroxylase (C3H), a P450-dependent monooxygenase. Involved in lignin biosynthesis and flavonoid biosynthesis.
Cutin and wax biosynthesis	Zm00001d022227	FDL1	Cuticular wax-associated	Fused leaves1	not available	not available
Fatty acid biosynthesis and elongation	Zm00001d048627	ACLA3	LCW monomer-associated	ATP-citrate synthase alpha chain protein 3	AT1G09430	Encodes subunit A of the heteromeric enzyme ATP citrate lyase (ACL). In animals, ACL is encoded by a single gene; ACL in Arabidopsis is composed of two polypeptides, ACLA (encoded by 3 genes) and ACLB (encoded by 2 genes). The holoenzyme has an A(4)B(4)stoichiometry. Expression of both ACLA and ACLB but not of either of the subunits alone results in ACL activity.
Fatty acid biosynthesis and elongation	Zm00001d032019	ACPT1	LCW monomer-associated	Acyl carrier protein1	AT1G54580	encodes an acyl carrier protein expressed in leaves, roots, and dry seeds. Gene expression is not regulated by light but downregulated by starvation and upregulated by increased level of exogenous sucrose. The mRNA is cell-to-cell mobile.
Fatty acid biosynthesis and elongation	Zm00001d045817	KCR1	Cuticular wax-associated	Very-long-chain 3-oxoacyl-CoA reductase-like protein	not available	not available
Fatty acid biosynthesis and elongation	Zm00001d029350	KCS24	Cuticular wax-associated	3-ketoacyl-CoA synthase	AT1G07720	Encodes KCS3, a member of the 3-ketoacyl-CoA synthase family involved in the biosynthesis of VLCFA (very long chain fatty acids).
Fatty acid biosynthesis and elongation	Zm00001d030343	KCS1	Cuticular wax-associated	Senescence-associated protein 15	AT1G01120	Encodes a condensing enzyme KCS1 (3-ketoacyl-CoA synthase 1) which is involved in the critical fatty acid elongation process in wax biosynthesis.
Fatty acid biosynthesis and elongation	Zm00001d038057	MTACP2	Cuticular wax-associated	Acyl carrier protein	AT1G65290	Encodes a member of the mitochondrial acyl carrier protein (ACP) family that forms part of the membrane arm of mitochondrial complex and contributes to the mitochondrial respiratory chain. The mRNA is cell-to-cell mobile. The designations of mtACP-1 and mtACP-2 in Klusch et al. 2021 (DOI:10.1093/plcell/koab092)are flipped with respect to the nomenclature published by Meyer et al. 2007 (DOI:10.100…
Fatty acid biosynthesis and elongation	Zm00001d048163	MTACP2	Cuticular wax-associated	Acyl carrier protein	AT1G65290	Encodes a member of the mitochondrial acyl carrier protein (ACP) family that forms part of the membrane arm of mitochondrial complex and contributes to the mitochondrial respiratory chain. The mRNA is cell-to-cell mobile. The designations of mtACP-1 and mtACP-2 in Klusch et al. 2021 (DOI:10.1093/plcell/koab092)are flipped with respect to the nomenclature published by Meyer et al. 2007 (DOI:10.100…
Fatty acid desaturation	Zm00001d042344	SACD1	LCW monomer-associated	Stearoyl-acyl-carrier-protein desaturase1	AT2G43710	Encodes a stearoyl-ACP desaturase, involved in fatty acid desaturation. The ssi2 mutants have increased 18:0 and reduced 18:1 fatty acids. Exogenous application of glycerol to wild type plants mimics the ssi2 mutant phenotype. The altered 18:1 fatty acid content in the ssi2 mutants has an impact on SA- and JA-mediated defense signaling. ssi2 mutants resulted in hyper-resistance to green peach aph…
Fatty acid desaturation	Zm00001d025170	SACD11	LCW monomer- and cuticular wax-associated	Stearoyl-acyl-carrier-protein desaturase11	AT2G43710	Encodes a stearoyl-ACP desaturase, involved in fatty acid desaturation. The ssi2 mutants have increased 18:0 and reduced 18:1 fatty acids. Exogenous application of glycerol to wild type plants mimics the ssi2 mutant phenotype. The altered 18:1 fatty acid content in the ssi2 mutants has an impact on SA- and JA-mediated defense signaling. ssi2 mutants resulted in hyper-resistance to green peach aph…
Fatty acid desaturation	Zm00001d024273	SACD10	Cuticular wax-associated	Stearoyl-acyl-carrier-protein desaturase10	AT3G02610	Encodes one of two &#8710;9 palmitoyl-ACP desaturases responsible for the biosynthesis of &#969;-7 fatty acids in the maturing endosperm.
Regulation of cuticle development	Zm00001d044162	WRKY71	Cuticular wax-associated	Probable WRKY transcription factor 71	not available	not available

## Sheet: Table S9E
Lipid catabolism
Pathways	B73 v4 identifier	Gene name	Candidates	Functional description	Arabidopsis ortholog	Functional description of Arabidopsis ortholog
Beta-oxidation	Zm00001d037521	ACX4	Cuticular wax-associated	Acyl-coenzyme A oxidase 4 peroxisomal	AT3G51840	Encodes a short-chain acyl-CoA oxidase, which catalyzes the first step of peroxisomal fatty acid beta-oxidation during early, post-germinative growth in oilseed species. Null mutants virtually lack short-chain acyl-CoA and are resistant to 2,4-dichlorophenoxybutyric acid, which is converted to the herbicide and auxin analogue 2,4-dichlorophenoxyacetic acid by beta-oxidation. Despite the almost co…
Beta-oxidation	Zm00001d015992	AIM1	Cuticular wax-associated	Multifunctional enzyme	AT4G29010	Functions in beta-oxidation of fatty acids, similar to CuMFP with L-3-hydroxyacyl-CoA hydrolyase , L-3-hydroxyacyl-dehydrogenase, D-3-hydroxyacyl-CoA epimerase, and 3, 2-enoyl-CoA isomerase activities.
Beta-oxidation	Zm00001d053308	AIM1	Cuticular wax-associated	Multifunctional enzyme	AT4G29010	Functions in beta-oxidation of fatty acids, similar to CuMFP with L-3-hydroxyacyl-CoA hydrolyase , L-3-hydroxyacyl-dehydrogenase, D-3-hydroxyacyl-CoA epimerase, and 3, 2-enoyl-CoA isomerase activities.
Beta-oxidation	Zm00001d006270	ECH2	Cuticular wax-associated	Enoyl-CoA hydratase 2 peroxisomal	AT1G76150	Encodes a monofunctional enoyl-CoA hydratase 2, involved in the degradation of even cis-unsaturated fatty acids, gene expression is enhanced during the first 2 days of germination, as well as in senescent leaves.
Beta-oxidation	Zm00001d007158	IBR3	Cuticular wax-associated	Probable acyl-CoA dehydrogenase IBR3	AT3G06810	Encodes a protein with similarity to acyl-CoA dehydrogenases. Mutations in IBR3 render plants resistant to indole-3-butryic acid, a putative storage form of the biologically active auxin IAA (indole-3-acetic acid). IBR3 is hypothesized to carry out the second step in a &#946;-oxidation-like process of IBA metabolism in Arabidopsis. Though its subcellular location has not been determined, IBR3 has…
Beta-oxidation	Zm00001d041243	MDH	Cuticular wax-associated	Probable malate dehydrogenase, glyxysomal	AT2G22780	encodes an peroxisomal NAD-malate dehydrogenase that is involved in fatty acid beta-oxidation through providing NAD to the process of converting fatty acyl CoA to acetyl CoA.
Other	Zm00001d045618	BI-1	LCW monomer-associated	Bax inhibitor 1	AT4G17580	Bax inhibitor-1 family protein;(source:Araport11)
Other	Zm00001d034346	ACD11	LCW monomer- and cuticular wax-associated	Accelerated cell death 11	AT2G34690	Gene product transports the glycolipid precursor sphingosine between membranes in vitro. Mutant constitutively expresses defense-related genes that accompany the hypersensitive response normally triggered by avirulent pathogens. The mRNA is cell-to-cell mobile.
TAG hydrolysis	Zm00001d025827	HIL1	LCW monomer-associated	Triglyceride lipases	AT4G13550	Heat stress inducible plastid monogalactosyldiacylglycerol lipase.
TAG hydrolysis	Zm00001d011619	MGAL5	LCW monomer- and cuticular wax-associated	Alpha/beta-Hydrolases superfamily protein (MGAL5)	AT1G77420	alpha/beta-Hydrolases superfamily protein;(source:Araport11)
TAG hydrolysis	Zm00001d037900	ABhydrolase	Cuticular wax-associated	Alpha/beta-Hydrolases superfamily protein	AT5G18630	alpha/beta-Hydrolases superfamily protein;(source:Araport11)
TAG hydrolysis	Zm00001d034591	SDP1	Cuticular wax-associated	Triacylglycerol lipase SDP1	AT3G57140	sugar-dependent 1-like protein;(source:Araport11)

## Sheet: Table S9F
PA signaling
Pathways	B73 v4 identifier	Gene name	Candidates	Functional description	Arabidopsis ortholog	Functional description of Arabidopsis ortholog
Impact PA homeostasis by DAG production	Zm00001d014911	PIP5K9	LCW monomer-associated	Phosphatidylinositol-4-phosphate 5-kinase 9	AT3G09920	Phosphatidylinositol 4-phosphate 5-kinase (PIP5K) family member. Family members are key enzymes in the process of phosphatidylinositol signaling pathway and have essential functions in growth, development, and biotic and abiotic stresses responses in plants
Impact PA homeostasis by DAG production	Zm00001d014906	PLC4	LCW monomer- and cuticular wax-associated	Phosphoinositide phospholipase C 4	AT2G40116	Phosphoinositide-specific phospholipase C family protein;(source:Araport11)
Impact PA homeostasis by DAG production	Zm00001d050737	SAC6	LCW monomer- and cuticular wax-associated	Phosphoinositide phosphatase SAC6	AT3G51460	Encodes RHD4 (ROOT HAIR DEFECTIVE4), a phosphatidylinositol-4-phosphate phosphatase required for root hair development. The mRNA is cell-to-cell mobile.
Impact PA homeostasis by DAG production	Zm00001d005849	MRF1	Cuticular wax-associated	Histone H3 K4-specific methyltransferase SET7/9 family protein	AT1G21920	MRF1 is related to SET7/9 proteins but contains an atypical SET domain. It is expressed in phloem and mutants have a weak late flowering phenotype. Phosphatidylinositol 4-phosphate 5-kinase (PIP5K) enzyme family member.
Impact PA homeostasis by DAG production	Zm00001d033670	PIP5K2	Cuticular wax-associated	Phosphatidylinositol 4-phosphate 5-kinase 2	AT2G26420	Encodes a phosphatidylinositol-4-phosphate 5-kinase. Exclusively expressed in roots. Essential for root hair growth.
Impact PA homeostasis by DAG production	Zm00001d042057	PLC8	Cuticular wax-associated	Non-specific phospholipase C2	AT2G26870	Non-specific phospholipase C2 involved in gametophyte development.
PA biosynthesis	Zm00001d030770	DGK1	LCW monomer- and cuticular wax-associated	Diacylglycerol kinase 1	not available	not available
PA utilization	Zm00001d010463	PLA-I{gamma}1	LCW monomer-associated	Phospholipase A1-Igamma1 chloroplastic	AT1G06800	Encodes a lipase that hydrolyzes phosphatidylcholine, glycolipids as well as triacylglycerols.
PA utilization	Zm00001d051836	PLA2-BETA	LCW monomer-associated	Phospholipase A2-beta	AT2G19690	Encodes one of the four Arabidopsis phospholipase PLA2 parologs: AT2G06925 (PLA2-ALPHA), AT2G19690 (PLA2-BETA), AT4G29460 (PLA2-GAMMA) and AT4G29470 (PLA2-DELTA). Involved in pollen development and germination and tube growth. Also involved in stomatal opening in response to light.
PA utilization	Zm00001d010828	PLIP3	Cuticular wax-associated	Phospholipase A1	AT1G02660	PLIP2 is a glycerolipid A1 lipase with substrate preference for monogalactosyldiacylglycerol. Expression is induced by ABA.
PA target	Zm00001d036215	MAPK7	LCW monomer- and cuticular wax-associated	MAP kinase7	AT2G43790	Encodes a MAP kinase induced by pathogens, ethylene biosynthesis, oxidative stress and osmotic stress.Also involved in ovule development. Homozygous mutants in a MPK3 heterozygous background are female sterile due to defects in integument development.MPK6 appears to be associated with the microsomal compartment and may be involved in mediating secretory processes. The mRNA is cell-to-cell mobile.

## Sheet: Table S9G
Post-translational regulation
Pathways	B73 v4 identifier	Gene name	Candidates	Functional description	Arabidopsis ortholog	Functional description of Arabidopsis ortholog
E3 ligases	Zm00001d037533	ATL3	LCW monomer-associated	RING-H2 finger protein ATL3	AT1G53820	RING/U-box superfamily protein;(source:Araport11)
E3 ligases	Zm00001d016136	ATL41	LCW monomer-associated	E3 ubiquitin-protein ligase ATL41	AT2G34000	RING/U-box superfamily protein;(source:Araport11)
E3 ligases	Zm00001d044551	SIS3	LCW monomer-associated	E3 ubiquitin-protein ligase SIS3	AT3G47990	SUGAR-INSENSITIVE 3;(source:Araport11)
E3 ligases	Zm00001d019600	ZF_RING_2	LCW monomer-associated	E3 ubiquitin-protein ligase	AT1G12760	Zinc finger, C3HC4 type (RING finger) family protein;(source:Araport11)
E3 ligases	Zm00001d024940	EDA40	LCW monomer- and cuticular wax-associated	Zinc finger (C3HC4-type RING finger) family protein	AT2G22680	Zinc finger (C3HC4-type RING finger) family protein;(source:Araport11)
E3 ligases	Zm00001d047824	RDUF2	LCW monomer- and cuticular wax-associated	Putative RING zinc finger domain superfamily protein	AT2G39720	Encodes a putative RING-H2 finger protein RHC2a.
E3 ligases	Zm00001d012664	RING	LCW monomer- and cuticular wax-associated	Putative RING zinc finger domain superfamily protein	AT1G19310	RING/U-box superfamily protein;(source:Araport11)
E3 ligases	Zm00001d053018	ZF_RING_2	LCW monomer- and cuticular wax-associated	Putative RING zinc finger domain superfamily protein	AT1G47570	RING/U-box superfamily protein;(source:Araport11)
E3 ligases	Zm00001d020791	ATL5F	Cuticular wax-associated	RING-H2 finger protein ATL5F	not available	not available
E3 ligases	Zm00001d051833	ATL80	Cuticular wax-associated	Putative RING zinc finger domain superfamily protein	AT1G20823	Encodes a RING E3 ubiquitin ligase ATL80. Involved in phosphate mobilization and cold stress response in sufficient phosphate growth conditions. The mRNA is cell-to-cell mobile.
E3 ligases	Zm00001d053212	BIG BROTHER-related	Cuticular wax-associated	E3 ubiquitin ligase BIG BROTHER-related	AT3G19910	RING/U-box superfamily protein;(source:Araport11)
E3 ligases	Zm00001d030985	DRIP2	Cuticular wax-associated	E3 ubiquitin protein ligase DRIP2	AT1G06770	Encodes a C3HC4 RING-domain-containing ubiquitin E3 ligase capable of interacting with DREB2A. The DRIP1-GFP fusion protein is nuclear-localized. DRIP1 seems to be involved in regulating stress-related transcriptional changes and drought tolerance.
E3 ligases	Zm00001d039007	MMS21	Cuticular wax-associated	E3 SUMO-protein ligase MMS21	AT3G15150	Encodes a SUMO E3 ligase that regulates endocycle onset and meristem maintenance.
E3 ligases	Zm00001d041073	RGLG1	Cuticular wax-associated	E3 ubiquitin-protein ligase RGLG1	not available	not available
E3 ligases	Zm00001d038926	RINGv	Cuticular wax-associated	RING/FYVE/PHD zinc finger superfamily protein	AT5G38070	RING/FYVE/PHD zinc finger superfamily protein;(source:Araport11)
E3 ligases	Zm00001d047560	SIRP1	Cuticular wax-associated	Putative RING zinc finger domain superfamily protein isoform	AT1G55530	RING/U-box superfamily protein;(source:Araport11)
E3 ligases	Zm00001d004553	WAV3	Cuticular wax-associated	Zinc finger (C3HC4-type RING finger) family protein	AT2G22680	Zinc finger (C3HC4-type RING finger) family protein;(source:Araport11)
E3 ligases	Zm00001d025825	WAV3	Cuticular wax-associated	Putative RING zinc finger and VWF domain family protein	AT1G08050	Zinc finger (C3HC4-type RING finger) family protein;(source:Araport11)
E3 ligases	Zm00001d027622	WAV3	Cuticular wax-associated	Zinc finger (C3HC4-type RING finger) family protein	AT1G08050	Zinc finger (C3HC4-type RING finger) family protein;(source:Araport11)
E3 ligases	Zm00001d051977	WAV3	Cuticular wax-associated	Zinc finger (C3HC4-type RING finger) family protein	AT1G08050	Zinc finger (C3HC4-type RING finger) family protein;(source:Araport11)
E3 ligases stability	Zm00001d026260	EBS7	LCW monomer- and cuticular wax-associated	Plant-specific component EBS7 of ER-associated protein degradation machinery	AT4G29960	EBS7 encodes a plant specific, endoplasmic reticulum localized protein that is involved in endoplasmic reticulum-associated degradation (ERAD). It interacts with the ERAD component AtHRD1a and may regulate HRD1a stability. Identified in a screen for supressors of a mutation in bri1 that causes bri1 to be retained in the ER. Loss of EBS7 function restores BR sensitivity in the bri1-9 mutant allele.

## Sheet: Table S9H
Phytochromes
B73 v4 identifier	Gene name	Candidates	Functional description	Arabidopsis ortholog	Functional description of Arabidopsis ortholog
Zm00001d013402	PHYA2	LCW monomer-associated	Phytochrome A2	AT1G09570	Light-labile cytoplasmic red/far-red light photoreceptor involved in the regulation of photomorphogenesis. It exists in two inter-convertible forms: Pr and Pfr (active) and functions as a dimer.The N terminus carries a single tetrapyrrole chromophore, and the C terminus is involved in dimerization. It is the sole photoreceptor mediating the FR high irradiance response (HIR). Major regulator in re…
Zm00001d028905	PHYB1	LCW monomer- and cuticular wax-associated	Phytochrome B1	AT2G18790;AT4G16250	Encodes a phytochrome photoreceptor with a function similar to that of phyB that absorbs the red/far-red part of the light spectrum and is involved in light responses.
Zm00001d047632	PHYB2	LCW monomer- and cuticular wax-associated	Phytochrome B2	AT2G18790;AT4G16250	Encodes a phytochrome photoreceptor with a function similar to that of phyB that absorbs the red/far-red part of the light spectrum and is involved in light responses.
